# Supplementary material for: Cu(ii)/SPDO complex catalyzed asymmetric Baeyer–Villiger oxidation of 2-arylcyclobutanones and its application for the total synthesis of eupomatilones 5 and 6
Source: Chem Sci. 2022 Jun 23;13(28):8429–35. doi: 10.1039/d2sc02079c (PMC9297696; doi:10.1039/d2sc02079c)
Supplement: SC-013-D2SC02079C-s002 [file SC-013-D2SC02079C-s002.cif]

# Electronic Supplementary Material (ESI) for Chemical Science.
# This journal is © The Royal Society of Chemistry 2022

####################################################################### 
# 
# This file contains crystal structure data downloaded from the 
# Cambridge Structural Database (CSD) hosted by the Cambridge 
# Crystallographic Data Centre (CCDC).
# 
# Full information about CCDC data access policies and citation 
# guidelines are available at http://www.ccdc.cam.ac.uk/access/V1 
# 
# Audit and citation data items may have been added by the CCDC. 
# Please retain this information to preserve the provenance of 
# this file and to allow appropriate attribution of the data. 
# 
#######################################################################

data_zhangchangsheng_0621_auto
_database_code_depnum_ccdc_archive 'CCDC 2164218'
loop_
_audit_author_name
_audit_author_address
'Chang-sheng Zhang'
;Lanzhou University
China
;
_audit_update_record             
;
2022-04-04 deposited with the CCDC.	2022-06-22 downloaded from the CCDC.
;
_audit_creation_date             2022-04-04
_audit_creation_method           
;
Olex2 1.5-alpha
(compiled 2022.03.08 svn.r54f81f84 for OlexSys, GUI svn.r6487)
;
_chemical_formula_moiety         'C16 H14 O2'
_chemical_formula_sum            'C16 H14 O2'
_chemical_formula_weight         238.288
_chemical_absolute_configuration ad
loop_
_atom_type_symbol
_atom_type_scat_dispersion_real
_atom_type_scat_dispersion_imag
_atom_type_scat_Cromer_Mann_a1
_atom_type_scat_Cromer_Mann_a2
_atom_type_scat_Cromer_Mann_a3
_atom_type_scat_Cromer_Mann_a4
_atom_type_scat_Cromer_Mann_b1
_atom_type_scat_Cromer_Mann_b2
_atom_type_scat_Cromer_Mann_b3
_atom_type_scat_Cromer_Mann_b4
_atom_type_scat_Cromer_Mann_c
_atom_type_scat_source
_atom_type_scat_dispersion_source
C 0.01920 0.00962 2.31000 1.02000 1.58860 0.86500 20.84390 10.20750 0.56870
51.65120 0.21560 'International Tables Volume C Table 6.1.1.4 (pp. 500-502)'
'Henke, Gullikson and Davis, At. Data and Nucl. Data Tables, 1993, 54, 2'
H 0.00000 0.00000 0.49300 0.32291 0.14019 0.04081 10.51090 26.12570 3.14236
57.79970 0.00304 'International Tables Volume C Table 6.1.1.4 (pp. 500-502)'
'Henke, Gullikson and Davis, At. Data and Nucl. Data Tables, 1993, 54, 2'
O 0.05239 0.03377 3.04850 2.28680 1.54630 0.86700 13.27710 5.70110 0.32390
32.90890 0.25080 'International Tables Volume C Table 6.1.1.4 (pp. 500-502)'
'Henke, Gullikson and Davis, At. Data and Nucl. Data Tables, 1993, 54, 2'

_space_group_crystal_system      orthorhombic
_space_group_IT_number           19
_space_group_name_H-M_alt        'P 21 21 21'
_space_group_name_Hall           ' P 2ac 2ab'
loop_
_space_group_symop_id
_space_group_symop_operation_xyz
1 x,y,z
2 x+1/2,-y+1/2,-z
3 -x,y+1/2,-z+1/2
4 -x+1/2,-y,z+1/2

_symmetry_Int_Tables_number      19
_cell_length_a                   5.9107(1)
_cell_length_b                   13.8035(3)
_cell_length_c                   15.3174(3)
_cell_angle_alpha                90
_cell_angle_beta                 90
_cell_angle_gamma                90
_cell_volume                     1249.72(4)
_cell_formula_units_Z            4
_cell_measurement_reflns_used    5345
_cell_measurement_temperature    150.01(10)
_cell_measurement_theta_max      77.1430
_cell_measurement_theta_min      4.3250
_exptl_absorpt_coefficient_mu    0.658
_exptl_absorpt_correction_T_max  1.00000
_exptl_absorpt_correction_T_min  0.66880
_exptl_absorpt_correction_type   multi-scan
_exptl_absorpt_process_details   
;
CrysAlisPro 1.171.41.103a (Rigaku Oxford Diffraction, 2021)
Empirical absorption correction using spherical harmonics,
implemented in SCALE3 ABSPACK scaling algorithm.
;
_exptl_crystal_colour            'clear light colourless'
_exptl_crystal_colour_lustre     clear
_exptl_crystal_colour_modifier   light
_exptl_crystal_colour_primary    colourless
_exptl_crystal_density_diffrn    1.266
_exptl_crystal_description       plate
_exptl_crystal_F_000             505.648
_exptl_crystal_size_max          0.15
_exptl_crystal_size_mid          0.12
_exptl_crystal_size_min          0.04
_diffrn_reflns_av_R_equivalents  0.0289
_diffrn_reflns_av_unetI/netI     0.0260
_diffrn_reflns_Laue_measured_fraction_full 0.9970
_diffrn_reflns_Laue_measured_fraction_max 0.9647
_diffrn_reflns_limit_h_max       7
_diffrn_reflns_limit_h_min       -7
_diffrn_reflns_limit_k_max       17
_diffrn_reflns_limit_k_min       -16
_diffrn_reflns_limit_l_max       14
_diffrn_reflns_limit_l_min       -18
_diffrn_reflns_number            6468
_diffrn_reflns_point_group_measured_fraction_full 0.9956
_diffrn_reflns_point_group_measured_fraction_max 0.9353
_diffrn_reflns_theta_full        67.6840
_diffrn_reflns_theta_max         77.46
_diffrn_reflns_theta_min         4.31
_diffrn_ambient_environment      N~2~
_diffrn_ambient_temperature      150.01(10)
_diffrn_detector                 'Hybrid Pixel Array Detector'
_diffrn_detector_area_resol_mean 10.0000
_diffrn_detector_type            HyPix
_diffrn_measured_fraction_theta_full 0.9970
_diffrn_measured_fraction_theta_max 0.9647
_diffrn_measurement_details      
;
List of Runs (angles in degrees, time in seconds):

  # Type    Start    End  Width  t~exp~   \w     \q     \k     \f   Frames
#--------------------------------------------------------------------------
  1  \w    -24.00  27.00   0.50    0.05    --   47.57 -29.00  24.00  102
  2  \w    -27.00  21.00   0.50    0.05    --   47.57 -19.00 -90.00   96
  3  \w    -18.00  13.00   0.50    0.05    --   47.57 -19.00-120.00   62
  4  \w     61.00  94.00   0.50    0.05    --   47.57  29.00-174.00   66
  5  \w    118.00 172.00   0.50    0.05    --  107.75  57.00 -90.00  108
  6  \w   -112.00 -87.00   0.50    0.05    -- -100.00 -29.00  24.00   50
  7  \w    -92.00 -62.00   0.50    0.05    --  -47.57-155.00 157.00   60
  8  \w   -141.00-115.00   0.50    0.05    -- -100.00 -29.00  24.00   52
  9  \w   -173.00 -88.00   0.50    0.05    -- -100.00 -96.00-150.00  170
 10  \w    -69.00 -42.00   0.50    0.05    -- -100.00  57.00-180.00   54
 11  \w   -102.00 -62.00   0.50    0.05    -- -100.00 125.00 -90.00   80
 12  \w    -52.00 -27.00   0.50    0.05    -- -100.00 125.00 -90.00   50
 13  \w   -109.00 -28.00   0.50    0.05    -- -100.00 119.00  39.00  162
 14  \w     41.00  89.00   0.50    0.05    --  107.75 -99.00  90.00   96
 15  \w     41.00  97.00   0.50    0.05    --  107.75-125.00 -90.00  112
 16  \w     37.00  62.00   0.50    0.05    --  107.75 -57.00 -90.00   50
 17  \w     76.00 101.00   0.50    0.05    --  107.75 -77.00-150.00   50
 18  \w     35.00  60.00   0.50    0.05    --  107.75 -57.00-180.00   50
 19  \w     68.00 102.00   0.50    0.05    --  107.75 -77.00  60.00   68
;
_diffrn_measurement_device       'four-circle diffractometer'
_diffrn_measurement_device_type  'ROD, Synergy Custom system, HyPix'
_diffrn_measurement_method       '\w scans'
_diffrn_orient_matrix_type       
'CrysAlisPro convention (1999,Acta A55,543-557)'
_diffrn_orient_matrix_UB_11      0.0225478000
_diffrn_orient_matrix_UB_12      0.1106232000
_diffrn_orient_matrix_UB_13      -0.0094823000
_diffrn_orient_matrix_UB_21      0.2429600000
_diffrn_orient_matrix_UB_22      -0.0050348000
_diffrn_orient_matrix_UB_23      0.0362096000
_diffrn_orient_matrix_UB_31      0.0921175000
_diffrn_orient_matrix_UB_32      -0.0132365000
_diffrn_orient_matrix_UB_33      -0.0933578000
_diffrn_radiation_monochromator  mirror
_diffrn_radiation_probe          x-ray
_diffrn_radiation_type           'Cu K\a'
_diffrn_radiation_wavelength     1.54184
_diffrn_source                   'Rotating-anode X-ray tube'
_diffrn_source_type              'Rigaku (Cu) X-ray Source'
_reflns_Friedel_coverage         0.893
_reflns_limit_h_max              7
_reflns_limit_h_min              -7
_reflns_limit_k_max              17
_reflns_limit_k_min              -16
_reflns_limit_l_max              18
_reflns_limit_l_min              -18
_reflns_number_gt                2400
_reflns_number_total             2485
_reflns_threshold_expression     I>=2u(I)
_computing_cell_refinement       'CrysAlisPro 1.171.41.103a (Rigaku OD, 2021)'
_computing_data_collection       'CrysAlisPro 1.171.41.103a (Rigaku OD, 2021)'
_computing_data_reduction        'CrysAlisPro 1.171.41.103a (Rigaku OD, 2021)'
_computing_molecular_graphics    'Olex2 1.5-alpha (Dolomanov et al., 2009)'
_computing_publication_material  'Olex2 1.5-alpha (Dolomanov et al., 2009)'
_computing_structure_refinement  'olex2.refine 1.5-alpha (Bourhis et al., 2015)'
_computing_structure_solution    'olex2.solve 1.5-alpha (Bourhis et al., 2015)'
_refine_diff_density_max         0.6592
_refine_diff_density_min         -0.2498
_refine_diff_density_rms         0.0521
_refine_ls_abs_structure_details 
'Hooft, R.W.W., Straver, L.H., Spek, A.L. (2010). J. Appl. Cryst., 43, 665-668.'
_refine_ls_abs_structure_Flack   -0.24(10)
_refine_ls_d_res_high            0.7898
_refine_ls_d_res_low             10.2541
_refine_ls_goodness_of_fit_ref   1.0551
_refine_ls_hydrogen_treatment    constr
_refine_ls_matrix_type           full
_refine_ls_number_constraints    27
_refine_ls_number_parameters     163
_refine_ls_number_reflns         2485
_refine_ls_number_restraints     0
_refine_ls_R_factor_all          0.0480
_refine_ls_R_factor_gt           0.0467
_refine_ls_restrained_S_all      1.0551
_refine_ls_shift/su_max          0.0007
_refine_ls_shift/su_mean         0.0001
_refine_ls_structure_factor_coef Fsqd
_refine_ls_weighting_details     
'w=1/[\s^2^(Fo^2^)+(0.0669P)^2^+0.5666P] where P=(Fo^2^+2Fc^2^)/3'
_refine_ls_weighting_scheme      calc
_refine_ls_wR_factor_gt          0.1230
_refine_ls_wR_factor_ref         0.1242
_olex2_refinement_description    
;
1. Fixed Uiso
 At 1.2 times of:
  All C(H) groups, All C(H,H) groups
2.a Ternary CH refined with riding coordinates:
 C7(H7), C8(H8)
2.b Secondary CH2 refined with riding coordinates:
 C9(H9a,H9b)
2.c Aromatic/amide H refined with riding coordinates:
 C2(H2), C3(H3), C4(H4), C5(H5), C6(H6), C12(H12), C13(H13), C14(H14),
 C15(H15), C16(H16)
;
_atom_sites_solution_primary     iterative
loop_
_atom_site_label
_atom_site_type_symbol
_atom_site_fract_x
_atom_site_fract_y
_atom_site_fract_z
_atom_site_U_iso_or_equiv
_atom_site_adp_type
_atom_site_occupancy
_atom_site_refinement_flags_posn
O1 O 0.3674(3) 0.61592(10) 0.44479(9) 0.0319(4) Uani 1.000000 .
O2 O 0.2393(3) 0.76530(11) 0.46257(12) 0.0429(4) Uani 1.000000 .
C1 C 0.4251(3) 0.44185(13) 0.45416(12) 0.0239(4) Uani 1.000000 .
C2 C 0.2328(4) 0.41966(15) 0.40471(13) 0.0286(4) Uani 1.000000 .
H2 H 0.1142(4) 0.46569(15) 0.39909(13) 0.0344(5) Uiso 1.000000 R
C3 C 0.2160(4) 0.33026(15) 0.36397(14) 0.0333(5) Uani 1.000000 .
H3 H 0.0864(4) 0.31554(15) 0.32977(14) 0.0399(6) Uiso 1.000000 R
C4 C 0.3862(4) 0.26245(16) 0.37273(14) 0.0354(5) Uani 1.000000 .
H4 H 0.3733(4) 0.20127(16) 0.34475(14) 0.0425(6) Uiso 1.000000 R
C5 C 0.5759(4) 0.28368(16) 0.42238(15) 0.0354(5) Uani 1.000000 .
H5 H 0.6925(4) 0.23691(16) 0.42898(15) 0.0425(6) Uiso 1.000000 R
C6 C 0.5947(4) 0.37348(15) 0.46239(13) 0.0303(4) Uani 1.000000 .
H6 H 0.7256(4) 0.38816(15) 0.49584(13) 0.0364(5) Uiso 1.000000 R
C7 C 0.4488(3) 0.53787(13) 0.49950(12) 0.0245(4) Uani 1.000000 .
H7 H 0.6128(3) 0.54919(13) 0.51190(12) 0.0294(5) Uiso 1.000000 R
C8 C 0.3157(3) 0.54763(14) 0.58622(12) 0.0237(4) Uani 1.000000 .
H8 H 0.1676(3) 0.51324(14) 0.58007(12) 0.0284(5) Uiso 1.000000 R
C9 C 0.2719(4) 0.65627(14) 0.58993(13) 0.0295(4) Uani 1.000000 .
H9a H 0.1202(4) 0.67009(14) 0.61429(13) 0.0354(5) Uiso 1.000000 R
H9b H 0.3874(4) 0.68934(14) 0.62604(13) 0.0354(5) Uiso 1.000000 R
C10 C 0.2873(4) 0.68830(15) 0.49534(16) 0.0336(5) Uani 1.000000 .
C11 C 0.4436(3) 0.50418(14) 0.66191(12) 0.0239(4) Uani 1.000000 .
C12 C 0.3627(4) 0.42177(14) 0.70368(12) 0.0283(4) Uani 1.000000 .
H12 H 0.2221(4) 0.39476(14) 0.68603(12) 0.0340(5) Uiso 1.000000 R
C13 C 0.4836(5) 0.37822(17) 0.77071(13) 0.0369(5) Uani 1.000000 .
H13 H 0.4256(5) 0.32197(17) 0.79859(13) 0.0443(6) Uiso 1.000000 R
C14 C 0.6891(4) 0.41695(18) 0.79690(14) 0.0410(6) Uani 1.000000 .
H14 H 0.7732(4) 0.38699(18) 0.84233(14) 0.0492(7) Uiso 1.000000 R
C15 C 0.7711(4) 0.49961(19) 0.75646(14) 0.0378(5) Uani 1.000000 .
H15 H 0.9110(4) 0.52675(19) 0.77481(14) 0.0454(6) Uiso 1.000000 R
C16 C 0.6502(4) 0.54299(16) 0.68930(13) 0.0306(4) Uani 1.000000 .
H16 H 0.7083(4) 0.59943(16) 0.66177(13) 0.0367(5) Uiso 1.000000 R

loop_
_atom_site_aniso_label
_atom_site_aniso_U_11
_atom_site_aniso_U_22
_atom_site_aniso_U_33
_atom_site_aniso_U_12
_atom_site_aniso_U_13
_atom_site_aniso_U_23
O1 0.0438(8) 0.0246(7) 0.0272(7) -0.0006(6) -0.0038(6) 0.0035(6)
O2 0.0407(9) 0.0325(8) 0.0553(10) 0.0083(7) 0.0028(8) 0.0100(7)
C1 0.0322(9) 0.0213(9) 0.0180(8) -0.0010(8) -0.0005(7) 0.0022(7)
C2 0.0319(10) 0.0263(9) 0.0277(9) 0.0007(9) -0.0050(8) 0.0023(7)
C3 0.0399(12) 0.0308(10) 0.0292(10) -0.0048(9) -0.0075(9) -0.0026(8)
C4 0.0468(13) 0.0284(10) 0.0310(10) -0.0003(10) -0.0019(9) -0.0077(9)
C5 0.0400(11) 0.0285(11) 0.0378(11) 0.0073(10) -0.0031(9) -0.0059(9)
C6 0.0347(11) 0.0287(10) 0.0277(9) 0.0024(9) -0.0041(9) -0.0004(8)
C7 0.0309(9) 0.0213(9) 0.0214(8) -0.0005(8) -0.0016(7) 0.0019(7)
C8 0.0265(9) 0.0221(9) 0.0225(9) -0.0003(8) -0.0014(7) -0.0004(7)
C9 0.0318(10) 0.0230(9) 0.0337(10) 0.0039(8) 0.0045(9) -0.0038(8)
C10 0.0274(10) 0.0259(9) 0.0473(12) 0.0016(8) -0.0018(9) 0.0056(9)
C11 0.0271(9) 0.0249(9) 0.0196(8) 0.0032(8) 0.0011(7) -0.0043(7)
C12 0.0371(10) 0.0250(9) 0.0228(9) 0.0012(9) -0.0000(8) -0.0031(7)
C13 0.0570(14) 0.0307(11) 0.0232(9) 0.0091(10) 0.0033(10) 0.0003(8)
C14 0.0547(14) 0.0463(13) 0.0220(10) 0.0222(12) -0.0089(10) -0.0055(9)
C15 0.0347(11) 0.0521(12) 0.0267(10) 0.0087(10) -0.0060(9) -0.0117(9)
C16 0.0311(10) 0.0360(11) 0.0247(9) -0.0010(9) -0.0034(8) -0.0038(8)

loop_
_geom_bond_atom_site_label_1
_geom_bond_atom_site_label_2
_geom_bond_distance
_geom_bond_site_symmetry_2
_geom_bond_publ_flag
O1 C7 1.447(2) . ?
O1 C10 1.350(3) . ?
O2 C10 1.209(3) . ?
C1 C2 1.400(3) . ?
C1 C6 1.382(3) . ?
C1 C7 1.503(3) . ?
C2 H2 0.9500 . ?
C2 C3 1.386(3) . ?
C3 H3 0.9500 . ?
C3 C4 1.381(3) . ?
C4 H4 0.9500 . ?
C4 C5 1.386(3) . ?
C5 H5 0.9500 . ?
C5 C6 1.387(3) . ?
C6 H6 0.9500 . ?
C7 H7 1.0000 . ?
C7 C8 1.550(3) . ?
C8 H8 1.0000 . ?
C8 C9 1.523(3) . ?
C8 C11 1.508(3) . ?
C9 H9a 0.9900 . ?
C9 H9b 0.9900 . ?
C9 C10 1.518(3) . ?
C11 C12 1.390(3) . ?
C11 C16 1.398(3) . ?
C12 H12 0.9500 . ?
C12 C13 1.388(3) . ?
C13 H13 0.9500 . ?
C13 C14 1.386(4) . ?
C14 H14 0.9500 . ?
C14 C15 1.386(4) . ?
C15 H15 0.9500 . ?
C15 C16 1.388(3) . ?
C16 H16 0.9500 . ?

loop_
_geom_angle_atom_site_label_1
_geom_angle_atom_site_label_2
_geom_angle_atom_site_label_3
_geom_angle
_geom_angle_site_symmetry_1
_geom_angle_site_symmetry_3
_geom_angle_publ_flag
C10 O1 C7 109.60(15) . . ?
C6 C1 C2 119.25(18) . . ?
C7 C1 C2 121.24(17) . . ?
C7 C1 C6 119.50(17) . . ?
H2 C2 C1 120.12(11) . . ?
C3 C2 C1 119.76(19) . . ?
C3 C2 H2 120.12(13) . . ?
H3 C3 C2 119.75(13) . . ?
C4 C3 C2 120.5(2) . . ?
C4 C3 H3 119.75(12) . . ?
H4 C4 C3 120.02(12) . . ?
C5 C4 C3 119.96(19) . . ?
C5 C4 H4 120.02(13) . . ?
H5 C5 C4 120.12(13) . . ?
C6 C5 C4 119.8(2) . . ?
C6 C5 H5 120.12(13) . . ?
C5 C6 C1 120.8(2) . . ?
H6 C6 C1 119.62(12) . . ?
H6 C6 C5 119.62(13) . . ?
C1 C7 O1 110.97(15) . . ?
H7 C7 O1 108.41(10) . . ?
H7 C7 C1 108.41(11) . . ?
C8 C7 O1 105.25(15) . . ?
C8 C7 C1 115.18(16) . . ?
C8 C7 H7 108.41(10) . . ?
H8 C8 C7 108.80(10) . . ?
C9 C8 C7 101.76(15) . . ?
C9 C8 H8 108.80(11) . . ?
C11 C8 C7 111.70(15) . . ?
C11 C8 H8 108.80(10) . . ?
C11 C8 C9 116.61(16) . . ?
H9a C9 C8 110.97(11) . . ?
H9b C9 C8 110.97(11) . . ?
H9b C9 H9a 109.0 . . ?
C10 C9 C8 103.96(16) . . ?
C10 C9 H9a 110.97(12) . . ?
C10 C9 H9b 110.97(12) . . ?
O2 C10 O1 119.7(2) . . ?
C9 C10 O1 110.66(16) . . ?
C9 C10 O2 129.7(2) . . ?
C12 C11 C8 120.45(17) . . ?
C16 C11 C8 121.07(18) . . ?
C16 C11 C12 118.42(18) . . ?
H12 C12 C11 119.40(12) . . ?
C13 C12 C11 121.2(2) . . ?
C13 C12 H12 119.40(14) . . ?
H13 C13 C12 120.06(14) . . ?
C14 C13 C12 119.9(2) . . ?
C14 C13 H13 120.06(14) . . ?
H14 C14 C13 120.17(14) . . ?
C15 C14 C13 119.7(2) . . ?
C15 C14 H14 120.17(14) . . ?
H15 C15 C14 119.80(14) . . ?
C16 C15 C14 120.4(2) . . ?
C16 C15 H15 119.80(15) . . ?
C15 C16 C11 120.4(2) . . ?
H16 C16 C11 119.78(12) . . ?
H16 C16 C15 119.78(15) . . ?

loop_
_geom_torsion_atom_site_label_1
_geom_torsion_atom_site_label_2
_geom_torsion_atom_site_label_3
_geom_torsion_atom_site_label_4
_geom_torsion
_geom_torsion_site_symmetry_1
_geom_torsion_site_symmetry_2
_geom_torsion_site_symmetry_3
_geom_torsion_site_symmetry_4
_geom_torsion_publ_flag
O1 C7 C1 C2 -40.6(2) . . . . ?
O1 C7 C1 C6 140.35(17) . . . . ?
O1 C7 C8 C9 -29.57(16) . . . . ?
O1 C7 C8 C11 -154.69(14) . . . . ?
O1 C10 C9 C8 -9.71(19) . . . . ?
O2 C10 C9 C8 170.2(3) . . . . ?
C1 C2 C3 C4 0.9(2) . . . . ?
C1 C6 C5 C4 0.7(2) . . . . ?
C1 C7 C8 C9 -152.13(18) . . . . ?
C1 C7 C8 C11 82.75(18) . . . . ?
C2 C3 C4 C5 -0.2(3) . . . . ?
C3 C4 C5 C6 -0.6(3) . . . . ?
C7 C8 C9 C10 23.31(16) . . . . ?
C7 C8 C11 C12 -112.82(16) . . . . ?
C7 C8 C11 C16 64.40(18) . . . . ?
C8 C11 C12 C13 176.93(18) . . . . ?
C8 C11 C16 C15 -177.04(18) . . . . ?
C11 C12 C13 C14 -0.1(2) . . . . ?
C11 C16 C15 C14 0.3(2) . . . . ?
C12 C13 C14 C15 0.7(2) . . . . ?
C13 C14 C15 C16 -0.8(2) . . . . ?

loop_
_diffrn_refln_index_h
_diffrn_refln_index_k
_diffrn_refln_index_l
_diffrn_refln_intensity_net
_diffrn_refln_intensity_u
0 0 -1 0.53 0.16
0 0 -3 1.57 0.32
0 0 -3 0.77 0.27
0 0 -4 968.84 16.03
0 0 -4 931.12 16.12
0 0 -5 0.79 0.29
0 0 -5 1.16 0.35
0 0 -6 300.29 5.83
0 0 -7 0.71 0.37
0 0 -8 317.82 6.2
0 0 -9 0.42 1.1
0 0 -9 0.83 1.45
0 0 -10 30.13 3.05
0 0 -10 27.55 3.28
0 0 -10 33.39 3.52
0 0 -11 0.93 1.58
0 0 -11 1.12 1.64
0 0 -11 0.12 1.45
0 0 -11 -0.29 0.99
0 0 -11 -0.15 1.53
0 0 -12 3.37 1.9
0 0 -12 5 2.33
0 0 -12 5.29 1.4
0 0 -12 6.51 2.17
0 0 -13 2.6 2.04
0 0 -13 1.4 1.71
0 0 -13 0.13 1.06
0 0 -13 -0.17 1.74
0 0 -14 8.65 2.57
0 0 -14 7.28 1.9
0 0 -14 10.99 2.6
0 0 -15 0.13 1.82
0 0 -15 -0.2 1.53
0 0 -15 -0.17 1.69
0 0 -16 -0.67 1.37
0 0 -16 -0.74 1.71
0 0 -17 1.89 1.26
0 0 -17 0.12 1.34
0 0 -18 44.8 3.44
0 0 -18 47.59 2.57
0 1 0 0 0.09
0 1 0 0.11 0.1
0 1 1 508.33 8.48
0 1 -2 26.12 0.89
0 1 -2 26.56 0.72
0 1 2 27.17 0.72
0 1 -3 2999.68 49.34
0 1 -3 3083.65 48.87
0 1 3 3007.59 48.86
0 1 -4 3413.19 55.55
0 1 -5 2563.31 42.68
0 -1 -5 2640.09 42.57
0 -1 -5 2583.09 42.11
0 -1 -6 1246.44 16.26
0 1 -6 1215.97 16.48
0 -1 -7 277.76 5.35
0 1 -7 339.37 6.34
0 1 -8 40.4 1.67
0 1 -9 26.1 2.99
0 -1 -9 26.82 2.98
0 -1 -9 27.47 3.04
0 1 -9 27.77 2.79
0 -1 -10 1505.14 32.35
0 -1 -10 1555.21 31.91
0 1 -10 1453.39 30.93
0 1 -10 1415.16 32
0 -1 -11 103.6 6.23
0 1 -11 104.24 6.07
0 1 -11 94.93 6.18
0 1 -11 96.39 5.74
0 -1 -11 99.09 6.35
0 1 -11 86.7 4.14
0 1 -12 493.92 16.13
0 1 -12 501.91 16.65
0 1 -12 513.17 15.85
0 1 -12 506.79 14.95
0 -1 -12 503.36 15.78
0 1 -12 455.35 11.93
0 -1 -12 485.44 16
0 -1 -13 44.64 4.63
0 1 -13 44.42 4.16
0 1 -13 36.55 3.39
0 1 -13 42.48 4.69
0 1 -13 38.96 2.95
0 -1 -13 46.76 4.65
0 -1 -14 95.08 6.42
0 1 -14 106.34 6.26
0 -1 -14 99.08 6.84
0 1 -14 96.72 4.51
0 1 -14 94.33 5.4
0 1 -14 108.97 7.47
0 1 -15 64.67 5.56
0 -1 -15 55.55 4.2
0 -1 -15 65.08 5.16
0 -1 -15 64.53 5.43
0 1 -15 54.7 3.92
0 1 -16 209.61 7.49
0 1 -16 217.87 9.99
0 -1 -16 234.07 9.26
0 -1 -16 197.82 7.62
0 -1 -16 218.57 9.68
0 1 -17 44.94 2.95
0 -1 -17 48.23 4.07
0 1 -17 48.12 4.18
0 -1 -17 38.3 2.85
0 -1 -18 2.85 0.98
0 1 -18 0.64 1.26
0 2 0 2586.03 42.27
0 2 0 2612.74 42.23
0 2 1 9.91 0.57
0 2 -1 9.38 0.59
0 2 2 4638.09 74.8
0 2 -4 1586.73 25.76
0 2 4 1541.31 25.72
0 2 -4 1550.66 26.3
0 2 -5 223.3 4.98
0 -2 -6 0.38 0.32
0 2 -6 0.21 0.4
0 -2 -7 395.77 7.54
0 2 -7 402.12 8.22
0 2 -8 413.35 8.59
0 2 -9 28.72 2.84
0 -2 -9 30.31 3.16
0 -2 -9 27.97 2.83
0 2 -9 25.4 3.08
0 2 -9 29.45 3.22
0 -2 -10 206.92 8.95
0 -2 -10 202.81 8.19
0 -2 -10 214.6 9.05
0 2 -10 225.63 9.5
0 2 -10 228.71 8.58
0 2 -11 2.77 1.64
0 2 -11 1.07 1.12
0 2 -11 2.66 1.22
0 2 -11 2.06 1.94
0 -2 -11 1.69 1.56
0 -2 -11 1.63 1.8
0 2 -11 3.85 1.81
0 -2 -11 1.78 1.58
0 2 -12 464.48 13.95
0 2 -12 447.31 12.74
0 -2 -12 451.32 15.08
0 -2 -12 444.32 14.99
0 2 -12 427.96 15.23
0 2 -12 441.87 11.69
0 -2 -12 460.29 14.67
0 2 -12 486.07 15.05
0 2 -13 550.63 15.92
0 2 -13 566.77 18.04
0 2 -13 531.36 13.48
0 -2 -13 539.83 17.23
0 2 -13 540.08 14.61
0 -2 -13 555.61 17.53
0 2 -13 569.17 18.62
0 -2 -14 30.36 3.84
0 -2 -14 32.26 4.11
0 2 -14 34.22 4.34
0 2 -14 32.95 2.85
0 2 -14 32.98 3.18
0 -2 -15 3.97 2.05
0 2 -15 6.31 2.35
0 2 -15 4.87 1.45
0 -2 -15 5.21 2.31
0 2 -15 5.85 1.74
0 -2 -16 -0.35 1.5
0 -2 -16 0.63 1.77
0 2 -16 3.53 1.45
0 -2 -16 2.15 1.56
0 2 -16 0.15 1.6
0 -2 -17 0.47 1.1
0 -2 -17 2.06 1.44
0 2 -17 1.98 1.51
0 2 -18 16.11 2.19
0 3 0 -0.03 0.36
0 3 1 111.99 2.73
0 3 -1 113.57 2.76
0 3 -2 3583.2 59.85
0 3 -2 3760.6 59.72
0 3 2 3644.73 59.64
0 3 3 3337.95 55.48
0 3 -3 3462.75 55.6
0 3 4 343.58 6.55
0 3 -4 337.3 6.56
0 3 -4 323.98 6.9
0 3 -5 231.18 5.35
0 3 -6 218.26 5.33
0 3 -7 159.06 4.33
0 -3 -7 142.92 3.46
0 3 -8 405.93 9.05
0 3 -8 449.2 13.25
0 -3 -9 59.72 3.97
0 -3 -9 62.04 4.43
0 3 -9 60.74 4.75
0 3 -9 67.14 4.16
0 3 -10 21.35 2.66
0 -3 -10 23.38 2.76
0 3 -10 21.38 3.27
0 3 -10 22.52 2.36
0 3 -10 23.23 2.25
0 -3 -10 26.01 2.9
0 -3 -10 23.77 3.08
0 -3 -10 30.68 3.53
0 3 -10 24.63 2.86
0 3 -11 114.37 5.06
0 -3 -11 115.99 6.69
0 3 -11 119.99 6.19
0 3 -11 109.79 7.14
0 3 -11 123.52 6.48
0 -3 -11 104.39 6.07
0 -3 -11 112.7 5.85
0 -3 -11 113.48 6.89
0 3 -11 118.39 5.59
0 -3 -12 92.03 6.48
0 3 -12 77.51 4.62
0 3 -12 79.8 4.4
0 3 -12 96.18 6.15
0 3 -12 80.16 6.36
0 -3 -12 77.6 5.76
0 3 -13 556.7 14.24
0 3 -13 558.53 15.03
0 -3 -13 604 18.23
0 -3 -13 618.94 18.79
0 3 -13 598.68 19.06
0 3 -13 639.55 20.01
0 3 -14 2.23 2.21
0 -3 -14 1.08 1.67
0 3 -14 2.53 1.59
0 -3 -14 2.13 2.23
0 3 -14 5.71 1.68
0 3 -14 2.46 2.03
0 3 -15 396.76 11.15
0 -3 -15 420.56 14.25
0 -3 -15 399.15 13.88
0 3 -15 379.61 10.41
0 3 -15 399.49 14.94
0 -3 -16 42.47 4.04
0 -3 -16 39.91 4
0 3 -16 43.49 4.34
0 -3 -16 28.99 2.95
0 -3 -17 141.59 5.53
0 -3 -17 160.6 6.98
0 3 -17 155.94 7.45
0 3 -18 12.96 1.99
0 4 0 115.53 3.06
0 4 -1 581.34 10.87
0 4 1 591.67 10.8
0 4 -2 11.12 0.89
0 4 -2 11.33 0.87
0 4 2 8.95 0.79
0 4 3 168.47 4.21
0 4 -3 186.76 4.4
0 4 -4 30.69 1.6
0 4 -4 32.85 1.55
0 4 -5 180.73 4.63
0 4 5 166.01 4.18
0 4 -6 410.18 8.82
0 4 -7 24.85 1.69
0 4 -8 481.7 14.15
0 4 -8 467.37 14.33
0 4 -9 12.12 2.69
0 4 -9 9.48 1.83
0 -4 -9 7.01 1.7
0 4 -9 7.46 1.48
0 -4 -9 7.09 1.81
0 4 -10 14.52 2.37
0 -4 -10 14.51 2.51
0 -4 -10 10.8 2.11
0 4 -10 18.74 2.24
0 -4 -10 13.23 2.72
0 4 -10 17.29 2.04
0 -4 -10 14.76 2.54
0 4 -10 14.96 2.92
0 -4 -11 56.11 4.31
0 -4 -11 57.4 4.54
0 -4 -11 61.57 5.3
0 4 -11 57.07 4.52
0 4 -11 50.06 5.06
0 4 -11 46.06 3.37
0 -4 -11 61.38 4.9
0 4 -11 49.64 3.61
0 4 -12 435.31 12.44
0 -4 -12 490.09 15.44
0 -4 -12 458.11 13.58
0 -4 -12 458.03 15.79
0 4 -12 436.97 15.99
0 4 -12 428.98 11.92
0 4 -13 517.17 13.95
0 4 -13 516.94 17.81
0 4 -13 525.47 13.59
0 -4 -13 547.16 16.95
0 -4 -13 541.69 17.56
0 4 -14 17.14 2.37
0 -4 -14 13.35 2.72
0 -4 -14 12.45 3.22
0 4 -14 13.05 3.02
0 4 -14 13.4 3.19
0 4 -14 14.55 2.22
0 4 -15 42.39 4.6
0 -4 -15 46.98 4.68
0 4 -15 36.9 4.38
0 4 -16 79.61 5.84
0 -4 -16 79.04 5.47
0 -4 -17 59.82 4.13
0 4 -17 53.23 4.15
0 -4 -17 44.69 2.94
0 4 -18 5.72 1.42
0 5 0 1.45 0.52
0 5 1 3.05 0.62
0 5 2 1266.01 22.85
0 5 -2 1340.34 23.13
0 5 3 207.92 5.25
0 5 -3 215.03 5.39
0 5 -4 739.06 13.64
0 5 4 687.62 13.38
0 5 -5 1936.27 32.6
0 5 -5 1870.31 32.9
0 5 5 1854.26 32.42
0 5 -6 1024.07 19.36
0 5 -7 829.1 20.94
0 5 -7 834.49 20.04
0 -5 -8 187.74 7.87
0 5 -8 178.56 8.57
0 5 -8 179.93 8.13
0 5 -9 17.39 2.98
0 -5 -9 20.64 3.12
0 -5 -9 16.91 1.74
0 -5 -9 22.78 2.94
0 5 -9 14.63 2.83
0 5 -9 18.91 2.41
0 -5 -9 14.65 2.27
0 5 -10 30.8 4.06
0 -5 -10 22.81 3.11
0 -5 -10 22.56 3.09
0 5 -10 24.98 3.48
0 5 -10 27.42 3.02
0 -5 -11 101.95 6.01
0 5 -11 91.37 6.8
0 -5 -11 107.11 6.5
0 5 -11 95.83 7.14
0 5 -11 94.59 4.86
0 -5 -12 1.9 2.24
0 -5 -12 2.85 1.91
0 -5 -12 3.71 2.47
0 5 -12 6.33 1.86
0 5 -12 4.5 2.41
0 5 -12 8.98 2.11
0 5 -13 7.63 2.74
0 5 -13 6.8 2
0 -5 -13 1.04 2.44
0 -5 -14 3 2.43
0 5 -14 1.76 1.52
0 5 -14 2.77 2.15
0 -5 -15 20.45 3.41
0 5 -15 19.54 3.23
0 -5 -16 278.13 10.33
0 -5 -17 24.6 2.7
0 6 0 765.72 14.74
0 6 1 3272.48 54.91
0 6 -2 341.21 7.48
0 6 2 289.32 7.06
0 6 -3 1282.06 22.67
0 6 3 1205.31 22.34
0 6 4 81.7 3.09
0 6 -4 89.12 3.29
0 6 -6 228.86 9.34
0 6 -7 17.56 2.89
0 6 -7 20.62 2.76
0 6 -8 1207.65 24.13
0 6 -8 1252.27 29.83
0 -6 -8 1265.48 28.49
0 6 -8 1260.59 28.58
0 -6 -9 97.94 6.41
0 6 -9 101.3 4.66
0 6 -9 98.06 6.46
0 6 -9 97.63 6.86
0 -6 -10 156.26 7.69
0 6 -10 154.06 9.08
0 6 -10 151.13 8.52
0 -6 -10 160.7 8.6
0 6 -11 172.64 9.94
0 6 -11 174.91 9.45
0 -6 -11 164.95 8.02
0 -6 -12 1115.13 26.02
0 6 -12 1112.34 29.69
0 6 -13 75.1 4.47
0 6 -13 72.07 6.3
0 6 -14 1.36 2.22
0 6 -14 3.55 2.14
0 6 -15 43.84 4.39
0 6 -15 41.24 4.34
0 -6 -15 34.35 3.98
0 -6 -16 1.42 1.59
0 -6 -17 -0.69 1.27
0 7 0 0.86 0.69
0 7 1 458.82 10.13
0 7 -2 430.27 9.9
0 7 2 450.53 9.85
0 7 3 9.26 1.17
0 7 -3 7.19 1.12
0 7 -4 119.58 4.31
0 7 4 112.22 4.09
0 7 -5 19.74 2.9
0 7 -6 685.97 19.26
0 7 -7 258.3 7.61
0 7 -7 267.18 11.27
0 7 -8 109.11 4.82
0 -7 -8 126.02 7.04
0 7 -8 110.75 6.67
0 7 -8 109.83 7.29
0 7 -9 890.28 25.13
0 7 -9 899.12 23.94
0 7 -9 906.95 19.56
0 -7 -9 921.82 24.05
0 7 -10 409.82 15.13
0 -7 -10 430.97 15.18
0 7 -10 426.84 16.25
0 -7 -10 452.09 14.28
0 7 -10 427.64 11.74
0 7 -11 1844.09 35.52
0 -7 -11 1811.34 40.59
0 -7 -11 1846.43 38.78
0 7 -11 1777.56 40.88
0 7 -11 1838.57 42.45
0 -7 -12 9.91 3.03
0 -7 -12 12.09 2.99
0 7 -12 16.42 3.59
0 -7 -13 76.48 5.27
0 7 -13 92.23 6.98
0 7 -14 54.96 5.15
0 7 -14 57.63 5.26
0 7 -15 38.27 3.97
0 7 -15 41.72 4.16
0 7 -16 11.46 2.11
0 7 -17 5.44 1.31
0 -8 0 64.37 3.36
0 8 0 64.87 3.14
0 -8 1 987.8 20.31
0 8 1 1062.22 20.03
0 -8 2 30.39 2.4
0 -8 -2 35.15 2.55
0 8 -2 30.27 2.18
0 8 2 32.45 2.2
0 -8 -3 69.95 3.61
0 -8 3 85.12 3.92
0 8 -3 82.71 3.69
0 8 -3 91.02 5.63
0 8 3 68.96 3.34
0 -8 -4 107.46 4.61
0 -8 4 109.38 4.58
0 8 -4 118.11 6.68
0 -8 5 1.92 1.22
0 -8 -5 1.24 1.19
0 8 -5 3.76 1.83
0 8 -6 168.08 5.79
0 8 -6 166.16 8.76
0 -8 6 157.34 5.86
0 -8 -7 62.82 5.02
0 8 -7 64.53 3.61
0 8 -7 72.48 5.33
0 8 -7 67.65 5.86
0 -8 -8 6.73 2.37
0 8 -8 9.81 2.73
0 8 -8 5.67 2.25
0 8 -8 5.5 1.6
0 8 -9 245.31 8.16
0 -8 -9 235.95 10.68
0 8 -9 241.5 10.92
0 8 -9 249.31 12.05
0 8 -10 1793.41 34.57
0 8 -10 1742.22 41.54
0 -8 -10 1793.35 39.67
0 8 -10 1757.96 39.83
0 8 -11 15.6 3.48
0 -8 -11 12.29 3.09
0 8 -11 18.27 3.4
0 -8 -11 14.76 3.33
0 -8 -12 26.92 3.71
0 -8 -12 28.27 4.06
0 8 -12 25.85 4.09
0 8 -13 42.33 4.77
0 -8 -13 45.03 4.7
0 -8 -13 45.42 4.01
0 8 -14 189.32 9.1
0 -8 -14 179.58 8.6
0 8 -14 186.79 9.08
0 8 -15 0.93 1.52
0 8 -15 1.27 1.5
0 -8 -15 0.43 1.6
0 8 -16 7.7 1.61
0 -8 -16 4.99 1.62
0 -9 0 0.27 1.25
0 9 0 0.06 0.77
0 -9 1 512.35 12.43
0 9 1 488.52 11.82
0 -9 -2 318.85 9.12
0 9 -2 342.18 12.19
0 9 -3 32.82 3.79
0 -9 -3 35.05 2.89
0 -9 3 31.07 2.73
0 -9 -4 320.96 9.29
0 9 -4 306.4 12.16
0 -9 -5 15.56 2.23
0 9 -5 16.56 3.06
0 -9 5 17.28 2.26
0 9 -6 144.1 8.59
0 -9 -7 432.98 14.31
0 9 -7 428.34 16.23
0 9 -7 435.71 14.61
0 9 -8 1051.21 26.7
0 -9 -8 1069.8 26.51
0 9 -8 1025.55 28.63
0 -9 -9 2.38 2.28
0 9 -9 -0.33 1.96
0 9 -9 0.81 2.49
0 -9 -10 71.75 5.97
0 9 -10 68.65 5.81
0 9 -10 61.34 6.12
0 -9 -11 88.16 6.08
0 9 -11 102.78 7.62
0 9 -11 102.18 6.99
0 -9 -11 89.78 6.53
0 -9 -12 2.38 2.17
0 -9 -12 2.1 2.15
0 9 -12 3.86 2.48
0 9 -13 64.97 5.52
0 -9 -13 59.11 4.3
0 -9 -13 58.41 4.93
0 -9 -14 4.2 1.98
0 9 -14 3.34 1.59
0 9 -14 5.52 2.08
0 9 -15 34.68 3.08
0 -9 -15 33.93 3.02
0 9 -15 39.41 3.38
0 -9 -16 12.42 1.61
0 -10 0 47.36 3.45
0 -10 1 35.33 3.1
0 10 -2 512.64 16.61
0 -10 2 473.64 12.68
0 -10 -2 474.11 12.76
0 10 -3 50.88 5.04
0 -10 3 49.18 3.6
0 -10 -3 63.53 4.06
0 10 -4 102.22 7.2
0 -10 4 97.48 5.14
0 -10 -4 105.61 5.3
0 10 -5 1.63 1.98
0 -10 -6 22.76 3.28
0 10 -6 18.29 3.75
0 10 -7 371.24 13.46
0 10 -7 381.76 15.51
0 -10 -7 353.51 12.95
0 10 -8 2.78 2.03
0 -10 -8 6.29 2.53
0 10 -8 4.53 2.7
0 10 -9 17.23 3.72
0 -10 -9 16.24 3.24
0 10 -9 16.44 3.11
0 -10 -10 69.76 5.6
0 10 -10 70.72 5.73
0 10 -10 78.95 6.74
0 -10 -11 236 10.24
0 -10 -11 239.56 9.86
0 10 -11 249.4 11.73
0 10 -12 71.91 5.9
0 -10 -12 79.54 5.12
0 -10 -12 71.57 5.26
0 10 -13 0.23 1.28
0 -10 -13 1.1 1.64
0 10 -13 1.91 1.61
0 10 -14 9.69 2.12
0 -10 -14 10.36 2.03
0 10 -15 14.19 1.92
0 -11 0 -0.76 1.73
0 11 -1 254.7 11.48
0 -11 1 234.08 8.56
0 11 -2 5.36 2.37
0 -11 -2 3.94 1.87
0 -11 2 6.37 2.09
0 11 -3 33.75 4.49
0 -11 -3 23.71 3.01
0 -11 3 26.72 3.11
0 11 -4 0.75 2.23
0 11 -5 92.52 7.36
0 11 -6 2.84 2.48
0 -11 -6 3.99 1.97
0 11 -6 2.07 1.81
0 -11 -7 19.36 3.2
0 11 -7 16.36 2.97
0 11 -7 14.93 3.5
0 -11 -8 130.29 7.33
0 11 -8 147.14 9.3
0 11 -8 141.04 7.65
0 -11 -9 16.65 3.14
0 11 -9 18.22 3.59
0 11 -9 15.09 2.87
0 -11 -10 7.34 2.68
0 11 -10 8.63 2.83
0 -11 -10 7.8 2.37
0 11 -10 9.14 2.36
0 -11 -11 154.01 7.27
0 -11 -11 143.5 7.11
0 11 -11 152.59 8.55
0 -11 -12 181.26 7.31
0 11 -12 199.7 9.08
0 11 -13 3.25 1.71
0 11 -14 12.79 1.98
0 12 0 2.14 2.12
0 12 -1 145.38 8.85
0 12 -2 628.41 20.45
0 12 -3 734 22.71
0 12 -4 477.75 17.61
0 12 -5 471.23 17.62
0 12 -5 452.52 14.28
0 12 -6 2.4 2.45
0 12 -6 3.17 1.74
0 12 -7 32.25 4.6
0 12 -7 27.4 3.41
0 12 -8 48.9 5.29
0 12 -8 43.9 4.09
0 12 -9 4.18 2.24
0 12 -10 4.62 2.16
0 -12 -10 3.39 2.22
0 12 -11 -0.81 1.84
0 -12 -11 1.53 1.8
0 12 -12 21.53 2.79
0 12 -13 0.77 1.21
0 13 0 2.52 2.19
0 13 1 82.57 6.7
0 13 -1 76.49 6.49
0 13 -2 6.64 2.81
0 13 -3 200.09 10.57
0 13 -4 58.58 5.72
0 13 -5 34.08 4.6
0 13 -6 407.86 15.51
0 13 -7 49.34 5.2
0 13 -8 180.69 9.32
0 13 -9 139.46 7.65
0 13 -10 20.37 2.99
0 -13 -10 22.11 2.81
0 13 -11 2.99 1.63
0 13 -12 27.13 2.47
0 14 0 6.27 2.5
0 14 1 44.62 4.86
0 14 -1 55.76 5.37
0 14 2 165.63 9.08
0 14 -2 158.58 9.03
0 14 -3 126.14 7.95
0 14 3 109.49 7.27
0 14 -4 27.66 3.94
0 14 -5 3.62 2.22
0 14 -6 97.69 6.67
0 14 -7 128.85 7.34
0 14 -8 82.23 5.46
0 -14 -9 93.49 4.78
0 14 -9 99.77 5.6
0 14 -10 4.73 1.57
0 -14 -10 4.16 1.52
0 14 -11 43.5 2.81
0 15 0 1.47 1.69
0 15 1 158.8 8.25
0 15 -1 143.06 7.97
0 15 -2 2.2 1.99
0 15 2 0.28 1.68
0 15 3 14.35 2.84
0 15 -3 15.38 3.02
0 15 -4 280.84 11.03
0 15 4 269.68 10.75
0 15 5 3.87 1.89
0 15 -5 4.13 1.94
0 15 -6 310.92 10.95
0 15 6 316.75 10.93
0 15 -7 130.21 6.36
0 15 7 144.49 6.62
0 15 8 7.14 1.75
0 15 -8 5.17 1.62
0 -15 -8 5.68 1.7
0 -15 -9 20.57 1.87
0 15 9 18.27 2.09
0 15 -9 21.4 2.2
0 16 0 101.92 5.8
0 16 1 115.34 6.18
0 16 -1 113.58 6.12
0 16 2 0.77 1.4
0 16 -2 0.78 1.37
0 16 -3 0.53 1.39
0 16 3 0.52 1.37
0 16 -4 92.56 5.18
0 16 4 94.38 5.18
0 16 5 5.63 1.62
0 16 -5 3.45 1.46
0 16 6 8.62 1.69
0 16 -6 9.23 1.7
0 -16 -7 19.44 1.79
0 16 7 18.44 1.97
0 17 0 0.07 1.05
0 17 1 67.51 3.86
0 17 -1 71.04 3.89
0 17 2 26.11 2.4
0 17 -2 24.9 2.37
1 0 0 -0.05 0.58
1 0 1 2428.5 40.58
1 0 -2 261.98 5.67
1 0 2 258.77 5.67
1 0 3 7265.68 117.89
1 0 -3 7298.77 117.91
1 0 -4 738.38 13.08
1 0 4 706.04 12.98
-1 0 -4 714.41 14.26
-1 0 -5 2653.09 45.32
-1 0 -5 2689.01 46.27
-1 0 -6 109.17 4.41
-1 0 -6 97.51 3.56
-1 0 -7 84.44 3.16
-1 0 -7 85.88 3.32
-1 0 -8 2762.09 47.42
-1 0 -8 2758.95 46.89
1 0 -9 550.3 15.88
-1 0 -9 632.96 16.45
-1 0 -9 661.93 12.83
-1 0 -9 623.7 13.04
1 0 -9 584.61 15.82
1 0 -10 399.91 12.43
1 0 -10 386.55 12.39
1 0 -10 369.72 12.47
-1 0 -10 370.67 12.39
-1 0 -11 42.95 4.21
1 0 -11 48.32 4.57
1 0 -11 57.03 4.58
1 0 -11 50.77 3.09
-1 0 -11 41.64 3.96
1 0 -11 59.36 4.77
-1 0 -12 12.47 2.63
-1 0 -12 11.46 2.54
1 0 -12 11.34 2.59
1 0 -12 13.88 2.91
1 0 -12 10.98 2.6
1 0 -12 14.74 2.01
-1 0 -13 155.4 8.54
1 0 -13 133.76 6.1
1 0 -13 138.23 8.33
1 0 -13 140.37 8.11
-1 0 -13 163.96 8.01
1 0 -13 143.6 7.79
1 0 -14 383.98 13.88
1 0 -14 349.48 14.13
1 0 -14 351.22 10.59
-1 0 -14 329.88 9.75
-1 0 -14 380.58 12.62
-1 0 -14 365.51 13.69
1 0 -14 376.03 13.1
1 0 -15 223.93 9.95
-1 0 -15 207.89 8.36
1 0 -15 205.91 10.18
-1 0 -15 224.54 8.87
-1 0 -15 222.4 10
-1 0 -16 134.53 7.17
1 0 -16 148.49 7.95
1 0 -17 0.36 1.35
-1 0 -17 0.83 1.3
-1 0 -18 47.22 3.11
1 1 -18 43.62 3.38
-1 -1 -17 17.14 2.38
1 1 -17 17.59 2.66
1 1 -16 110.49 4.62
-1 -1 -16 105.89 6.12
1 1 -16 110.08 6.92
-1 -1 -16 106.57 5.77
1 1 -15 60.36 5.45
-1 -1 -15 70.63 5.13
-1 -1 -15 55.31 4.37
-1 -1 -15 67.96 5.24
1 1 -15 60.9 3.67
1 1 -15 70.33 5.49
1 1 -14 128.14 5.75
-1 -1 -14 144.77 7.75
1 1 -14 126.14 7.76
-1 -1 -14 132.97 7.62
1 1 -13 16.5 3.12
-1 -1 -13 10.96 2.96
1 1 -13 6.71 1.65
-1 -1 -13 11.41 2.55
1 1 -12 76.37 5.8
-1 -1 -12 63.22 5.22
1 1 -12 72.65 4.24
1 1 -12 72.1 5.27
1 1 -12 71.7 3.6
1 1 -12 74.18 5.64
-1 -1 -12 68.1 5.33
1 1 -11 41.75 4.2
1 1 -11 39.68 3.74
1 1 -11 36.91 2.97
-1 -1 -11 47.41 4.32
1 1 -11 38.98 2.63
1 1 -11 40.38 4.01
1 1 -11 33.91 2.43
-1 -1 -10 196.83 8.28
1 1 -10 215.91 8.67
1 1 -10 212.06 8.89
-1 -1 -10 173.62 5.38
-1 -1 -10 186.09 8.36
1 1 -10 231.57 8.75
1 1 -9 552.22 15.64
-1 -1 -9 580.13 11.72
-1 -1 -9 573.37 12.24
1 1 -9 581.12 16.18
1 1 -9 589.65 15.41
-1 -1 -8 112.71 3.69
-1 -1 -8 106.19 3.88
-1 -1 -7 2783.28 47.91
-1 -1 -7 2826.6 49.87
-1 -1 -6 743.48 15.12
1 1 -6 666.2 12.19
1 1 -5 4268.09 69.77
-1 -1 -5 4258.91 71.78
-1 -1 -4 3182.6 52.81
1 1 -4 3071.92 51.73
1 1 -3 874.29 15.97
1 1 -2 8052.26 130.63
1 -1 1 9999 161.51
1 -1 0 3820.22 62.88
1 1 2 7741.48 125.63
1 1 3 852.91 15.61
-1 1 -4 3052.52 53.72
1 1 4 3350.68 53.39
1 1 5 4224.76 69.82
-1 1 -5 4356.23 70.98
-1 1 -6 648.82 13.34
-1 1 -6 633.33 13.41
-1 1 -7 2809.1 47.95
-1 1 -7 2838.82 48.35
-1 1 -8 83.44 3.43
-1 1 -8 98.06 3.7
1 -1 -9 591.35 16.19
-1 1 -9 580.57 12.17
-1 1 -9 578.63 15.88
-1 1 -9 579.51 16.03
-1 1 -10 217.86 9.06
1 -1 -10 185.47 8.58
1 -1 -10 189.23 8.3
1 -1 -10 185.74 6.19
-1 1 -10 214.36 5.78
1 -1 -11 46.98 3.08
-1 1 -11 47.63 4.51
1 -1 -11 44.62 4.16
-1 1 -11 45.61 3.95
1 -1 -11 39.91 4.14
-1 1 -12 82.81 5.32
1 -1 -12 62.85 3.73
1 -1 -12 62.38 5.2
-1 1 -12 78.74 5.89
1 -1 -12 67.19 5.64
1 -1 -13 11.83 2.74
1 -1 -13 10.83 2.7
-1 1 -13 10.16 2.72
-1 1 -13 10.25 2.24
-1 1 -13 7.58 2.02
1 -1 -14 133.01 8.25
1 -1 -14 121.48 5.81
1 -1 -14 136.88 7.63
-1 1 -14 128.46 5.6
-1 1 -14 146.08 8.43
-1 1 -14 139.05 6.87
-1 1 -14 124.13 6.4
-1 1 -15 60.45 3.61
1 -1 -15 82.16 6.26
1 -1 -15 69.14 5.3
-1 1 -15 63.91 4.39
1 -1 -15 67.87 4.01
-1 1 -15 68.43 5.65
-1 1 -16 111.6 6.63
-1 1 -16 107.59 5.3
1 -1 -16 112.13 6.91
1 -1 -17 20 2.82
-1 1 -17 19.63 2.69
-1 1 -18 41.42 3.01
-1 -2 -17 97.18 4.91
-1 -2 -16 130.26 6.55
-1 -2 -16 133.39 6.7
1 2 -15 123.73 5.28
-1 -2 -15 132.62 7.08
-1 -2 -15 126.52 7.22
-1 -2 -14 17.14 2.87
1 2 -14 22.3 2.43
-1 -2 -14 19.84 3.4
1 2 -14 20.38 3.46
1 2 -13 261.55 10.91
1 2 -13 224.29 7.9
-1 -2 -13 234.35 10.47
-1 -2 -13 219.96 9.8
1 2 -13 238.19 10.87
1 2 -12 348.42 12.62
-1 -2 -12 367.23 13.15
-1 -2 -12 344.52 12.4
1 2 -12 350.26 13.76
1 2 -12 333.23 12.93
1 2 -12 323.54 9.91
1 2 -11 36.19 2.64
-1 -2 -11 30.04 3.45
1 2 -11 38.32 2.97
1 2 -11 39.04 4.22
1 2 -11 41.41 4.06
1 2 -11 40.4 4.27
-1 -2 -11 32.79 3.82
1 2 -11 43.37 3.93
-1 -2 -10 528.31 15.16
1 2 -10 531.04 15.06
1 2 -10 530.95 16.1
-1 -2 -10 551.85 15.85
1 2 -10 500.36 15.54
1 2 -10 518.41 12.8
-1 -2 -10 544.96 14.4
1 2 -10 530.52 14.75
-1 -2 -9 334.64 8.34
-1 -2 -9 359.73 11.32
1 2 -9 364.97 11.99
1 2 -9 379.52 11.37
-1 -2 -8 161.93 5.07
-1 -2 -7 42.08 2.87
1 2 -7 13.33 0.91
-1 -2 -6 306.8 8.29
1 2 -6 296.22 6.64
-1 -2 -5 1732.08 30.34
1 2 -5 1626.74 29.01
-1 -2 -4 1067.52 19.91
-1 2 3 6243.54 100.16
-1 2 2 1792.1 29.5
-1 2 1 3267.94 53.19
-1 2 0 573.55 10.41
-1 2 -1 3297.63 54.26
-1 2 -2 1862.66 31.64
-1 2 -4 1042.47 19.72
-1 2 -4 1075.66 19.32
-1 2 -5 1651.19 29.88
-1 2 -5 1606.49 28.84
-1 2 -5 1586.27 28.96
-1 2 -6 307.22 7.43
1 2 6 299.87 6.69
-1 2 -6 305.3 7.26
-1 2 -6 307.75 8.38
-1 2 -7 20.71 1.73
-1 2 -7 18.8 1.59
1 -2 -8 179.62 7.27
-1 2 -8 162.45 5.09
-1 2 -9 339.85 11.65
-1 2 -9 341.08 8.46
1 -2 -9 359.96 11.83
-1 2 -9 337.26 11.74
1 -2 -9 365.84 11.21
-1 2 -10 513.21 15.98
1 -2 -10 518.74 15.86
1 -2 -10 539.17 12.6
-1 2 -10 528.62 11.69
-1 2 -10 524.38 15.94
1 -2 -10 542.34 15.25
1 -2 -11 31.06 3.71
-1 2 -11 38.69 4.2
-1 2 -11 36.49 3.22
1 -2 -11 29.19 2.6
1 -2 -11 33.34 3.68
1 -2 -11 34.75 3.91
1 -2 -12 360.43 12.89
-1 2 -12 339.18 13.15
1 -2 -12 347.37 12.97
-1 2 -12 348.32 11.1
1 -2 -12 349.63 13.35
-1 2 -13 237.97 10.85
1 -2 -13 234.37 10.94
1 -2 -13 238.99 10.56
-1 2 -13 216.73 7.84
-1 2 -13 210.5 8.46
1 -2 -13 249.65 10.72
-1 2 -13 240.2 8.96
1 -2 -14 22.01 3.51
1 -2 -14 18.4 3.32
1 -2 -14 23.5 3.5
-1 2 -14 21.89 3.57
-1 2 -14 19.72 2.5
-1 2 -14 19.14 2.64
-1 2 -15 127.98 7.79
-1 2 -15 121.23 5.26
1 -2 -15 117.39 5.5
1 -2 -15 127.5 7.26
-1 2 -15 125.03 5.9
1 -2 -15 131.04 7.87
-1 2 -16 127.08 5.61
-1 2 -16 133.62 7.4
1 -2 -16 134.87 7.48
-1 2 -17 105.01 5.78
-1 2 -17 99.3 4.44
-1 2 -18 12.17 1.83
-1 -3 -18 29.69 2.04
1 3 -18 32.72 2.72
-1 -3 -17 73.55 4.35
-1 -3 -16 280.17 10.35
1 3 -16 277.62 10.95
-1 -3 -15 182.97 8.15
1 3 -15 189.38 9.5
-1 -3 -15 196.04 9.28
-1 -3 -14 50.27 4.44
-1 -3 -14 59.8 5.42
1 3 -14 49.49 4.73
1 3 -14 55.54 3.63
1 3 -14 53.25 5.15
1 3 -14 57.78 5.31
-1 -3 -13 329.94 13.09
1 3 -13 344.15 13.49
1 3 -13 332.55 9.96
1 3 -13 362.06 12.96
1 3 -13 344.08 13.86
-1 -3 -13 330.14 12.09
1 3 -12 16.99 3.2
-1 -3 -12 22.19 3.62
1 3 -12 19.83 2.29
1 3 -12 20.22 3.18
-1 -3 -12 17.74 2.8
1 3 -12 18.88 3.27
1 3 -11 34.55 4.08
-1 -3 -11 40.13 3.8
-1 -3 -11 41.77 4.35
-1 -3 -11 38.62 3.83
1 3 -11 32.04 3.95
1 3 -11 37.75 3.84
1 3 -11 34.06 2.79
1 3 -11 34.71 2.73
-1 -3 -10 66.87 4.66
1 3 -10 62.81 3.6
1 3 -10 66.1 4.67
-1 -3 -10 67.59 5.19
1 3 -10 62.16 5.11
1 3 -10 56.72 3.22
-1 -3 -10 64.74 4.57
-1 -3 -9 219.73 8.33
-1 -3 -9 211.16 6.13
1 3 -9 225.92 8.4
1 3 -9 216.52 9.19
1 3 -8 473.64 13.98
1 3 -8 467.72 12.73
1 3 -7 368.96 8.11
1 3 -6 657.13 13.27
-1 -3 -6 662.56 14.41
-1 3 6 650.13 11.94
-1 -3 -5 2271.16 39.98
-1 -3 -4 166.99 4.92
-1 -3 -3 2980.42 51.73
-1 3 3 3100.32 49.86
-1 3 2 933.14 15.97
-1 3 1 50.04 1.79
-1 3 0 2769.1 45.8
-1 3 -1 46.6 1.88
-1 3 -2 960.64 17.33
-1 3 -2 956.55 17.32
-1 3 -3 2974.35 50.11
-1 3 -3 2983.8 50.11
-1 3 -3 3020.38 50.22
-1 3 -4 188.22 5.28
-1 3 -5 2553.07 42.5
-1 3 -5 2345.19 42.58
-1 3 -6 660.51 14.29
-1 3 -6 670.3 13.41
1 3 6 640.54 13.17
-1 3 -6 650.33 11.9
-1 3 -7 384.73 8.89
-1 3 -7 364.91 7.09
1 -3 -8 462.54 13.77
-1 3 -8 509.4 11.17
-1 3 -8 487.02 14.31
-1 3 -8 494.36 14.28
-1 3 -9 216.27 6.36
1 -3 -9 207.98 8.8
-1 3 -9 205.19 9.05
1 -3 -9 203.34 8.04
-1 3 -9 206.57 9.04
-1 3 -9 231.83 7.64
-1 3 -10 62.25 5.11
1 -3 -10 69.44 4.79
-1 3 -10 58.28 3.08
1 -3 -10 70.06 5.26
1 -3 -10 70.52 3.14
-1 3 -10 59.89 5.06
1 -3 -10 73.21 5.24
1 -3 -10 74.83 3.84
-1 3 -10 59.72 3.9
-1 3 -11 35.99 4.21
1 -3 -11 35.87 4.01
-1 3 -11 35.11 3.17
1 -3 -11 38.19 3.01
1 -3 -11 35.31 2.41
-1 3 -11 30.47 3.91
1 -3 -11 38.1 3.83
-1 3 -11 33.38 2.24
1 -3 -12 19.42 3.25
-1 3 -12 20.27 2.63
-1 3 -12 18.86 3.38
1 -3 -12 17.67 3.03
1 -3 -12 19.68 2.03
-1 3 -13 353.23 13.67
-1 3 -13 346 10.93
1 -3 -13 345.29 13.52
-1 3 -13 322.71 10.17
1 -3 -13 338.38 12.66
1 -3 -14 58.54 5.34
1 -3 -14 50.79 4.93
-1 3 -14 56.57 5.3
1 -3 -14 51.59 4.91
-1 3 -14 52.58 5.34
-1 3 -14 53.36 3.9
-1 3 -14 51.91 3.72
-1 3 -15 196.24 9.78
1 -3 -15 185.85 9.26
-1 3 -15 188.96 6.76
-1 3 -15 185.98 7.14
1 -3 -15 187.33 8.82
-1 3 -16 275.96 11.05
-1 3 -16 263.34 7.84
-1 3 -16 278.76 8.53
1 -3 -16 282.11 10.39
-1 3 -17 76.98 4.93
-1 3 -18 34.12 2.73
1 4 -18 30.84 2.48
-1 -4 -18 24.65 1.79
1 4 -17 99.97 5.41
-1 -4 -17 104.36 5.17
1 4 -16 45.33 4.2
-1 -4 -16 47.86 4.18
1 4 -15 32.82 3.97
-1 -4 -15 33.79 4.19
1 4 -14 135.41 8.19
-1 -4 -14 151.53 8.51
1 4 -14 128.88 7.9
-1 -4 -14 143.2 7.1
1 4 -14 133.94 7.34
-1 -4 -13 92.59 5.86
1 4 -13 96.14 7.06
1 4 -13 98.78 6.31
-1 -4 -13 89.52 6.76
1 4 -13 87.04 6.62
-1 -4 -12 773.8 20.24
1 4 -12 835.32 21.06
1 4 -12 780.42 22.42
-1 -4 -12 802.38 22.47
1 4 -12 786.22 22.66
1 4 -12 747.2 17.62
-1 -4 -12 745.17 19.99
1 4 -11 516.59 17.03
1 4 -11 488.73 12.63
-1 -4 -11 544.11 15.49
-1 -4 -11 534.77 17.05
1 4 -11 544.59 15.66
-1 -4 -11 514.4 15.2
1 4 -11 511.72 13.05
-1 -4 -10 304.44 10.85
-1 -4 -10 334.37 11.07
1 4 -10 319.6 9.24
1 4 -10 332.57 11.08
-1 -4 -10 327.52 12.38
1 4 -10 293.03 12.04
1 4 -10 306.29 8.78
-1 -4 -9 218.41 8.28
1 4 -9 231.34 9.84
-1 -4 -9 189.01 5.97
-1 -4 -9 210.31 9.35
-1 -4 -9 209.54 8.41
1 4 -9 222.52 7
1 4 -9 245.17 8.64
1 4 -9 213.98 6.55
1 4 -8 100.65 5.71
1 4 -8 109.91 5.28
1 4 -8 105.96 6.18
-1 4 7 2369.61 39.67
1 4 -7 2342.62 41.29
-1 4 6 201.13 4.94
-1 -4 -5 790.93 16.08
-1 -4 -4 188.12 5.35
-1 -4 -3 1115.58 20.2
-1 4 2 411.98 7.93
-1 4 1 972.02 17.11
-1 4 0 112.12 3.18
-1 4 -1 973.73 17.58
-1 4 -2 438.19 9.15
-1 4 -2 438.2 8.74
-1 4 -3 1003.16 18.3
-1 4 -3 1012.25 18.68
-1 4 -4 148.23 4.51
-1 4 -5 830.28 16.64
-1 4 -5 843.38 16.37
-1 4 -6 215.1 6.15
-1 4 -6 227.76 5.29
-1 4 -7 2342.75 38.53
-1 4 -7 2181.05 40.18
-1 4 -8 125.14 4.58
1 -4 -8 103 5.88
-1 4 -8 119.67 6.45
-1 4 -8 119.24 6.57
-1 4 -9 220.16 6.74
-1 4 -9 228.95 7.65
1 -4 -9 210.53 9.17
-1 4 -9 223.65 9.76
1 -4 -9 208.43 8.84
1 -4 -9 194.94 7.85
-1 4 -9 211.81 9.45
1 -4 -10 296.51 7.94
1 -4 -10 307.1 11.56
1 -4 -10 302.88 8.96
1 -4 -10 329.04 12.08
-1 4 -10 306.65 12.31
-1 4 -10 320.04 8.56
-1 4 -10 304.24 12.21
-1 4 -10 336.67 10.01
1 -4 -10 304.55 10.59
1 -4 -11 486.49 11.58
1 -4 -11 522.66 16.51
1 -4 -11 516.84 16.37
-1 4 -11 495.42 11.87
1 -4 -11 505.7 15.07
-1 4 -11 540.63 13.97
-1 4 -11 510.8 16.96
-1 4 -11 517.6 17.25
-1 4 -12 736.61 17.81
1 -4 -12 814.67 22.27
1 -4 -12 759.82 16.19
-1 4 -12 780.29 18.43
-1 4 -12 789.98 22.52
1 -4 -12 767.82 20.45
-1 4 -12 760.62 22.7
-1 4 -13 82.71 4.78
-1 4 -13 88.69 6.7
1 -4 -13 110.94 7.24
-1 4 -13 87.92 4.99
1 -4 -13 106.39 6.58
-1 4 -14 122.17 5.7
-1 4 -14 129.24 7.87
-1 4 -14 132.62 6.06
-1 4 -15 46.87 3.52
-1 4 -15 36.83 4.35
-1 4 -15 39.83 3.13
-1 4 -16 46.44 4.42
1 -4 -16 49.41 4.2
-1 4 -16 49.97 3.12
-1 4 -17 99.9 5.51
-1 4 -18 29.86 2.5
-1 -5 -18 3.06 0.76
-1 -5 -17 49.03 3.46
1 5 -17 50.04 3.55
-1 -5 -16 -0.12 1.7
1 5 -16 1.64 1.47
1 5 -15 14.54 2.79
1 5 -15 15.21 2.78
-1 -5 -15 13.8 2.91
-1 -5 -14 270.15 11.65
1 5 -14 246.62 11.21
1 5 -14 258.97 11.28
1 5 -13 386.42 14.81
-1 -5 -13 388.41 14.76
1 5 -13 407.92 13.21
1 5 -13 379.68 14.66
1 5 -12 3.42 2.24
1 5 -12 2.83 1.98
-1 -5 -12 6.79 2.8
-1 -5 -12 4.59 2.42
1 5 -12 6.42 2.22
1 5 -11 141.35 8.52
-1 -5 -11 143.1 8.43
-1 -5 -11 144.86 7.55
1 5 -11 153.58 7.35
1 5 -10 179.15 9.39
-1 -5 -10 187.33 9.28
1 5 -10 178.04 6.41
1 5 -10 193.43 7.97
-1 -5 -10 170.83 8.1
-1 -5 -9 184.99 8.15
1 5 -9 192.19 9.33
1 5 -9 179.09 6.2
1 5 -9 204.5 7.86
-1 -5 -9 207.57 9.38
1 5 -8 372.11 12.05
1 5 -8 338.33 8.98
1 5 -8 371.31 12.83
1 5 -8 368.03 10.62
1 5 -7 208.74 8.07
1 5 -7 199.92 8.62
-1 5 7 192.62 5.19
-1 5 6 1713.36 29.91
-1 5 5 167.91 4.67
-1 5 4 555.38 11.17
-1 -5 -4 560.76 11.58
-1 -5 -3 616.55 12.08
-1 5 2 1166.83 20.14
-1 -5 -2 1138.72 20.24
-1 5 1 109.67 3.25
-1 5 0 119.73 3.54
-1 5 -1 112.31 3.46
-1 5 -1 99.74 2.61
-1 5 -2 1205.34 20.89
-1 5 -2 1094.75 19.64
-1 5 -3 595.89 11.54
-1 5 -3 599.03 12.28
-1 5 -4 513.06 11.09
-1 5 -4 508.5 10.47
-1 5 -5 149.36 4.34
-1 5 -6 1747.96 32.62
-1 5 -6 1847.69 31.4
-1 5 -7 197.86 5.12
-1 5 -7 194.53 8.55
-1 5 -7 187.54 6.08
-1 5 -8 372.63 12.97
1 -5 -8 374.75 9.47
-1 5 -8 381.15 10.11
-1 5 -8 375.22 9.66
1 -5 -9 207.85 8.91
-1 5 -9 189.84 9.35
-1 5 -9 197.24 7.04
-1 5 -9 198.17 9.31
1 -5 -9 182.65 7.36
1 -5 -9 198.05 6.57
-1 5 -9 184.45 6.29
1 -5 -9 192.58 5.91
-1 5 -10 176.2 9.33
1 -5 -10 183.18 5.94
1 -5 -10 190.29 7.55
1 -5 -10 188.76 8.96
-1 5 -10 174.89 6.11
-1 5 -10 179.83 7.02
1 -5 -10 180.81 7.69
-1 5 -10 183.91 9.54
1 -5 -11 159.76 8.51
-1 5 -11 148.51 8.87
-1 5 -11 145.65 6.45
1 -5 -11 148.04 5.44
1 -5 -11 142.45 6.55
1 -5 -11 142.4 7.08
-1 5 -11 148.62 8.83
1 -5 -12 4.36 2.03
-1 5 -12 5.49 2.62
1 -5 -12 4.57 1.64
1 -5 -12 2.42 1.77
-1 5 -12 5.63 2.6
1 -5 -12 6.59 2.65
-1 5 -12 7.92 2.02
1 -5 -13 380.17 14.22
-1 5 -13 364.71 11.21
-1 5 -13 376.61 14.54
-1 5 -13 366.08 10.95
-1 5 -14 266.93 11.53
-1 5 -14 264.91 8.74
1 -5 -14 267.88 11.22
-1 5 -15 13.09 2.03
-1 5 -15 10.66 2.64
-1 5 -15 11.24 2.53
-1 5 -16 -0.54 1.61
-1 5 -17 48.61 3.66
-1 5 -18 3.4 1.03
-1 -6 -17 28.32 2.53
1 6 -17 25.16 2.33
1 6 -16 350.27 11.07
-1 -6 -16 345.78 11.27
1 6 -15 35.8 3.71
-1 -6 -15 40.32 4.25
1 6 -15 39.22 3.96
-1 -6 -14 146.69 8.39
1 6 -14 149.59 8.28
1 6 -14 157.96 8.44
1 6 -13 488.86 16.79
-1 -6 -13 504.25 15.21
-1 -6 -13 483.14 16.9
1 6 -13 491.3 16.95
1 6 -12 104.53 7.29
-1 -6 -12 127.28 8.27
1 6 -12 105.04 7.56
-1 -6 -12 114.07 6.94
1 6 -12 115.45 6.17
-1 -6 -11 627.01 20.09
1 6 -11 637.54 20.4
-1 -6 -11 640.67 18.37
1 6 -11 678.49 17.31
-1 -6 -10 288.81 11.12
-1 -6 -10 292.03 12.21
1 6 -10 279.8 12.29
1 6 -10 282.43 9.89
1 6 -9 373.59 13.12
-1 -6 -9 379.16 13.67
1 6 -9 378.5 14.14
1 6 -8 435.74 13.7
1 6 -8 432.43 14.82
1 6 -7 219.3 8.59
-1 6 7 216.05 5.94
1 6 -7 223.98 9.66
-1 6 6 521.34 11.05
1 6 -6 491.03 15.02
-1 6 5 302.74 7.4
-1 6 4 3150.56 53.43
-1 6 3 808.42 15.69
-1 -6 -2 528.86 9.87
-1 6 2 540 11.15
-1 6 1 628.5 13.12
-1 6 1 685.02 12.84
-1 6 0 334.32 7.58
-1 6 -1 611.03 12.4
-1 6 -2 574.26 12.08
-1 6 -2 582.17 11.97
-1 6 -3 823.79 16.52
-1 6 -3 848.4 16.21
-1 6 -4 3022.86 53.45
-1 6 -4 3203.83 53.1
-1 6 -5 271.71 6.88
-1 6 -6 498.54 11.85
-1 6 -6 513.6 10.92
-1 6 -6 496.6 15
1 -6 -7 201.38 6.06
-1 6 -7 224.47 9.71
-1 6 -7 228.94 6.98
-1 6 -7 223.99 5.89
1 -6 -7 216.57 6.58
-1 6 -8 437.81 11.01
-1 6 -8 445.57 15
1 -6 -8 450.48 13.77
1 -6 -8 422.13 10.25
-1 6 -9 370.79 10.01
-1 6 -9 382.34 10.58
-1 6 -9 376.65 14.16
1 -6 -9 381.23 13.04
1 -6 -9 370.67 9.55
-1 6 -9 380.55 14.05
1 -6 -9 363.82 10.88
-1 6 -10 272.8 12.12
-1 6 -10 272.55 12.2
1 -6 -10 283.46 11.35
1 -6 -10 282.37 8.13
-1 6 -10 271.63 8.9
1 -6 -10 276.27 9.46
1 -6 -10 277.82 9.9
1 -6 -11 644.5 14.59
-1 6 -11 633.63 20.3
1 -6 -11 657.18 16.81
1 -6 -11 643.13 19.18
-1 6 -11 619.68 20.19
-1 6 -11 617.58 15.6
1 -6 -11 619.15 16.51
-1 6 -12 106.38 7.68
1 -6 -12 121.03 7.56
-1 6 -12 102.41 5.35
1 -6 -12 102.04 5.59
-1 6 -12 104.56 7.48
1 -6 -13 490.21 16.28
-1 6 -13 496.92 17.03
1 -6 -14 149.2 8
-1 6 -14 157.01 8.44
-1 6 -15 36.71 4.17
-1 6 -15 39.11 3.98
-1 6 -15 36 2.92
1 -6 -15 36.34 3.73
1 -6 -16 353.4 10.88
-1 6 -16 351.9 12
-1 6 -17 28.77 2.74
-1 -7 -17 50.54 2.94
-1 -7 -17 39.43 2.25
-1 -7 -16 5.03 1.85
1 7 -15 84.34 5.18
1 7 -15 82.43 5.33
-1 -7 -15 78.26 5.51
1 7 -14 47 4.37
1 7 -14 49.45 4.66
-1 -7 -14 53.76 5.09
1 7 -13 47.21 4.66
1 7 -13 49.32 5.06
-1 -7 -13 46.45 4.99
-1 -7 -13 54.03 4.61
1 7 -12 10.15 2.68
-1 -7 -12 18.8 3.73
1 7 -12 14.03 3.3
-1 -7 -11 106.85 7.61
-1 -7 -11 109.85 6.92
1 7 -11 114.73 7.96
1 7 -10 274.25 12.58
-1 -7 -10 284.39 11.43
1 7 -9 233.94 10.07
1 7 -9 233.22 11.12
1 7 -8 211.77 10.22
1 7 -8 200.03 8.89
1 7 -7 262.69 10.02
1 7 -7 275.89 11.52
-1 7 7 292.46 7.59
1 7 -6 228.76 8.87
1 7 -6 249.18 10.49
-1 -7 -6 259.34 7.43
1 7 -5 804.78 20.6
-1 7 5 787.93 16.05
1 7 -4 156.03 7.38
-1 7 4 157.71 5.09
-1 7 3 1906.06 33.94
-1 7 2 87.21 3.55
-1 7 1 332.24 8.21
-1 7 0 2.57 0.89
-1 7 0 2.13 0.72
-1 7 -1 323.74 7.9
-1 7 -2 75.7 3.28
-1 7 -2 84.11 3.49
-1 7 -3 2006.1 35
-1 7 -3 1913.23 35.05
-1 7 -4 164.99 7.56
-1 7 -4 161.6 5.5
-1 7 -4 176.61 5.4
-1 7 -5 736.21 19.7
-1 7 -5 739.12 16.17
-1 7 -6 265.25 7.26
-1 7 -6 260.82 10.69
-1 7 -7 291.37 7.52
1 -7 -7 269.92 10.03
-1 7 -7 284.64 11.67
-1 7 -7 296.37 8.52
-1 7 -7 283.2 8.4
1 -7 -8 198.76 8.78
-1 7 -8 203.91 7.02
-1 7 -8 218.63 7.31
-1 7 -8 204.12 10.06
1 -7 -8 202.71 6.56
1 -7 -9 201.21 9.26
-1 7 -9 224.77 7.73
-1 7 -9 211.98 10.56
1 -7 -9 207.21 6.87
1 -7 -10 286.01 11.46
1 -7 -10 275.16 10.19
-1 7 -10 265.27 8.89
-1 7 -10 269.33 12.4
1 -7 -10 268 8.27
-1 7 -11 105.51 5.41
-1 7 -11 115.25 7.98
1 -7 -11 108.99 7.11
1 -7 -11 106.73 6.13
-1 7 -12 19.75 3.68
-1 7 -12 14.46 2.38
1 -7 -12 17.64 3.35
-1 7 -13 50.41 3.64
-1 7 -13 54.13 5.26
1 -7 -13 46.91 4.69
1 -7 -14 44.77 4.25
-1 7 -14 45.93 4.48
-1 7 -15 73.24 5.53
1 -7 -15 74.67 4.82
-1 7 -15 75.12 5.05
-1 7 -16 4.78 1.71
1 -7 -16 7.54 1.74
-1 7 -17 57.64 3.36
-1 -8 -17 161.74 4.78
-1 -8 -16 35.26 2.96
-1 -8 -15 59.72 4.48
1 8 -15 51.9 3.98
-1 -8 -14 185.9 8.84
1 8 -14 200.7 8.87
1 8 -14 194.23 8.27
1 8 -13 44.55 4.17
1 8 -13 39.67 4.4
-1 -8 -13 40.29 4.06
1 8 -12 43.2 4.52
1 8 -12 44.54 4.97
-1 -8 -12 48.05 4.68
1 8 -11 273.61 12.58
-1 -8 -11 256.08 10.86
1 8 -10 254.65 12.25
1 8 -9 218.1 11.11
-1 -8 -9 228.82 10.74
1 8 -9 224.73 9.89
1 8 -8 62.72 4.93
1 8 -8 65.15 5.87
1 8 -7 127.86 6.81
1 8 -7 131.09 8.15
-1 8 7 141.8 5.12
-1 -8 -7 131.68 5.2
1 8 -6 154.19 8.56
-1 -8 -6 174.13 6.15
1 8 -6 158.68 7.31
-1 8 6 186.02 6
-1 8 5 38.68 2.61
-1 -8 -5 35.08 2.79
1 8 -5 41.3 4.29
1 8 -5 35.98 3.24
1 8 -4 146.68 7.73
-1 8 4 156.75 5.43
-1 -8 -4 151.99 5.75
1 8 -3 215.82 9.15
-1 8 3 221.36 6.6
1 8 -2 10.18 2.27
-1 8 2 15.61 1.62
-1 8 1 681.29 14.59
-1 -8 0 1218.14 24.22
-1 8 0 1243.48 23.72
-1 -8 1 666.85 14.94
-1 8 -2 11 1.39
-1 8 -2 13.42 1.57
-1 8 -2 10.7 2.21
-1 8 -3 218.4 6.71
-1 8 -3 217.57 9.06
-1 8 -3 221.58 6.64
1 -8 -4 152.21 5.17
-1 8 -4 148.01 5.5
-1 8 -4 146.64 7.6
1 -8 -4 148.11 6.03
-1 8 -4 159.11 5.58
-1 8 -5 30.52 2.47
1 -8 -5 32.87 2.48
-1 8 -5 33.25 3.82
-1 -8 5 38.04 2.84
-1 8 -5 32.9 2.4
-1 8 -6 168.42 8.83
1 -8 -6 172.76 7.47
-1 -8 6 162.85 6
-1 8 -6 174.19 6.08
-1 8 -6 174.46 5.78
1 -8 -6 176.85 5.96
1 -8 -7 144.88 7.12
-1 8 -7 134.68 8.25
-1 8 -7 146.83 5.76
-1 8 -8 58.67 5.61
-1 8 -8 63.13 3.91
1 -8 -8 68.48 3.88
1 -8 -8 68.67 5.15
-1 8 -9 210.62 10.58
1 -8 -9 212.33 9.49
-1 8 -9 199.75 10.61
-1 8 -9 236.83 8.03
1 -8 -9 207.27 7.27
-1 8 -10 271.71 12.57
-1 8 -10 284.99 9.14
-1 8 -11 281.58 12.66
1 -8 -11 257.39 11.02
1 -8 -11 256.45 9.99
-1 8 -11 284.35 9.18
1 -8 -12 48.87 4.74
-1 8 -12 44.52 5.01
-1 8 -12 50.43 3.74
-1 8 -13 39.79 3.22
1 -8 -13 36.3 3.9
-1 8 -13 41.54 4.48
1 -8 -14 194.75 8.16
-1 8 -14 203.09 8.94
1 -8 -15 45.93 3.46
-1 8 -15 58.72 4.13
1 9 -15 58.76 3.79
1 9 -14 1.7 1.51
-1 -9 -13 3.4 2.21
1 9 -13 6.75 2.27
-1 -9 -12 46.38 4.48
1 9 -12 55.17 4.62
1 9 -12 52.41 5.13
-1 -9 -11 39.66 4.69
-1 -9 -11 36.97 4.38
1 9 -11 38.63 4.69
-1 -9 -10 59.03 5.67
1 9 -10 67.66 6.25
-1 -9 -9 284.65 12.21
1 9 -9 247.38 12.13
1 9 -8 108.28 6.46
1 9 -8 122.61 8.3
-1 -9 -7 217.02 7.28
1 9 -7 205.59 8.91
1 9 -7 211.36 10.88
-1 9 6 176.98 6.3
1 9 -6 161.43 7.51
1 9 -6 177.7 9.61
-1 -9 -6 184.91 6.66
1 9 -5 374.84 14.06
-1 -9 -5 384.54 10.56
-1 9 5 366.66 10.01
1 9 -4 72.43 5.7
-1 9 4 77.07 3.93
-1 -9 -4 70.4 4.12
-1 -9 -3 87.43 4.53
1 9 -3 81.5 5.86
-1 9 3 79.13 4.06
-1 -9 -2 418.95 11.38
-1 9 2 438.84 11.14
1 9 -2 411.47 13.95
-1 9 1 107.18 4.66
-1 9 0 1479.23 28.42
1 -9 -1 105.28 4.85
-1 9 -2 396.13 13.65
1 -9 -2 410.34 10.95
-1 -9 2 397.69 11.1
-1 -9 3 70.3 4.05
-1 9 -3 78.28 5.66
-1 9 -3 82.17 4.11
1 -9 -3 66.4 4.28
-1 9 -4 70.7 5.57
-1 9 -4 72.28 3.82
-1 -9 4 74.24 4.18
-1 9 -5 367.24 13.9
-1 9 -5 383.62 9.74
-1 9 -5 362.3 9.89
-1 -9 5 360.38 10.29
-1 9 -6 157.29 5.89
-1 -9 6 166.72 6.34
-1 9 -6 176.9 6.21
-1 9 -6 171.82 9.38
1 -9 -7 204.19 8.69
-1 9 -7 202.98 10.59
-1 9 -7 230.93 7.56
-1 9 -8 107.17 7.79
1 -9 -8 107.88 6.43
-1 9 -9 273.49 12.33
-1 9 -9 293.51 9.13
-1 9 -9 270.54 12.63
1 -9 -9 249.94 10.41
-1 9 -10 67.63 6.11
-1 9 -10 67.58 4.25
1 -9 -10 64.2 5.18
-1 9 -10 65.37 6.06
1 -9 -11 32.04 3.87
-1 9 -11 38.16 4.64
1 -9 -11 28.53 3.6
-1 9 -11 38.36 4.72
-1 9 -11 40.6 3.34
-1 9 -12 53.2 5.15
-1 9 -12 52.53 5.09
-1 9 -12 58.45 3.82
1 -9 -12 52.31 4.53
-1 9 -13 2.56 1.74
1 -9 -13 2.96 1.77
-1 9 -14 1.34 1.56
-1 9 -15 57.52 4.04
-1 9 -15 58.95 3.74
-1 -10 -15 22.52 2.17
1 10 -14 136.04 5.99
-1 -10 -14 123.19 5.88
-1 -10 -13 11.44 2.43
1 10 -13 11.75 2.45
-1 -10 -13 12.08 2.44
-1 -10 -12 4.27 2.29
1 10 -12 4.8 2.11
-1 -10 -12 4.59 2.21
-1 -10 -11 13.2 3.14
1 10 -11 14 2.92
1 10 -10 144.65 8.87
-1 -10 -10 145.07 8.54
1 10 -9 112.98 7.96
-1 -10 -9 123.27 7.84
1 10 -8 312.25 11.24
1 10 -8 322.08 13.98
-1 -10 -8 320.81 13.01
1 10 -7 234.48 11.71
-1 -10 -7 232.56 7.92
1 10 -7 239.04 9.4
1 10 -6 237.45 11.64
-1 -10 -6 242.78 8.3
-1 10 5 63.15 3.82
1 10 -5 80.4 6.49
-1 -10 -5 74.69 4.45
-1 10 4 345.88 9.92
1 10 -4 353.14 13.88
-1 -10 -4 340.32 10.37
1 10 -3 129.77 7.87
-1 -10 -3 133.36 6.01
-1 10 3 130.7 5.53
-1 10 2 14.38 1.93
-1 -10 -2 17.27 2.52
1 10 -2 18.34 3.16
1 -10 1 149.98 5.75
-1 10 1 145.49 5.93
-1 10 0 0.15 0.93
1 -10 0 0.27 2.06
-1 -10 0 -0.26 1.42
-1 -10 1 160.64 6.5
1 -10 -1 139.29 5.93
-1 10 -2 15.49 1.96
-1 10 -2 14.73 2.98
1 -10 -2 18.33 2.87
-1 -10 2 15.57 2.47
-1 10 -3 147.76 8.37
-1 10 -3 145.43 5.88
-1 -10 3 132.78 6
-1 10 -4 357.29 13.96
-1 10 -4 348.82 10.13
-1 -10 4 370.97 10.75
-1 10 -5 79.06 4.21
-1 10 -5 78.71 6.48
-1 -10 5 79.86 4.56
-1 10 -6 236.09 11.57
-1 -10 6 234.35 8.09
1 -10 -7 213.21 8.83
-1 -10 7 238.25 8
-1 10 -7 235.36 11.66
1 -10 -8 303.98 11.1
-1 10 -8 343.76 13.8
-1 10 -8 354.34 10.1
-1 10 -8 337.8 14.27
1 -10 -9 118.02 6.51
-1 10 -9 113.29 7.94
-1 10 -9 125.54 8.01
-1 10 -10 155.08 9.1
-1 10 -10 151.27 8.79
-1 10 -11 14.29 3.14
-1 10 -11 14.76 3.14
-1 10 -12 5.46 2.19
-1 10 -12 4.82 2.09
-1 10 -13 8.35 2.22
-1 10 -14 121.17 6.13
-1 10 -14 130.63 5.86
-1 10 -15 19.61 2.05
1 11 -14 79.69 3.8
-1 -11 -14 76.05 3.76
-1 -11 -13 41.07 3.15
1 11 -13 37.87 3.23
-1 -11 -13 35.38 3.2
-1 -11 -12 13.6 2.57
-1 -11 -12 17.12 2.75
1 11 -12 16.18 2.79
1 11 -11 13.02 2.83
-1 -11 -11 9.33 2.63
1 11 -10 12.35 3.01
-1 -11 -10 8.52 2.68
-1 -11 -9 15.44 3.27
1 11 -9 19.81 3.59
-1 -11 -8 54.28 5.21
1 11 -8 57.07 5.73
1 11 -7 63.32 6.08
-1 -11 -6 251.84 8.74
1 11 -6 267.12 12.6
1 11 -5 43.31 5.11
-1 -11 -5 39.54 3.55
-1 -11 -4 192.66 7.68
1 11 -4 182.11 10.01
-1 -11 -3 618.38 15.85
1 11 -3 633.67 19.86
-1 11 3 603.6 15.22
1 11 -2 124.28 7.91
-1 11 2 122.11 5.63
-1 -11 -2 129.57 6.22
1 11 -1 652.85 20.04
-1 11 1 646.35 15.93
1 -11 1 674.12 15.33
-1 -11 0 194.3 7.74
1 -11 0 190.05 7.04
-1 11 0 186.07 7.17
-1 11 -1 667.99 20.15
-1 -11 1 646.75 16.43
-1 11 -2 113.93 5.46
-1 11 -2 121.04 7.86
-1 -11 2 127.06 6.13
-1 11 -3 624.29 19.81
-1 11 -3 622.46 15.47
-1 -11 3 623.23 15.88
-1 11 -4 186.51 9.98
-1 -11 4 172.4 7.24
-1 11 -5 46.24 5.24
-1 -11 5 41.56 3.65
-1 11 -6 262.06 12.42
-1 -11 6 266.78 8.97
-1 11 -7 74.34 6.52
-1 11 -8 57.08 5.27
-1 11 -8 52.17 5.44
-1 11 -9 23.03 3.56
-1 11 -9 19.24 3.57
-1 11 -10 14.26 2.84
-1 11 -10 10.13 2.73
-1 11 -11 8.12 2.5
-1 11 -11 10.52 2.52
-1 11 -12 18.41 2.8
-1 11 -13 42.23 3.38
-1 11 -14 88.62 4.04
-1 11 -14 78.82 3.97
1 12 -13 33.09 2.49
-1 -12 -12 14.62 2.18
1 12 -12 11.91 2.04
-1 -12 -11 56.54 4.11
1 12 -11 54.4 4.33
1 12 -10 62.14 5.13
-1 -12 -10 57.31 4.51
-1 -12 -9 7.62 2.41
1 12 -9 6.4 2.49
1 12 -8 32.39 4.21
-1 -12 -8 29.48 3.81
1 12 -7 275.12 12.43
-1 -12 -7 271.87 10.98
1 12 -6 273.93 12.58
1 12 -5 167.53 9.74
-1 -12 -5 168.77 7.17
1 12 -4 342.25 14.23
-1 -12 -4 354.5 11.2
1 12 -3 318.88 13.58
-1 -12 -3 337.33 10.97
-1 -12 -2 157.65 7.17
1 12 -2 142.85 8.66
1 12 -1 313.64 13.13
1 12 0 350.59 13.81
-1 -12 0 335.89 11.08
-1 12 0 342.46 13.86
-1 12 -1 312.45 13.24
-1 -12 1 303.34 10.37
-1 12 -2 133.48 8.42
-1 -12 2 131.26 6.49
-1 12 -3 329.58 13.83
-1 -12 3 321.3 10.71
-1 12 -4 339.33 14.15
-1 -12 4 345.01 10.98
-1 12 -5 167.78 9.73
-1 -12 5 161.49 6.98
-1 12 -6 274.38 12.59
-1 12 -7 260.65 10.93
-1 12 -7 247.01 11.75
-1 12 -8 24.76 3.83
-1 12 -8 27.16 3.6
-1 12 -9 6.94 2.27
-1 12 -9 8.26 2.68
-1 12 -10 57.86 4.58
-1 12 -10 62.08 5.11
-1 12 -11 61.26 4.33
-1 12 -11 55.79 4.39
-1 12 -12 14.4 2.18
-1 12 -13 36.29 2.62
-1 -13 -12 5.93 1.26
1 13 -11 50.87 3.56
1 13 -10 75.73 4.88
-1 -13 -9 0.72 1.99
1 13 -9 1.43 1.78
1 13 -8 6.26 2.35
1 13 -7 15.13 3.05
1 13 -6 109.14 7.32
1 13 -5 88.49 6.74
1 13 -4 588.59 19.12
1 13 -3 349.52 14.02
-1 -13 -3 348.53 11.21
1 13 -2 220.17 10.83
-1 -13 -2 214.35 8.54
-1 13 1 114.29 7.74
1 13 -1 119.99 7.8
-1 13 0 16.94 3.41
1 13 0 15.2 3.04
-1 -13 0 14.01 2.86
-1 13 -1 112.14 7.7
-1 -13 1 122.13 6.35
1 13 1 121.13 7.71
-1 -13 2 227.24 8.83
-1 13 -2 223.89 11.11
-1 -13 3 333.83 10.91
-1 13 -3 321.77 13.6
-1 13 -4 571.69 18.87
-1 13 -5 88.96 6.8
-1 13 -6 123.11 6.87
-1 13 -6 118.57 7.66
-1 13 -7 17.48 2.77
-1 13 -7 19.74 3.42
-1 13 -8 5.22 1.91
-1 13 -8 4.85 2.2
-1 13 -9 5.67 1.86
-1 13 -9 1.18 1.74
-1 13 -10 68.59 4.69
-1 13 -11 53.28 3.67
1 14 -10 91.34 4.36
1 14 -9 20.44 2.54
-1 -14 -9 22.3 2.65
-1 -14 -8 9.72 2.3
1 14 -8 9.89 2.16
1 14 -7 9.12 2.35
1 14 -6 58.94 5.02
1 14 -5 60.8 5.21
1 14 -4 58.15 5.21
-1 14 3 16.76 3.16
1 14 -3 12.26 2.89
1 14 -2 109.38 7.16
-1 14 2 111.27 7.19
1 14 -1 356.08 13.66
-1 14 1 368.29 13.8
-1 14 0 1.13 1.69
1 14 0 1.42 1.76
-1 14 -1 377.91 14.15
1 14 1 364.76 13.7
-1 14 -2 121.52 7.64
1 14 2 123.09 7.53
1 14 3 13.53 2.86
-1 14 -3 13.99 3.08
-1 14 -4 59.99 5.26
-1 14 -5 62.52 5.3
-1 14 -6 62.79 5.19
-1 14 -7 12.52 2.58
-1 14 -8 8.81 2.09
-1 14 -9 21.62 2.66
-1 14 -10 101.88 4.7
-1 -15 -9 84.72 3.43
-1 15 8 80.67 4.24
-1 -15 -8 85.71 3.98
1 15 -8 82.75 4.21
-1 15 7 22.15 2.6
1 15 -7 20.17 2.5
-1 -15 -7 28.45 2.77
-1 15 6 55.12 4.08
1 15 -6 54.78 4.07
-1 15 5 23.9 3.02
1 15 -5 21.96 2.96
1 15 -4 75.42 5.18
-1 15 4 74.74 5.15
1 15 -3 20.53 3.11
-1 15 3 22.88 3.17
1 15 -2 7.98 2.28
-1 15 2 7.6 2.32
1 15 -1 10.31 2.56
-1 15 1 10.56 2.59
-1 15 0 -0.14 1.86
1 15 0 0.81 1.69
1 15 1 13.85 2.76
-1 15 -1 9.72 2.47
1 15 2 8.41 2.3
-1 15 -2 7.36 2.3
1 15 3 23.8 3.19
-1 15 -3 20.93 3.16
1 15 4 79.32 5.29
-1 15 -4 77.8 5.36
-1 15 -5 24.09 3.16
1 15 5 24.98 3.09
1 15 6 59.67 4.3
-1 15 -6 60.48 4.34
1 15 7 24.54 2.72
-1 15 -7 23.53 2.68
-1 15 -8 83 4.27
1 15 8 79.74 4.15
-1 -16 -7 153.43 4.58
-1 -16 -6 5.3 1.37
-1 16 6 5.77 1.35
-1 16 5 40 3.04
1 16 -5 36.61 2.89
-1 16 4 92.66 4.8
1 16 -4 88.83 4.73
-1 16 3 35.94 3.26
1 16 -3 35.59 3.2
-1 16 2 32.63 3.16
1 16 -2 32.59 3.17
-1 16 1 5.53 1.82
1 16 -1 5.02 1.79
-1 16 0 43.61 3.75
1 16 0 44.6 3.73
-1 16 -1 6.96 1.99
1 16 1 5.56 1.74
-1 16 -2 34.86 3.3
1 16 2 35.29 3.27
-1 16 -3 36.52 3.29
1 16 3 36.76 3.28
1 16 4 90.93 4.8
-1 16 -4 93.73 4.89
1 16 5 41.33 3.1
-1 16 -5 35.73 2.9
-1 16 -6 6.71 1.38
2 0 0 6584.03 108.79
2 0 1 1706.06 30.68
2 0 -2 283.75 7.33
2 0 2 284.92 7.36
2 0 3 6.3 1.15
2 0 -3 1.62 0.85
2 0 -4 183.88 5.54
2 0 4 187.64 5.58
2 0 -5 61.55 2.99
2 0 5 67.74 3.12
-2 0 -5 72.92 4.02
-2 0 -6 511.34 12.25
-2 0 -6 528.97 13.12
-2 0 -7 2.61 1.46
-2 0 -7 0.91 0.81
-2 0 -8 9.93 2
-2 0 -8 9.4 1.45
2 0 -8 10.34 1.92
2 0 -8 10.66 2.02
-2 0 -9 7.73 1.95
-2 0 -9 9.16 1.43
-2 0 -9 5.47 1.66
2 0 -9 4.91 1.47
2 0 -9 3.04 1.45
-2 0 -9 9.32 1.43
2 0 -9 3.01 1.59
-2 0 -10 295.65 8.31
2 0 -10 284.26 11.04
2 0 -10 303.52 11.28
2 0 -10 325.23 9.16
-2 0 -10 288.96 8.76
-2 0 -11 25.78 2.33
2 0 -11 34.75 3.95
2 0 -11 37.51 3.02
2 0 -11 34.19 3.87
-2 0 -12 0.58 1.49
2 0 -12 0.31 1.6
2 0 -12 1.42 1.44
2 0 -12 0.15 1.89
-2 0 -13 7.32 2.19
2 0 -13 3.6 2.02
2 0 -13 4.33 1.69
2 0 -13 2.19 2.03
-2 0 -14 37.92 3.89
2 0 -14 35.36 4.22
-2 0 -14 36.51 3.5
2 0 -14 31.15 3.97
2 0 -15 162.63 8.56
-2 0 -15 157.12 7.4
-2 0 -15 151.56 6.7
2 0 -15 154.08 7.95
-2 0 -16 6.41 1.61
-2 0 -16 4.44 1.43
2 0 -16 5.31 2.01
-2 0 -17 8.21 1.41
-2 -1 -18 3.52 0.83
-2 -1 -17 35.22 2.5
2 1 -16 3.34 1.74
-2 -1 -16 2.26 1.36
-2 -1 -15 266.19 9.43
2 1 -15 278.89 11.35
2 1 -15 263.06 10.55
-2 -1 -15 255.81 8.99
-2 -1 -14 27.03 3.25
2 1 -14 22.32 3.43
-2 -1 -14 22.25 3.09
2 1 -14 21.06 3.4
-2 -1 -13 204.26 8.97
2 1 -13 204.7 10.07
2 1 -13 202.76 9.74
2 1 -13 198.25 6.4
-2 -1 -13 217.3 9.21
2 1 -13 193.97 6.71
-2 -1 -12 122.17 6.74
2 1 -12 98.02 6.72
-2 -1 -12 116.38 6.63
2 1 -12 91.4 4.12
2 1 -12 94.41 4.57
2 1 -12 94.97 6.54
-2 -1 -11 50.15 3.15
-2 -1 -11 55.37 4.46
2 1 -11 50 4.61
-2 -1 -11 52.88 4.59
2 1 -11 52.16 3.44
2 1 -11 52.46 4.68
-2 -1 -10 4.41 1.57
2 1 -10 10.46 1.76
-2 -1 -10 4.07 1.84
-2 -1 -10 4.22 1.11
2 1 -10 6.63 1.86
2 1 -10 9.44 2.15
-2 -1 -10 4.28 1.08
2 1 -10 9.46 2.22
2 1 -9 138.1 6.77
-2 -1 -9 141.05 5.58
-2 -1 -9 148.4 6.94
2 1 -9 153.3 5.72
2 1 -9 140.37 6.69
2 1 -9 139.59 6.9
-2 -1 -8 228.97 8.47
-2 -1 -8 217.46 7.28
2 1 -8 243.5 8.83
2 1 -8 221.32 8.29
-2 -1 -7 733.95 17.39
2 1 -7 742.57 17.59
2 1 -6 609.03 13.1
-2 -1 -6 660.39 15.13
2 1 -5 217.77 6.18
-2 -1 -5 217.69 7.25
2 1 -4 698.86 14.98
-2 1 4 753.76 12.88
2 1 -3 1819.12 32.17
2 -1 3 1727.6 31.79
2 1 -2 2075.14 37.04
2 -1 2 2072.84 36.72
2 -1 1 3309.23 56.54
2 -1 0 1173.55 22.46
2 1 0 1201.74 22.83
2 1 1 3461.21 59.26
2 -1 -2 2082.31 37.78
2 1 2 2211.37 38.19
2 -1 -3 1823.48 31.87
2 1 3 1707.56 31.94
2 1 4 744.03 15.29
-2 1 -4 767.24 15.75
2 1 5 173.75 5.35
-2 1 -6 627.83 13.93
2 1 6 597.22 12.8
-2 1 -7 719.49 16.01
2 -1 -7 770.86 17.75
-2 1 -8 208.35 8.24
-2 1 -8 208.6 6.91
-2 1 -8 211.81 6.83
2 -1 -9 156.2 5.85
-2 1 -9 147.84 5.74
2 -1 -9 154.92 6.06
2 -1 -9 141.89 7.18
-2 1 -9 146.91 7.17
-2 1 -9 143.63 6.68
-2 1 -9 153.33 5.49
2 -1 -9 137.93 6.51
-2 1 -10 5.61 1.96
2 -1 -10 6.57 2.08
2 -1 -10 8.2 1.72
2 -1 -10 8.01 2.09
-2 1 -10 5.83 1.73
-2 1 -10 5.53 1.33
-2 1 -10 4.56 1.16
2 -1 -11 58.65 5.14
2 -1 -11 59.19 3.78
-2 1 -11 50.87 3.02
2 -1 -12 85.52 6.5
2 -1 -12 90.96 3.96
2 -1 -12 95.62 4.82
-2 1 -13 215.58 9.94
-2 1 -13 202.56 8.15
2 -1 -13 190.83 7.11
-2 1 -14 29.07 3.68
-2 1 -14 22.79 2.81
-2 1 -15 266.92 10.35
-2 1 -15 253.49 8.11
-2 1 -15 259.34 8.76
-2 1 -16 4.09 1.51
-2 1 -16 4.95 1.47
-2 1 -17 37.61 2.82
-2 1 -17 38.2 2.5
-2 -2 -18 130.76 3.99
-2 -2 -17 37.12 2.58
2 2 -16 31.6 3.4
-2 -2 -16 27.19 2.73
-2 -2 -16 30.8 2.78
2 2 -15 71.65 5.4
-2 -2 -15 69.92 4.79
2 2 -15 67.55 5.12
2 2 -14 232.31 10.57
-2 -2 -14 253.45 10.16
2 2 -14 228.21 10.14
2 2 -13 186.39 9.34
-2 -2 -13 173.11 8.58
2 2 -13 166.99 5.82
2 2 -13 172.46 8.82
2 2 -12 46.03 4.55
-2 -2 -12 39.57 4.37
2 2 -12 46.27 2.86
2 2 -12 40.73 2.92
2 2 -12 44.35 4.53
-2 -2 -11 21.04 2.15
2 2 -11 25.87 3.39
2 2 -11 26.54 2.22
-2 -2 -11 25.37 3.5
2 2 -11 27.89 2.51
2 2 -11 30.5 3.6
2 2 -11 29.85 3.62
2 2 -10 109.96 6.35
-2 -2 -10 106.15 4.78
-2 -2 -10 106.23 4.37
2 2 -10 107.3 4.75
2 2 -10 108.3 6.29
-2 -2 -10 116.57 6.71
2 2 -10 107.07 6.27
2 2 -9 194.81 6.61
-2 -2 -9 197.41 8.2
-2 -2 -9 201.35 7.07
2 2 -9 185.3 8.03
2 2 -9 196.54 8.31
-2 -2 -9 210.08 8.68
2 2 -9 196.65 8.27
-2 -2 -9 205.52 8.13
2 2 -8 104.32 5.43
2 2 -8 106.23 5.64
2 2 -8 109.05 5.65
-2 -2 -8 106.25 5.52
-2 -2 -7 1632.02 32.13
2 2 -7 1602.98 32.18
2 2 -7 1619.49 29.35
-2 -2 -6 3686.42 63.62
2 2 -6 3566.53 61.65
2 2 -5 45.27 2.78
-2 -2 -5 28.16 2.63
2 2 -4 326.02 8.76
-2 2 3 553.15 10.29
2 2 -3 634.33 13.22
-2 2 2 4847.98 79.88
2 2 -2 4973.81 82.43
-2 2 1 1470.74 25.77
-2 2 0 609.01 12.09
2 2 0 584.3 13.25
-2 2 -1 1504.75 26.58
2 2 1 1432.65 27.51
2 2 2 4962.76 83.34
-2 2 -2 4940.03 82.49
-2 2 -3 611.06 12.62
2 2 3 519.49 12.48
-2 2 -4 344.48 8.67
2 2 4 322.58 8.71
2 2 5 31.33 2.36
-2 2 -5 28.89 2.61
-2 2 -6 3768.19 63.57
-2 2 -6 3652.92 62.27
-2 2 -7 1651.99 31.92
-2 2 -7 1587.23 30.32
2 -2 -7 1598.28 32.71
-2 2 -7 1634.25 30.23
2 2 7 1572.32 29.01
2 -2 -7 1613.83 32.12
-2 2 -8 93.68 5.58
-2 2 -8 95.17 4.45
-2 2 -8 97.11 4.32
2 -2 -8 106.91 5.86
-2 2 -8 104.9 5.5
-2 2 -8 92.22 5.19
2 -2 -8 115.13 5.28
2 -2 -8 109.36 5.7
-2 2 -9 220.17 7.1
2 -2 -9 181.37 8.58
2 -2 -9 189.58 7.21
-2 2 -9 210.49 8.53
2 -2 -9 197.95 6.88
2 -2 -9 187.39 7.86
-2 2 -9 214.96 8.37
-2 2 -9 212.83 9.11
2 -2 -9 182.49 8.18
-2 2 -9 238.13 7.37
-2 2 -10 115.82 6.92
-2 2 -10 107.49 6.23
-2 2 -10 115.98 5.5
2 -2 -10 113.26 5.17
-2 2 -10 118.95 4.88
2 -2 -10 108.39 6.38
2 -2 -10 104.94 6.08
-2 2 -11 28.2 3.71
-2 2 -11 26.38 2.79
-2 2 -11 26.87 3.4
2 -2 -11 29.93 3.57
2 -2 -11 26.95 2.38
2 -2 -11 28.46 2.83
-2 2 -11 22.87 2.19
2 -2 -11 29.84 3.65
2 -2 -12 44.63 2.87
2 -2 -12 42.57 3.43
-2 2 -12 44.37 3.67
2 -2 -12 50.82 4.68
2 -2 -12 45.1 4.55
2 -2 -13 174.81 6.87
-2 2 -13 164.63 7.2
2 -2 -13 173.29 5.62
2 -2 -13 181.05 9.1
-2 2 -14 241.6 10.69
-2 2 -14 227.93 8.27
2 -2 -14 216 9.92
-2 2 -15 72.39 5.34
-2 2 -15 73.35 4.12
-2 2 -15 74.71 4.27
2 -2 -15 71.86 5.33
-2 2 -16 32.49 3.27
-2 2 -16 34.01 2.69
-2 2 -17 35.86 2.8
-2 -3 -18 6.71 0.96
-2 -3 -17 25.51 2.16
2 3 -16 100.63 5.6
-2 -3 -16 83.75 4.67
-2 -3 -16 94.45 4.89
2 3 -15 23.98 3.2
-2 -3 -15 29.3 3.45
2 3 -15 25.81 3.25
2 3 -14 225.16 9.73
2 3 -14 217.51 10.01
-2 -3 -14 224.65 9.76
2 3 -13 84.24 6.11
2 3 -13 82.63 5.92
-2 -3 -13 79.52 6.03
2 3 -12 24.71 3.51
-2 -3 -12 24.75 3.72
2 3 -12 24.4 3.52
2 3 -12 20.53 3.35
2 3 -11 128.43 7.3
-2 -3 -11 112.7 7.28
2 3 -11 130.99 7.3
2 3 -11 123.02 4.95
2 3 -11 127.27 7.07
2 3 -10 72.98 3.81
2 3 -10 75.05 5.31
-2 -3 -10 88.02 4.41
2 3 -10 75.46 5.45
-2 -3 -10 84.83 5.53
2 3 -10 77.95 5.37
-2 -3 -9 221.25 8.61
-2 -3 -9 207.85 7.3
2 3 -9 201.64 8.44
2 3 -9 201.95 8.67
2 3 -9 189.29 8.21
2 3 -9 193.18 6.6
-2 -3 -8 208.05 8.06
2 3 -8 204.83 8.05
-2 -3 -8 218.86 8.26
2 3 -8 223.95 8.76
2 3 -8 228.36 8.57
-2 -3 -7 161.57 6.61
2 3 -7 148.94 5.17
2 3 -7 156.6 6.58
-2 -3 -6 272.52 8.61
2 3 -6 273.24 8.02
2 3 -5 43.21 2.92
-2 -3 -5 53.58 3.34
2 3 -4 148.33 5.78
-2 3 4 175.95 3.96
2 3 -3 634.03 14.49
-2 3 3 649.82 12.04
-2 3 2 936.19 16.87
2 3 -2 996.01 19.7
-2 3 1 906.91 16.66
-2 3 0 528.46 10.86
2 3 1 879.14 18.3
-2 3 -1 892.73 17.03
-2 3 -2 989.58 18.52
2 3 2 915.76 19.34
2 3 3 657.91 14.7
-2 3 -3 659.88 13.88
-2 3 -4 153.74 5.36
2 3 4 193.84 6.33
2 3 5 53.5 3.21
-2 3 -5 60.69 3.47
-2 3 -6 257.05 8.15
-2 3 -6 258.87 7.56
2 3 6 263.86 7.75
-2 3 -7 164.93 5.76
-2 3 -7 174.66 6.01
-2 3 -7 166.47 6.64
2 -3 -7 152.41 6.57
2 3 7 149.83 5.23
-2 3 -8 212.39 8.2
2 -3 -8 260.43 8.81
2 -3 -8 243.96 8.99
-2 3 -8 216.77 9.26
2 -3 -8 263.25 7.7
-2 3 -8 210.9 8.67
-2 3 -8 251.59 8
-2 3 -9 201.26 9.17
2 -3 -9 217.56 8.79
2 -3 -9 212.78 7.96
2 -3 -9 212.23 8.44
-2 3 -9 194.91 8.59
-2 3 -9 206.35 7.27
-2 3 -9 202.78 6.94
-2 3 -10 90.42 6.31
2 -3 -10 75.31 3.75
2 -3 -10 80.18 4.37
-2 3 -10 89.79 4.73
2 -3 -10 72.26 5.1
-2 3 -10 98.13 6.07
-2 3 -10 91.55 4.28
2 -3 -10 69.88 4.36
2 -3 -10 72.54 5.25
-2 3 -11 111.83 7.28
-2 3 -11 114.66 5.6
-2 3 -11 122.23 7.03
2 -3 -11 102.64 6.47
2 -3 -11 101.25 6.36
2 -3 -11 105.71 5.26
-2 3 -11 114.24 4.89
2 -3 -11 96.73 4.4
2 -3 -12 20.05 3.31
2 -3 -12 15.96 3.21
2 -3 -12 18.14 2.13
-2 3 -12 23.94 2.67
2 -3 -12 17.5 3.13
2 -3 -12 22.38 2.77
-2 3 -12 25.12 3.5
-2 3 -13 74.47 4.6
2 -3 -13 90.58 4.02
2 -3 -13 89.85 6.23
2 -3 -13 91.1 6.16
-2 3 -14 209.95 7.83
-2 3 -14 234.19 10.74
-2 3 -14 224.18 7.97
2 -3 -14 227.76 9.87
-2 3 -15 27.77 3.49
-2 3 -15 28.32 2.64
-2 3 -15 27.32 2.73
2 -3 -15 24.1 3.2
-2 3 -16 105.17 5.83
-2 3 -16 108.9 4.54
-2 3 -17 25.31 2.42
-2 -4 -18 7.04 0.86
-2 -4 -17 8.01 1.3
-2 -4 -17 9.89 1.46
2 4 -16 27.89 2.89
-2 -4 -16 30.01 2.93
2 4 -15 122.5 6.61
-2 -4 -15 125.6 6.72
2 4 -15 125.58 6.4
2 4 -14 304.93 11.61
-2 -4 -14 300.54 11.74
2 4 -14 302.25 11.05
2 4 -13 267.55 11.14
-2 -4 -13 274.4 11.66
2 4 -13 284.59 11.19
2 4 -13 263.25 10.63
2 4 -12 226.05 10.11
2 4 -12 228.89 10.15
2 4 -12 230.2 9.88
-2 -4 -12 240.85 10.95
2 4 -11 40.58 4.1
2 4 -11 40.05 4.13
-2 -4 -11 42.57 4.32
-2 -4 -11 45.06 4.83
2 4 -11 35.63 4.1
2 4 -10 309.54 11.47
-2 -4 -10 302.03 9.29
2 4 -10 312.21 11.85
-2 -4 -10 326.85 12.67
-2 -4 -10 311.17 11.26
2 4 -10 325.23 11.37
2 4 -9 261.78 9.98
2 4 -9 273.05 10.69
-2 -4 -9 297.7 10.52
2 4 -9 281.94 10.13
-2 -4 -8 193.48 7.69
2 4 -8 190.27 7.75
2 4 -8 202.93 8.64
-2 -4 -8 198.62 8.16
2 4 -8 210.3 8.13
-2 -4 -7 1732.87 33.15
2 4 -7 1658.19 33.2
2 4 -7 1718.71 31.98
-2 -4 -6 676.32 15.32
2 4 -6 596.63 14.71
-2 -4 -5 2.32 1.2
2 4 -5 7.96 1.6
2 4 -4 3934.33 69.34
-2 -4 -4 4050.84 68.8
-2 4 3 122.93 3.39
-2 4 2 116.58 3.57
-2 4 1 108.57 3.57
-2 4 0 10.95 1.19
-2 4 -1 108.84 3.85
-2 4 -1 114.79 4.05
-2 4 -2 91.98 3.66
-2 4 -2 103.74 3.94
-2 4 -3 114.28 4.3
-2 4 -3 122.66 4.49
2 4 4 3813.22 68.89
-2 4 -4 3962.59 67.94
-2 4 -4 3988.5 68.27
-2 4 -5 5.66 1.14
-2 4 -5 6.97 1.42
2 4 5 2.48 1.24
-2 4 -6 636.06 14.45
-2 4 -6 633.29 14.97
2 4 6 629.65 14.82
-2 4 -7 1736.04 33.2
-2 4 -7 1638.1 34.58
2 -4 -7 1644.47 33.55
2 4 7 1669.58 32.21
-2 4 -8 217.58 7.12
2 -4 -8 229.2 8.4
-2 4 -8 192.62 8.65
2 -4 -8 251.78 7.57
2 -4 -8 225.57 8.57
-2 4 -8 207.98 7.12
-2 4 -9 280.28 11.38
2 -4 -9 280.43 9.86
-2 4 -9 276.26 10.82
2 -4 -9 266.53 7.76
-2 4 -9 287.73 8.75
2 -4 -9 263.74 9.86
2 -4 -9 289.18 8.63
2 -4 -9 278.6 10.08
-2 4 -9 268.82 8.37
-2 4 -10 326.06 12.92
2 -4 -10 311.13 10.31
-2 4 -10 324.97 9.81
2 -4 -10 301.61 11.14
-2 4 -10 323.18 9.4
-2 4 -10 324.81 12.14
2 -4 -10 304.77 8.61
2 -4 -10 301.43 11.12
-2 4 -11 35.96 4.56
-2 4 -11 36.09 3.1
2 -4 -11 45.62 3.05
2 -4 -11 46.3 4.39
-2 4 -11 35.69 2.83
-2 4 -11 38.89 4.28
2 -4 -11 44.91 4.24
-2 4 -12 236.5 11.19
-2 4 -12 244.97 10.44
-2 4 -12 236.68 8.2
2 -4 -12 203.59 9.45
2 -4 -12 209.7 7.79
2 -4 -12 212.02 6.88
2 -4 -12 196.27 9.25
2 -4 -13 268.22 7.79
-2 4 -13 275.45 9.04
2 -4 -13 264.6 10.78
2 -4 -13 257.03 10.6
2 -4 -14 298.24 11.31
-2 4 -14 319.8 9.58
-2 4 -14 299.68 9.56
2 -4 -14 296 11.07
-2 4 -15 127.4 7.24
-2 4 -15 117.38 5.26
-2 4 -16 29.07 3.13
-2 4 -16 27.1 2.33
-2 4 -17 8.75 1.6
-2 -5 -17 3.77 1.01
-2 -5 -17 6.26 1.23
-2 -5 -16 96.05 4.98
2 5 -15 7.9 1.92
-2 -5 -15 7.34 2.27
2 5 -14 161.59 7.87
-2 -5 -14 172.64 8.62
2 5 -14 175.58 7.6
2 5 -13 63.51 5.08
-2 -5 -13 75.82 6.06
2 5 -13 64.99 5.23
2 5 -13 73.99 5.14
2 5 -12 868.14 22.94
-2 -5 -12 942.49 24.97
2 5 -12 852.66 23.06
2 5 -12 884.64 22.16
2 5 -11 921.93 24.09
-2 -5 -11 950.42 23.95
2 5 -11 944.76 24.75
-2 -5 -11 1000.62 26.23
2 5 -11 996.68 23.69
2 5 -10 265.54 10.58
-2 -5 -10 281.11 11.99
2 5 -10 271.77 11.32
-2 -5 -10 295.9 11.17
2 5 -10 289.27 10.5
2 5 -9 132.08 6.86
2 5 -9 132.13 7.48
-2 -5 -9 153.49 7.53
2 5 -9 138.81 6.73
2 5 -8 282.76 9.97
-2 -5 -8 326.07 11.11
2 5 -8 299.57 11.22
2 5 -8 299.57 10.06
-2 -5 -7 213.02 7.6
2 5 -7 187.26 7.34
2 5 -7 200.63 8.58
-2 -5 -7 213.78 8.42
2 5 -7 213.11 7.84
2 5 -7 210.01 7.41
-2 5 7 210.54 5.84
-2 -5 -6 186.73 6.81
2 5 -6 175.71 7.63
2 5 -6 193.73 7.26
-2 -5 -5 97.34 4.35
2 5 -5 71.7 4.32
-2 -5 -4 689.87 15.11
-2 5 3 423.09 8.67
-2 5 2 71.13 2.7
-2 5 1 385.57 8.65
-2 5 0 1792.99 31.87
-2 5 -1 446.21 10.52
-2 5 -2 82.62 3.78
-2 5 -3 376.13 9.59
-2 5 -3 463.5 10.85
-2 5 -4 752.12 15.56
-2 5 -4 628.71 14.28
-2 5 -5 78.08 3.82
-2 5 -5 71.56 3.71
-2 5 -6 164.66 6.11
-2 5 -6 160.77 7.34
2 5 6 169.48 6.74
-2 5 -7 189.59 7.07
-2 5 -7 199.49 6.91
-2 5 -7 194.95 8.53
2 -5 -7 220.11 6.83
2 -5 -7 208.9 7.62
-2 5 -7 203.59 5.64
2 5 7 205.21 7.33
2 -5 -8 303.71 10.15
-2 5 -8 324.74 11.83
-2 5 -8 321.41 9.05
2 -5 -8 297.11 8.36
2 -5 -8 292.7 10.12
2 -5 -8 330.54 9.14
-2 5 -8 313.69 9.24
-2 5 -9 141.1 8.21
2 -5 -9 148.34 7.09
-2 5 -9 136.22 5.68
2 -5 -9 136.62 6.88
-2 5 -9 150.58 7.99
2 -5 -9 144.86 5.88
-2 5 -9 138.38 5.77
2 -5 -9 138.19 5.29
2 -5 -9 145.6 6.87
-2 5 -10 283.18 12.38
2 -5 -10 282.17 8.32
2 -5 -10 311.12 10.66
-2 5 -10 304.34 9.3
2 -5 -10 280.42 10.74
-2 5 -10 294.98 11.9
-2 5 -10 289.19 9.04
2 -5 -10 285.69 9.1
2 -5 -10 291.28 10.59
-2 5 -11 1005.3 26.66
2 -5 -11 950.93 19.87
-2 5 -11 954.05 21.05
2 -5 -11 946.85 23.88
-2 5 -11 940.98 20.46
-2 5 -11 961.95 25.12
2 -5 -11 985.05 21.23
2 -5 -11 939.98 23.29
-2 5 -12 862.85 24.87
2 -5 -12 907.76 22.34
-2 5 -12 907.94 20.14
-2 5 -12 920.88 23.85
2 -5 -12 918.57 18.8
2 -5 -12 877.6 22.67
2 -5 -13 62.55 5.03
-2 5 -13 69.16 5.43
2 -5 -13 62.43 3.62
2 -5 -13 61.93 4.76
2 -5 -14 159.05 7.66
2 -5 -14 155.39 7.13
-2 5 -15 11.04 2.5
-2 5 -15 10.06 1.87
-2 5 -16 84.53 5.07
-2 5 -16 87.01 3.84
-2 5 -17 5.38 1.31
-2 -6 -17 7.65 1.08
-2 -6 -17 7.82 1.17
-2 -6 -16 189.16 6.97
-2 -6 -15 164.73 7.62
-2 -6 -14 72.31 5.51
2 6 -14 73.11 5
2 6 -13 201.52 8.82
-2 -6 -13 212.66 10.26
2 6 -13 204.53 9.2
2 6 -13 203.31 8.07
2 6 -12 123.74 6.99
2 6 -12 133.56 6.63
-2 -6 -12 125.04 7.25
-2 -6 -12 138.07 8.48
2 6 -12 127.67 7.47
2 6 -11 244.81 10.87
-2 -6 -11 223.9 11.28
2 6 -11 243.82 10.15
-2 -6 -11 245.85 10.32
2 6 -11 261.62 9.66
2 6 -10 110.34 6.46
2 6 -10 112.06 7.19
-2 -6 -10 118.59 7.82
2 6 -10 109.47 5.97
-2 -6 -10 112.59 6.89
2 6 -9 39.17 3.69
-2 -6 -9 44.06 4.46
2 6 -9 41.73 4.4
2 6 -9 40.06 3.53
2 6 -8 631.51 17.2
2 6 -8 692.88 19.48
-2 -6 -8 758.41 19.21
2 6 -8 697.09 17.12
2 6 -7 321.71 11.93
2 6 -7 335.72 10.76
-2 -6 -6 262.11 7.58
2 6 -6 244.72 9.83
2 6 -6 251.53 9.18
-2 6 6 270.02 7.32
-2 -6 -5 48.6 3.04
-2 -6 -5 41.05 2.78
-2 -6 -4 1418.03 26.43
-2 -6 -4 1364.84 26.12
-2 6 3 387.06 8.22
-2 -6 -3 373.92 9.35
-2 6 2 162.63 4.72
-2 6 1 196.93 5.56
-2 6 0 33.3 2.12
-2 6 -1 206.42 6.13
-2 6 -2 170.57 5.61
-2 6 -2 166.59 5.02
-2 6 -3 328.42 8.35
-2 6 -3 393.39 9.61
-2 6 -4 1323.83 25.18
-2 -6 4 1314.18 25.28
-2 6 -5 47.31 2.84
-2 -6 5 35.74 2.58
-2 6 -5 38.33 3.68
-2 6 -5 41.92 2.87
-2 -6 6 235.38 7.22
-2 6 -6 254.71 10.01
2 -6 -6 250.55 8.1
2 -6 -6 255.06 7.26
2 -6 -6 287.06 7.79
2 6 6 273.79 9.39
-2 6 -6 255.39 6.98
-2 6 -7 328.65 12.05
2 -6 -7 312.14 9.99
2 -6 -7 357.02 9.37
2 6 7 307.08 10.22
-2 6 -7 322.85 9.64
2 -6 -7 330.42 9.9
-2 6 -7 337.03 8.29
-2 6 -8 721.19 20.01
2 -6 -8 722.65 15.95
2 -6 -8 681.92 16.87
2 -6 -8 654.98 17.33
-2 6 -8 718.33 16.54
2 -6 -8 684.36 15.2
2 -6 -9 45.57 3.11
2 -6 -9 44.49 4.02
-2 6 -9 43.97 4.55
-2 6 -9 39.7 3.1
2 -6 -9 42.6 3.31
-2 6 -9 45.53 4.93
2 -6 -9 44.67 3.63
-2 6 -10 113.03 7.77
2 -6 -10 111.81 6.29
2 -6 -10 106.58 6.28
-2 6 -10 123.57 7.59
2 -6 -10 108.78 5.34
2 -6 -10 113.64 4.99
2 -6 -10 104.95 5.76
-2 6 -10 108.59 5.12
-2 6 -11 231.93 11.58
-2 6 -11 238.6 10.8
2 -6 -11 250.6 9.2
-2 6 -11 229.56 7.74
2 -6 -11 224.65 9.59
2 -6 -11 235.81 7.59
2 -6 -11 228.22 8.97
-2 6 -12 133.02 8.44
2 -6 -12 135.01 6.58
2 -6 -12 142.01 7.38
-2 6 -12 132.22 7.75
2 -6 -12 137.96 5.59
-2 6 -12 120.97 5.98
-2 6 -13 222.84 9.66
-2 6 -13 218.66 7.84
2 -6 -13 204.88 8.84
2 -6 -13 190.76 6.63
-2 6 -14 72.61 4.18
2 -6 -14 71.97 4.86
-2 6 -14 70.39 4.98
-2 6 -15 184.49 8.5
-2 6 -16 196.61 7.62
-2 -7 -16 15.64 2.03
-2 -7 -15 124.88 6.23
-2 -7 -14 111.89 6.63
2 7 -14 117.59 6.05
2 7 -13 58.32 4.64
-2 -7 -13 53.19 5.11
2 7 -12 239.47 9.46
-2 -7 -12 249.79 11.42
2 7 -12 233.24 10.27
-2 -7 -12 233.65 9.95
2 7 -11 134.91 7.06
-2 -7 -11 147.41 8.91
2 7 -11 142.06 8.12
-2 -7 -11 139.91 7.79
2 7 -10 158.02 7.67
-2 -7 -10 170.5 8.64
2 7 -10 162.11 8.84
2 7 -9 492.48 14.58
2 7 -9 510.73 16.77
-2 -7 -9 533.7 16.33
-2 -7 -8 1608.84 34.52
2 7 -8 1503.15 34.82
2 7 -7 462.28 15.44
2 7 -7 467.49 13.85
2 -7 6 35.57 2.91
2 7 -6 33.28 3.72
-2 7 6 35.16 2.47
-2 -7 -5 74.23 3.99
2 7 -5 67.97 5.12
2 -7 5 75.65 3.85
-2 7 5 79.37 3.71
-2 -7 -4 157.84 5.87
2 7 -4 153.46 7.3
-2 -7 -3 27.29 2.5
2 7 -3 31.33 3.21
-2 -7 -2 32.93 2.71
-2 7 2 36.79 2.1
-2 7 1 78.85 3.32
-2 -7 0 3.06 1.42
-2 7 0 2.18 0.85
-2 -7 1 66.67 3.61
-2 7 -1 69.12 3.41
-2 -7 2 33.22 2.69
-2 7 -2 37.92 2.62
-2 -7 3 31.19 2.59
-2 7 -3 23.25 2.85
-2 7 -3 25.57 2.29
-2 7 -4 176.04 5.82
-2 -7 4 156.75 5.89
2 -7 -4 165.18 5.41
-2 7 -4 164.72 7.63
-2 7 -4 180.76 6.38
-2 -7 5 67.18 3.85
2 -7 -5 78.41 3.65
-2 7 -5 70.8 5.26
2 -7 -5 76.9 3.72
-2 7 -5 70.97 4.03
-2 7 -5 76.99 3.63
-2 -7 6 32.83 2.78
2 -7 -6 32.27 3.43
2 -7 -6 29.45 2.54
-2 7 -6 31.39 2.77
-2 7 -6 32.39 3.77
-2 7 -6 37.5 2.46
2 -7 -6 29.32 2.43
2 -7 -7 523.26 12.32
2 -7 -7 486.04 11.79
-2 7 -7 478.02 15.76
-2 7 -7 491.24 11.21
-2 7 -8 1606.53 35.88
-2 7 -8 1581.19 31.23
2 -7 -8 1652.91 30.8
-2 7 -9 500.23 17.48
-2 7 -9 489.16 16.63
-2 7 -9 485.83 13.04
2 -7 -9 520.4 12.6
2 -7 -9 486.78 14.35
-2 7 -10 185.75 10.08
2 -7 -10 152.28 6.1
2 -7 -10 162.17 7.94
-2 7 -10 167.12 6.51
-2 7 -10 166.61 6.85
2 -7 -10 152.11 7.46
-2 7 -10 173.25 9.16
-2 7 -11 142.52 8.91
2 -7 -11 159.62 7.33
-2 7 -11 135.6 5.87
2 -7 -11 148.31 7.34
-2 7 -11 147.2 8.38
2 -7 -11 155.54 6.07
-2 7 -11 140.06 6.32
-2 7 -12 251.85 11.76
-2 7 -12 269.57 8.7
2 -7 -12 229.6 9.31
2 -7 -12 228.79 7.69
-2 7 -12 259.41 10.92
-2 7 -13 50.35 5.07
2 -7 -13 57.97 4.36
-2 7 -13 55.78 4.64
-2 7 -13 51.45 3.61
-2 7 -14 117.79 5.04
-2 7 -14 122.43 6.2
-2 7 -15 130.86 6.75
-2 7 -15 134.98 4.93
-2 7 -16 13.7 1.97
-2 -8 -16 51.74 2.83
-2 -8 -15 38.39 3.26
-2 -8 -14 98.71 5.97
-2 -8 -13 16.91 3.26
2 8 -13 18.36 2.77
-2 -8 -12 57.81 5.53
2 8 -12 53.69 4.72
-2 -8 -12 66.03 5.16
-2 -8 -11 5.08 2.6
-2 -8 -11 8.24 3.07
2 8 -11 4.4 1.96
-2 -8 -10 292.49 12.74
2 8 -10 286.71 12.05
-2 -8 -10 285.62 11.6
2 8 -9 235.71 10.96
-2 -8 -9 260.13 10.98
2 8 -8 154.66 8.56
2 8 -7 104.11 6.94
2 8 -7 98.68 5.91
2 8 -6 258.54 11.12
-2 8 6 294.89 8.29
-2 -8 -5 208.57 7.42
2 -8 5 229.13 6.96
2 8 -5 206.96 9.52
-2 8 5 220.97 7.08
-2 -8 -4 331.66 9.69
2 8 -4 317.97 11.71
2 -8 4 323.88 8.8
-2 8 4 334.78 9.29
-2 -8 -3 394.95 10.95
2 8 -3 374.97 12.77
2 -8 3 386.15 10.01
-2 -8 -2 197.36 7.03
2 8 -2 189.64 8.31
2 -8 2 186.29 6.26
-2 8 2 207.36 6.8
-2 8 1 196.17 6.63
2 8 -1 176.7 7.88
-2 8 1 190.27 5.84
2 -8 1 182.42 6.22
-2 8 0 316.66 8.92
-2 -8 0 300.64 9.06
2 -8 0 289.6 8.44
-2 8 0 304.59 8.18
-2 -8 1 181.92 6.73
-2 8 -1 194.74 8.24
2 -8 -1 189.85 6.52
-2 8 -1 189.86 6.28
-2 -8 2 190.62 6.95
-2 8 -2 193.19 8.39
2 -8 -2 194.52 6.78
-2 8 -2 198.09 6.72
2 -8 -2 196.63 5.94
-2 8 -2 205.39 6.75
-2 -8 3 385.12 10.9
2 -8 -3 414.84 10.99
-2 8 -3 373.82 12.89
-2 8 -3 418.26 11
2 -8 -3 418.73 10.03
-2 8 -3 427.18 10.8
-2 -8 4 318.77 9.56
-2 8 -4 307.62 11.7
-2 8 -4 353.7 9.96
2 -8 -4 318.97 8.73
-2 8 -4 356.23 9.51
-2 -8 5 224.78 7.62
-2 8 -5 240.02 8.01
2 -8 -5 210.35 6.87
-2 8 -5 220.53 9.94
-2 8 -5 236.28 7.29
-2 8 -6 275.02 11.52
-2 8 -6 287.03 8.59
-2 8 -6 289.3 9.2
2 -8 -6 282.36 8.32
-2 8 -6 278.05 8
2 -8 -7 136.08 5.56
-2 8 -7 116.76 5.35
-2 8 -7 118.41 7.51
-2 8 -7 132.91 5.12
-2 8 -8 169.75 6.63
-2 8 -8 158.53 6.57
-2 8 -8 163.79 8.9
2 -8 -8 164.87 6.32
-2 8 -9 242.58 11.75
2 -8 -9 242.99 9.05
-2 8 -9 249.62 11.29
-2 8 -9 223.03 8.09
-2 8 -9 250.69 8.46
-2 8 -10 268.5 12.56
-2 8 -10 296.64 9.35
2 -8 -10 262.88 9.72
-2 8 -10 276.64 11.95
2 -8 -10 282.7 8.83
-2 8 -11 4.64 2.51
-2 8 -11 6.5 1.97
2 -8 -11 5.66 2.06
-2 8 -11 7.71 2.44
-2 8 -12 62.87 5.66
-2 8 -12 52.3 3.67
-2 8 -12 60.22 5
-2 8 -13 18.28 2.24
-2 8 -13 13.62 2.55
-2 8 -14 118.48 4.74
-2 8 -14 112.36 5.52
-2 8 -15 39.83 3.47
-2 8 -16 54.02 3.12
-2 -9 -15 97.47 4.48
-2 -9 -14 16.64 2.51
-2 -9 -13 176.91 8.23
-2 -9 -12 11.46 2.74
-2 -9 -12 12.24 2.99
2 9 -12 9.17 2.19
-2 -9 -11 9.89 2.84
-2 -9 -11 10.1 3.1
2 9 -11 7.44 2.35
-2 -9 -10 237.91 11.32
-2 -9 -10 244.72 10.52
2 9 -10 239.19 10.7
-2 -9 -9 63.54 5.55
2 9 -9 61.73 5.51
2 9 -8 33.01 4.22
2 9 -7 262.86 10.32
2 9 -7 279.91 11.95
-2 -9 -7 283.05 8.65
-2 9 6 12.07 1.87
-2 -9 -6 14.27 2.35
2 -9 5 561.08 13.07
-2 9 5 578.14 13.73
2 9 -4 65.94 5.34
2 -9 4 62.44 3.91
-2 -9 -3 154.86 6.58
2 9 -3 144.7 7.81
2 -9 3 143.15 5.69
-2 9 3 157.41 6.08
-2 -9 -2 59.71 4.15
2 9 -2 62.06 4.94
2 -9 2 61.34 3.85
-2 9 2 71.77 4
2 -9 1 40.98 3.38
2 9 -1 36.84 3.81
-2 9 1 47.44 3.25
-2 9 0 6.29 1.48
-2 -9 0 3.2 1.89
2 -9 0 5.47 2.18
-2 -9 1 41.56 3.55
2 -9 -1 43.85 3.57
-2 9 -1 45.41 2.99
-2 9 -1 46.1 4.24
2 -9 -1 41.22 2.67
-2 -9 2 62.25 4.19
2 -9 -2 65.78 4.23
-2 9 -2 64.97 3.66
2 -9 -2 58.4 3.27
-2 9 -2 58.18 4.83
-2 9 -2 67.02 3.84
-2 -9 3 147.7 6.44
-2 9 -3 138.41 7.7
2 -9 -3 150.45 6.5
-2 9 -3 144.93 5.9
2 -9 -3 150.95 5.52
-2 9 -3 150.63 5.99
2 -9 -4 85.22 5.08
-2 9 -4 63.39 5.27
-2 9 -4 67.66 4.07
2 -9 -4 77.22 4.02
-2 9 -4 73.39 3.97
-2 9 -5 532.78 17.4
-2 9 -5 558.69 14.38
2 -9 -5 556.71 13.46
-2 9 -5 589.27 13.79
-2 9 -6 8.5 1.61
-2 9 -6 8.55 1.79
-2 9 -6 7.43 2.66
2 -9 -6 9.87 2.08
-2 9 -6 7.68 1.7
-2 -9 6 13.67 2.34
-2 9 -7 307.14 9.12
-2 9 -7 289.9 12.32
-2 9 -7 271.99 8.24
-2 -9 7 289.44 8.83
2 -9 -7 301.63 9.09
-2 9 -8 40.2 3.33
-2 9 -8 45.97 3.42
-2 9 -8 37.32 4.49
2 -9 -8 40.64 3.36
-2 9 -9 73.67 6.44
-2 9 -9 67.72 4.14
-2 9 -9 73.14 5.99
-2 9 -10 245.1 11.68
-2 9 -10 240.26 8.14
-2 9 -10 242.03 10.88
-2 9 -11 3.57 1.92
-2 9 -11 4.53 2.4
-2 9 -11 6.33 1.82
-2 9 -12 10.67 2.79
-2 9 -12 12.85 2.03
-2 9 -12 14.51 2.65
-2 9 -13 174.53 7.33
-2 9 -13 185.56 6.12
-2 9 -14 22.13 2.29
-2 9 -15 101.12 4.75
-2 -10 -15 9.97 1.25
-2 -10 -14 1.71 1.37
-2 -10 -13 18.55 2.74
-2 -10 -12 13.41 2.67
-2 -10 -11 45.06 4.26
2 10 -11 41.57 4
2 10 -10 63.33 5.19
-2 -10 -10 63.03 5.26
2 10 -9 63.14 5.55
-2 -10 -9 76.1 5.87
2 10 -8 259.99 11.41
2 10 -7 104.68 7.17
-2 -10 -7 110.71 5.12
-2 10 6 280.34 8.74
-2 -10 -6 282.3 9.07
2 10 -6 260.33 11.65
2 -10 5 530.14 12.52
2 10 -5 477.35 16.56
-2 10 5 495.89 13.19
-2 -10 -5 510.03 13.58
2 -10 4 1096 22.98
2 10 -4 1062.68 27.92
-2 -10 -4 1137.27 24.68
2 10 -3 388.68 14.51
2 -10 3 449.76 11.72
-2 10 2 5.29 1.49
2 -10 2 4.65 2.41
2 10 -2 2.78 1.84
-2 10 1 15.74 2.11
2 -10 1 15.51 2.84
2 10 -1 12.52 2.62
2 -10 0 10.57 2.72
-2 10 0 13.11 2.85
2 10 0 9.34 2.41
-2 10 0 11.17 1.88
2 -10 -1 13.71 3.03
-2 10 -1 13.27 2.79
-2 10 -2 4.52 1.41
2 -10 -2 4.25 2.81
-2 10 -2 2.68 1.9
-2 10 -3 438.29 15.35
-2 10 -3 462.86 12.43
-2 10 -4 1090.89 28.05
2 -10 -4 1164.64 24.83
-2 -10 4 1079.06 24.21
-2 10 -4 1178.35 24.35
2 -10 -5 479.27 12.58
-2 10 -5 506.99 16.94
-2 10 -5 515.87 13.12
-2 -10 5 486.18 13.26
-2 10 -6 260.97 11.63
-2 10 -6 250.15 8.17
-2 -10 6 263.58 8.76
-2 10 -7 112.91 4.99
-2 10 -7 112.07 7.49
-2 -10 7 95.16 4.83
-2 10 -8 285.04 8.58
-2 10 -8 253.81 11.46
-2 10 -9 63.95 5.61
-2 10 -9 75.83 4.13
2 -10 -10 63.03 4.71
-2 10 -10 64.59 3.8
-2 10 -10 66.46 5.39
-2 10 -11 47.68 3.18
-2 10 -11 43.99 4.21
-2 10 -12 14.09 2.76
-2 10 -12 17.89 2.54
-2 10 -13 16.93 2.17
-2 -11 -12 70.2 4.2
-2 -11 -11 4.05 1.99
2 11 -10 49.61 4.34
-2 -11 -10 53.28 4.83
-2 -11 -10 50.86 4.46
-2 -11 -9 32.73 4.22
2 11 -9 31.57 3.85
-2 -11 -9 33.98 4.05
-2 -11 -8 60.69 5.3
2 11 -8 57.96 5.07
2 11 -7 81.96 6.14
2 11 -6 61.98 5.47
-2 -11 -6 63.12 4.1
2 11 -6 60.29 5.17
2 11 -5 139.26 8.23
-2 11 5 135.85 5.91
-2 -11 -5 138.37 6.31
2 11 -4 136.81 8.11
2 -11 4 144.26 5.91
-2 11 4 132.94 5.98
-2 -11 -4 142.61 6.63
2 11 -3 35.78 4.35
2 -11 3 28.42 3.34
-2 11 3 31.18 2.95
-2 -11 -3 27.48 3.27
2 -11 2 988.36 21.01
2 11 -2 927.52 25.07
-2 11 2 1023.49 22.42
-2 -11 -2 956.58 22.31
2 11 -1 125.46 7.48
2 -11 1 140.09 6.24
-2 11 1 120.12 6.04
2 11 0 725.04 20.8
-2 11 0 725.14 21.14
2 -11 0 756.46 17.86
-2 -11 0 766.75 18.9
2 11 1 122.76 7.23
-2 11 -1 140.44 7.97
-2 -11 1 135.04 6.55
2 -11 -2 942.01 21.88
-2 11 -2 955.91 25.55
-2 -11 2 962.25 22.54
2 -11 -3 29.84 4.05
-2 11 -3 29.25 3.97
-2 11 -3 29.76 2.89
-2 -11 3 38.62 3.66
-2 11 -4 148.61 8.49
-2 11 -4 141.81 6.12
-2 -11 4 135.76 6.39
-2 11 -5 166.06 9.13
-2 11 -5 151.58 6.24
-2 -11 5 163.63 6.84
-2 11 -6 63.06 5.51
-2 11 -6 55.63 3.63
-2 -11 6 65.3 4.13
-2 11 -7 80.14 6.18
-2 -11 7 72.49 4.19
-2 11 -8 65.75 5.73
-2 11 -8 58.15 5.14
-2 11 -9 27.09 3.65
-2 11 -10 56.92 4.65
-2 11 -11 5.23 1.67
-2 11 -12 61.32 3.84
-2 -12 -13 117.79 4.01
-2 -12 -12 13.05 1.9
-2 -12 -11 5.63 1.83
-2 -12 -11 4.58 1.76
-2 -12 -10 18.06 2.88
-2 -12 -10 22.24 2.95
-2 -12 -9 4.9 2.36
2 12 -9 5.47 1.85
-2 -12 -9 3.47 2.22
2 12 -8 69.84 5.24
-2 -12 -8 72.66 5.58
-2 -12 -8 80.14 5.54
2 12 -7 31.92 3.86
2 12 -6 115.5 7.19
-2 -12 -6 128.35 5.67
2 12 -5 119.81 7.46
-2 -12 -5 119.65 5.76
2 12 -4 155.82 8.58
-2 -12 -4 166.18 6.98
2 12 -3 334.53 13.15
-2 12 3 338.93 10.65
-2 -12 -3 342.69 11.07
-2 12 2 76.46 5.98
2 12 -2 86.34 6.28
2 -12 2 76.7 4.75
-2 12 2 79.06 4.67
-2 -12 -2 75.87 4.98
-2 12 1 0.88 1.25
2 -12 1 2.88 2.65
-2 12 1 3.62 1.7
2 12 -1 4.69 2.19
-2 12 0 708.99 20.97
2 -12 0 763.37 17.7
-2 12 0 763.93 18.23
-2 -12 0 738.77 18.48
2 -12 -1 1.5 2.72
-2 12 -1 3.71 2.2
-2 -12 1 5.87 2.31
2 12 1 5.74 2.12
2 12 2 75.03 5.69
-2 12 -2 65.92 5.7
-2 12 -2 76.32 4.57
-2 -12 2 81.14 5.11
-2 12 -3 366.09 13.79
-2 12 -3 355.98 10.77
-2 -12 3 334.33 10.92
-2 12 -4 167.66 9.04
-2 -12 4 160.42 6.98
-2 12 -5 131.01 7.87
-2 -12 5 132.95 6.08
-2 12 -6 127.12 7.65
-2 -12 6 121.03 5.52
-2 12 -7 29.93 3.89
-2 12 -8 78.96 5.8
-2 12 -8 80.41 5.61
-2 12 -9 4.15 2.03
-2 12 -9 7.24 2.06
-2 12 -10 23.5 3.02
-2 12 -10 20.64 2.69
-2 12 -11 2.14 1.49
-2 12 -11 2.29 1.22
-2 -13 -11 20.83 1.97
-2 -13 -10 5.72 1.68
-2 -13 -10 5.41 1.61
-2 -13 -9 91.58 4.82
-2 -13 -9 67.76 4.46
-2 -13 -8 34.64 3.56
-2 -13 -8 43.89 3.89
2 13 -7 67.41 4.81
-2 -13 -7 57.68 4.66
-2 -13 -7 63.07 4.65
2 13 -6 40.13 4.05
-2 -13 -5 41.67 3.37
2 13 -5 44.63 4.37
2 13 -4 164.94 8.34
-2 -13 -4 162.52 6.79
-2 13 3 9.67 2.5
2 13 -3 9.04 2.56
-2 -13 -3 13.01 2.54
-2 13 2 62.85 5.21
2 13 -2 57.39 5.04
-2 -13 -2 61.08 4.44
2 13 -1 143.69 7.89
-2 13 1 145.87 7.96
2 13 0 3.5 1.79
-2 13 0 4.54 1.8
-2 -13 0 0.91 1.94
-2 13 -1 152.24 8.28
2 13 1 141.81 7.73
-2 -13 1 141.77 6.77
-2 13 -2 54.83 5.05
2 13 2 66.07 5.17
-2 -13 2 60.27 4.39
2 13 3 13.17 2.68
-2 13 -3 7.7 2.58
-2 -13 3 12.32 2.5
2 13 4 169.57 8.2
-2 13 -4 167.91 8.67
-2 -13 4 176.41 7.1
-2 13 -5 45.56 4.47
-2 -13 5 45.13 3.48
-2 13 -6 41.9 4.15
-2 13 -7 73.7 5.24
-2 13 -7 72.52 5.06
-2 13 -8 47.09 4.03
-2 13 -8 40.45 3.69
-2 13 -9 89.19 5.07
-2 13 -9 78.88 4.56
-2 13 -10 7.34 1.66
-2 13 -10 5.01 1.36
-2 -14 -10 61.85 2.73
-2 -14 -9 40.06 2.69
-2 14 8 106.19 4.8
-2 -14 -8 122.23 5.06
-2 14 7 16.96 2.3
-2 -14 -7 17.75 2.51
-2 14 6 35.39 3.18
-2 -14 -6 36.08 3.32
-2 14 5 118.02 6.08
-2 14 4 62.77 4.58
2 14 -4 57.46 4.43
-2 14 3 398.22 12.91
2 14 -3 413.09 13.16
-2 -14 -3 402.74 11.38
-2 14 2 14.85 2.71
2 14 -2 12 2.62
-2 -14 -2 14.71 2.48
-2 14 1 72.22 5.18
2 14 -1 64.99 4.92
-2 14 0 2.91 1.69
2 14 0 3.67 1.68
-2 -14 0 2.68 1.87
2 14 1 69.56 5.02
-2 14 -1 64.38 5.02
-2 -14 1 73.48 4.62
2 14 2 10.7 2.44
-2 14 -2 16.27 2.9
-2 -14 2 14.35 2.43
-2 14 -3 413.55 13.46
-2 -14 3 427.23 11.66
-2 14 -4 59.8 4.67
-2 14 -5 130.41 6.67
-2 14 -6 39.47 3.51
-2 14 -6 34.17 3.35
-2 14 -7 25.31 2.8
-2 14 -7 21.09 2.54
-2 14 -8 104.83 4.95
2 -14 -8 111.66 4.97
-2 14 -8 93.83 4.53
-2 -15 -8 0.69 0.8
-2 -15 -7 15 1.73
-2 -15 -6 6.01 1.52
-2 15 6 3.69 1.16
-2 -15 -5 9.08 1.8
-2 15 5 9.21 1.67
-2 15 4 40.15 3.21
-2 15 3 15.78 2.34
-2 15 2 59.97 4.17
-2 15 1 93.07 5.18
-2 15 0 4.66 1.59
-2 15 -1 88.03 5.1
-2 15 -2 63.69 4.33
-2 15 -3 12.92 2.19
-2 15 -4 36.26 3.1
-2 15 -5 7.17 1.6
-2 15 -6 6.16 1.35
2 -15 -7 13.93 1.69
-2 -16 -3 2.74 0.95
-2 -16 -2 28.71 1.86
3 0 0 0.75 1.07
3 0 1 254.02 8.3
3 0 -2 73.87 4.18
3 0 2 67.42 3.93
3 0 -3 31.87 2.79
3 0 3 29.86 2.7
3 0 -4 11.29 1.87
3 0 4 10.03 1.68
3 0 -4 10.59 1.82
3 0 -4 9.88 1.74
3 0 -5 142.66 6.31
3 0 5 128.6 5.55
3 0 -5 137.74 5.76
3 0 -5 127.23 6.04
3 0 -6 4.83 1.44
3 0 -6 6.25 1.7
-3 0 -7 9.9 2.21
3 0 -7 9.75 1.88
-3 0 -7 8.15 1.63
3 0 -7 11.75 1.97
3 0 -7 9.09 2.04
-3 0 -8 262.54 10.2
3 0 -8 282.74 9.88
-3 0 -8 260.98 9.16
3 0 -8 287.15 10.68
-3 0 -9 1087.97 25.43
-3 0 -9 987.48 22.58
3 0 -9 992.88 23.96
3 0 -9 1090.71 22.76
3 0 -9 1013.36 25.26
-3 0 -10 2.22 1.21
-3 0 -10 2.4 1.89
3 0 -10 3.97 1.74
-3 0 -10 2.35 1.26
3 0 -10 2.92 1.64
3 0 -10 1.63 1.75
-3 0 -11 427.78 11.68
-3 0 -11 420.37 12.01
3 0 -11 422.88 14.13
3 0 -11 420.16 11.87
3 0 -11 403.99 14.45
-3 0 -12 39.18 3.43
3 0 -12 42.78 3.42
3 0 -12 41.57 4.45
-3 0 -13 1.78 1.34
3 0 -13 1.43 1.55
3 0 -13 3.33 1.93
-3 0 -14 86.65 4.52
3 0 -14 77.09 3.99
3 0 -14 76.98 5.66
-3 0 -15 57.94 3.31
3 0 -15 56.47 4.49
-3 0 -16 32.27 2.14
3 0 -16 28.67 2.96
-3 -1 -17 2.09 0.66
-3 -1 -16 67.51 3.14
3 1 -16 69.11 4.32
-3 -1 -15 75.38 3.94
3 1 -15 75.14 5.19
-3 -1 -14 4.04 1.5
3 1 -14 5.9 2.19
3 1 -13 6.67 1.73
-3 -1 -13 8.28 1.85
3 1 -13 9.16 2.58
3 1 -12 89.17 4.72
3 1 -12 85.82 6.22
-3 -1 -11 41.26 3.4
3 1 -11 51.53 4.43
3 1 -11 55.11 3.75
3 1 -11 51.5 4.89
-3 -1 -10 334.68 12.28
3 1 -10 346.15 11.66
-3 -1 -10 326.46 10.02
3 1 -10 355.97 10.48
3 1 -10 354.22 12.85
-3 -1 -9 401.83 13.44
3 1 -9 398.59 12.39
-3 -1 -9 391.23 11.85
3 1 -9 403.41 11.55
3 1 -9 405.91 13.71
3 1 -8 1.25 1.17
-3 -1 -8 1.47 1.1
3 1 -8 0.43 1.34
3 1 -8 1.25 1.36
-3 -1 -7 767.32 19.24
3 1 -7 737.11 17.76
-3 -1 -7 738.6 18.09
3 1 -7 780.62 19.45
3 1 -6 217.03 7.53
3 1 -6 218.07 8.59
-3 -1 -6 239.57 9.05
3 1 -5 100.99 4.96
3 1 -5 122.3 5.81
3 1 -4 813.11 18.77
3 1 -4 800.88 18.27
3 1 -3 162.91 6.39
3 -1 2 233.39 7.82
3 1 -2 224.2 7.66
3 -1 1 501.68 13.03
3 1 0 626.3 14.93
3 -1 0 622.04 15.01
3 1 1 519.72 13.14
3 -1 -2 229.79 7.78
3 1 2 210.91 7.33
3 1 3 165.9 6.36
-3 1 -4 794.67 18.25
3 1 4 828.94 18.63
-3 1 -5 98.64 4.89
3 1 5 103.25 4.91
3 -1 -5 110.58 5.51
3 -1 -5 114.88 5.62
3 1 6 229.05 7.75
3 -1 -6 252.36 8.92
-3 1 -7 771.76 18.06
3 -1 -7 774.73 19
-3 1 -8 0.62 0.89
3 -1 -8 3.56 1.52
-3 1 -9 422.86 12.18
-3 1 -9 440.31 12.05
3 -1 -9 401.65 11.66
-3 1 -10 377.33 10.7
-3 1 -10 359.83 10.99
-3 1 -10 354.77 10.51
3 -1 -10 338.74 10.64
-3 1 -11 50.52 3.65
3 -1 -11 44.74 3.63
-3 1 -11 54.68 3.67
-3 1 -12 104.13 5.3
3 -1 -12 91.39 4.94
3 -1 -12 94.37 4.32
-3 1 -13 5.29 1.53
3 -1 -13 10.85 2.01
-3 1 -14 5.34 1.43
3 -1 -14 7.44 1.83
-3 1 -15 80.93 3.83
-3 1 -16 69.82 3.08
-3 -2 -17 26.42 1.48
3 2 -16 1.59 1.4
-3 -2 -16 -0.39 0.9
3 2 -15 5.92 2.04
-3 -2 -15 5.75 1.49
-3 -2 -14 14.18 2.19
3 2 -14 16.42 2.87
3 2 -13 3.78 1.71
3 2 -13 3.55 1.44
3 2 -13 2.77 1.97
3 2 -12 80.5 5.41
3 2 -12 72.67 4.15
3 2 -12 72.88 5.69
-3 -2 -11 344.2 10.52
3 2 -11 339.14 11.73
3 2 -11 325.42 9.94
3 2 -11 337.15 12.76
-3 -2 -10 122.5 7.09
3 2 -10 126.73 6.5
-3 -2 -10 116.57 5.8
3 2 -10 134.05 5.9
3 2 -10 142.32 7.72
-3 -2 -9 340.97 12.14
3 2 -9 334.88 10.95
3 2 -9 349.26 10.49
3 2 -9 363.14 12.66
-3 -2 -9 329.15 10.88
-3 -2 -8 34.19 3.63
3 2 -8 28.12 2.74
-3 -2 -8 36.66 3.24
3 2 -8 28.91 2.89
3 2 -8 30.59 3.37
3 2 -7 4.23 1.26
3 2 -7 4.87 1.42
3 2 -7 6.3 1.91
3 2 -6 1071.31 23.12
3 2 -6 1103.05 24.83
-3 -2 -6 1139.14 25.03
3 2 -5 27.94 2.82
3 2 -5 25.51 2.5
3 2 -4 910.52 20.77
3 2 -4 1009.05 21.5
3 2 -3 8.16 1.62
-3 2 3 3.08 0.71
-3 2 2 295.47 7.33
3 2 -2 276.53 9.05
-3 2 1 653.23 13.83
-3 2 0 1492.51 27.33
3 2 0 1391.71 28.92
-3 2 -1 634.05 14.13
3 2 1 619.87 15.41
3 2 2 271.29 8.8
-3 2 -2 285.8 8.28
-3 2 -3 6.63 1.37
3 2 3 3.64 1.29
-3 2 -4 995.51 20.54
3 -2 -4 959.45 21.06
-3 2 -5 23.73 2.34
3 -2 -5 22.98 2.69
3 -2 -5 21.09 2.51
3 2 5 19.03 2.18
3 -2 -6 1109.76 24.55
3 -2 -6 1118.52 22.7
3 2 6 1062.16 22.89
3 -2 -6 1036.13 24.35
-3 2 -6 1133.85 24.97
-3 2 -7 9.9 2.23
3 -2 -7 5.78 1.72
3 -2 -7 8.17 1.75
3 2 7 7.71 1.6
3 -2 -7 9.55 2.15
-3 2 -8 30.53 3.41
-3 2 -8 29.08 3.33
-3 2 -8 28.22 2.73
-3 2 -8 29.86 2.77
3 -2 -8 31.26 2.89
3 -2 -8 29.68 3.12
3 -2 -8 31.96 3.38
-3 2 -9 353.95 12.34
-3 2 -9 338.71 12.16
-3 2 -9 360.44 10.85
-3 2 -9 360.78 10.62
-3 2 -9 355.08 9.98
3 -2 -9 343.91 11.38
3 -2 -9 332.48 12.31
-3 2 -10 131.46 6.06
-3 2 -10 131.61 7.25
-3 2 -10 132.99 7.27
-3 2 -10 127.1 5.57
3 -2 -10 121.46 7.26
-3 2 -10 151.04 6.57
-3 2 -11 343.03 10.21
3 -2 -11 352.26 10.7
-3 2 -11 344.6 10.23
3 -2 -11 353.07 13.09
-3 2 -12 79.74 4.4
3 -2 -12 78.23 4.59
3 -2 -12 77.93 4
3 -2 -12 80.16 5.93
-3 2 -13 3.19 1.75
-3 2 -13 4.1 1.44
3 -2 -13 4.97 1.87
3 -2 -13 2.85 1.45
3 -2 -13 3.36 2.26
-3 2 -14 18.79 2.13
3 -2 -14 21.83 2.46
3 -2 -14 25.75 3.43
-3 2 -15 10.67 1.56
-3 2 -15 6.99 1.7
3 -2 -16 1.81 1.43
-3 2 -16 -0.28 1.03
-3 -3 -17 30.59 1.5
-3 -3 -16 45.16 2.57
-3 -3 -15 16.88 2.04
3 3 -15 17.35 2.61
-3 -3 -14 11.04 2.17
3 3 -14 12.68 2.54
3 3 -13 82.18 5.21
-3 -3 -13 73.91 5.05
3 3 -13 74.9 5.52
3 3 -12 327.2 11.25
-3 -3 -12 326.01 11.77
3 3 -12 291.33 8.81
3 3 -12 330.95 12.3
-3 -3 -11 197.22 7.51
3 3 -11 206.01 8.53
-3 -3 -11 200.86 9.27
3 3 -11 193.05 7.03
3 3 -11 212.19 9.67
3 3 -10 165.18 7.25
-3 -3 -10 153.42 6.86
-3 -3 -10 150.81 8.01
3 3 -10 154.15 6.29
3 3 -10 148.43 7.91
-3 -3 -9 5.25 2.04
3 3 -9 4.87 1.48
-3 -3 -9 5.15 1.52
3 3 -9 4.48 1.7
3 3 -9 4.35 1.86
-3 -3 -8 172.16 7.94
3 3 -8 161.72 6.6
-3 -3 -8 170.12 7.49
3 3 -8 184.88 8.26
-3 -3 -7 34.32 3.43
-3 -3 -7 28.37 3.06
3 3 -7 28.84 2.74
3 3 -7 32.59 3.34
3 3 -6 40.76 3.53
3 3 -6 39.42 3.1
3 3 -5 192.36 7.38
3 3 -5 199.65 7.79
3 3 -4 135.57 6.19
3 3 -4 128.38 5.88
3 3 -3 600.62 15.39
-3 3 2 175.24 5.1
3 3 -2 199.89 7.56
-3 3 1 1157.27 21.77
-3 3 0 2555.21 44.39
3 3 0 2499.25 47.08
-3 3 -1 1146.25 22.39
3 3 1 1125.57 24.33
3 -3 -2 171.19 6.82
3 3 2 174.57 7.08
-3 3 -3 590.78 14.08
3 -3 -3 632.82 15.69
3 3 3 623.85 15.6
-3 3 -4 128.04 5.4
3 3 4 139.53 6.18
3 -3 -4 129.31 5.83
-3 3 -5 202.12 7.26
3 3 5 193.73 7.4
3 -3 -5 226.63 8.67
3 -3 -5 235.56 8.4
-3 3 -5 217.75 8.31
-3 3 -6 35.1 2.9
3 -3 -6 31.73 3.29
3 -3 -6 30.25 2.62
3 -3 -6 28.69 3.08
3 3 6 30.04 2.75
-3 3 -6 27.65 2.96
-3 3 -7 31.84 3.21
-3 3 -7 31.57 2.82
3 -3 -7 29.5 3.26
3 -3 -7 33.99 2.89
3 3 7 30.64 2.74
3 -3 -7 35.19 3.42
-3 3 -8 180.03 8.46
-3 3 -8 194.98 8.37
-3 3 -8 193.18 7.37
-3 3 -8 188.54 7.15
3 -3 -8 168.41 6.69
3 -3 -8 176.63 7.93
3 -3 -8 168.14 7.98
-3 3 -9 2.56 1.87
-3 3 -9 3.94 1.7
-3 3 -9 4.32 1.47
-3 3 -9 4.78 1.36
3 -3 -9 4.27 1.75
3 -3 -9 3.14 1.58
3 -3 -9 2.04 1.54
-3 3 -10 159 8.37
3 -3 -10 160.14 7.36
-3 3 -10 155.45 6.04
3 -3 -10 157.27 6.7
3 -3 -10 158.44 8.16
-3 3 -10 164.71 6.68
-3 3 -11 225.93 10.15
-3 3 -11 229.05 7.58
-3 3 -11 240.71 8.01
3 -3 -11 197.95 7
3 -3 -11 197.68 9.46
-3 3 -12 345.1 9.71
3 -3 -12 320.09 9.04
3 -3 -12 314.42 12.13
3 -3 -13 61.73 3.42
3 -3 -13 63.47 4.1
3 -3 -13 62.32 5.06
-3 3 -14 12.71 2.44
3 -3 -14 13.46 2.6
-3 3 -15 18.98 2.17
3 -3 -15 16.17 2.46
-3 3 -16 58.56 2.95
-3 -4 -16 8.46 1.23
3 4 -15 8 1.88
-3 -4 -15 5.64 1.45
-3 -4 -15 9.74 1.76
-3 -4 -14 124.79 6.15
3 4 -14 145.72 6.85
-3 -4 -13 148.56 7.4
3 4 -13 134.29 7.08
3 4 -12 61.78 4.4
-3 -4 -12 68.48 5.45
3 4 -12 65.79 5.13
3 4 -11 303.81 10.35
-3 -4 -11 316.86 12.24
3 4 -11 327.93 11.95
3 4 -10 295.07 10.08
-3 -4 -10 325.54 10.57
-3 -4 -10 349.74 12.95
3 4 -10 297.29 9.26
3 4 -10 322.13 11.89
-3 -4 -9 332.02 11.64
3 4 -9 304.39 9.93
-3 -4 -9 340.55 11.66
3 4 -9 326.09 9.95
3 4 -9 343.87 12.06
-3 -4 -8 150.1 7.29
-3 -4 -8 151.86 7.23
3 4 -8 145.86 7.31
-3 -4 -7 198.5 8.27
-3 -4 -7 200.75 8.06
3 4 -7 207.36 8.46
3 4 -7 199.5 7.45
3 4 -6 427.16 12.45
-3 -4 -6 429.62 12.25
3 4 -6 438.16 12.98
-3 -4 -6 454.5 13.08
3 4 -5 604.55 16.07
3 4 -5 607.22 15.82
-3 -4 -5 639.03 16.21
3 4 -4 300.48 10.29
3 4 -4 319.73 9.87
-3 4 3 63.17 2.74
3 4 -3 59.71 3.75
3 4 -3 65.14 4.39
3 4 -2 76.5 4.64
-3 4 2 70.06 3.18
-3 4 1 24.05 1.78
-3 4 1 25.63 2.07
-3 4 0 86.86 3.71
-3 4 0 88.1 3.99
3 4 1 19.94 2.45
-3 4 -1 17.21 1.75
-3 4 -1 16.96 1.87
-3 4 -2 76.7 3.82
-3 4 -2 78.48 3.97
-3 4 -3 79.12 4.01
-3 4 -3 76.3 4.06
3 -4 -3 58.38 3.71
3 4 3 61.81 4.21
-3 4 -4 290.9 9.08
-3 4 -4 306.45 9.32
3 4 4 312.99 10.33
-3 4 -5 598.03 14.89
-3 4 -5 613.46 15.15
3 -4 -5 643.35 17.08
3 4 5 642.82 16.26
3 -4 -5 643.55 14.39
3 -4 -5 620.29 15.87
-3 4 -5 575.43 15.48
-3 4 -6 430.38 12.59
-3 4 -6 438.63 12.03
3 4 6 433.91 12.49
3 -4 -6 469.08 14.13
3 -4 -6 450.52 11.5
3 -4 -6 437.55 12.96
-3 4 -7 211.04 7.67
-3 4 -7 186.25 7.92
3 -4 -7 206.23 8.88
3 -4 -7 185.89 6.61
3 -4 -7 207.65 7.14
3 -4 -7 190.71 8.12
3 4 7 184.72 7.13
-3 4 -8 158.01 7.32
3 -4 -8 141.23 7.35
3 -4 -8 145.62 6.1
3 -4 -8 145.21 7.22
-3 4 -8 156.46 6.72
-3 4 -9 336.86 12.89
-3 4 -9 339.57 11.71
3 -4 -9 354.08 12.05
-3 4 -9 339.92 9.4
3 -4 -9 333.71 10.22
3 -4 -9 327.86 11.89
-3 4 -9 369.15 10.84
-3 4 -10 332.66 12.95
-3 4 -10 319.99 9.32
3 -4 -10 323.15 9.39
3 -4 -10 336.97 10.28
-3 4 -10 335.24 10.24
3 -4 -10 352.58 11.71
3 -4 -10 336.15 12.17
-3 4 -11 319.73 12.7
-3 4 -11 310.67 9.18
3 -4 -11 316.13 9.83
-3 4 -11 320.31 9.85
3 -4 -11 316.48 9.13
3 -4 -11 308.45 11.66
-3 4 -12 64.87 5.44
3 -4 -12 74.03 3.91
3 -4 -12 71.97 5.34
3 -4 -13 134.03 7.02
3 -4 -13 140.23 5.22
-3 4 -14 133.53 6.97
3 -4 -14 124.46 6.28
3 -4 -15 9.71 1.91
-3 4 -15 10.76 1.95
-3 4 -16 14.2 1.58
-3 -5 -16 37.5 2.09
-3 -5 -15 78.54 4.07
-3 -5 -14 242.11 8.85
3 5 -14 238.01 8.36
-3 -5 -13 88.76 5.8
3 5 -13 85.61 5.2
-3 -5 -12 28.18 3.86
3 5 -12 34.45 3.65
-3 -5 -11 131.65 7.82
3 5 -11 130.02 7.01
-3 -5 -10 54.04 4.85
-3 -5 -10 48.67 3.86
-3 -5 -10 50.44 5.07
3 5 -10 59.11 3.56
3 5 -10 59.07 4.71
3 5 -9 709.79 16.94
-3 -5 -9 775.78 19.85
3 5 -9 761.81 19.75
-3 -5 -8 137.75 6.8
-3 -5 -8 143.99 7.17
3 5 -8 126.28 6.66
-3 -5 -7 214.54 8.45
-3 -5 -7 184.64 6.22
3 5 -7 198.28 7.73
-3 -5 -7 184.3 7.99
3 5 -7 202.76 8.31
-3 -5 -6 45.57 3.67
-3 -5 -6 42.53 3.69
3 5 -6 40.56 3.6
3 5 -6 40.49 3.53
3 5 -5 228.53 8.26
3 5 -5 222.41 8.8
-3 -5 -5 209.17 7.89
3 5 -4 2.1 1.44
3 5 -4 3.32 1.38
3 5 -3 925.93 22.04
3 5 -3 948.4 20.64
3 5 -2 437.99 13.42
-3 5 2 503 11.12
-3 5 1 196.48 6.19
-3 5 0 34.19 2.42
3 5 0 25.68 2.84
-3 5 -1 213.2 6.79
3 5 1 178.86 7.68
-3 5 -2 517.52 12.33
3 5 2 431.72 13.28
3 5 3 866.04 21.37
3 -5 -3 900.49 20.03
-3 5 -4 3.01 1.42
3 5 4 1.84 1.34
-3 5 -4 2.37 1.09
3 -5 -4 0.78 1.9
3 -5 -4 1.71 1.12
3 -5 -5 189.9 6.69
3 -5 -5 207.14 6.82
3 -5 -5 194.68 7.6
3 5 5 197.49 8.26
-3 5 -5 202.51 7.55
-3 5 -6 35.67 3.24
3 -5 -6 48.95 4.34
3 -5 -6 47.16 3.65
3 5 6 46.42 3.85
3 -5 -6 51.19 3.3
3 -5 -6 41.38 3.52
-3 5 -6 45.16 3.6
-3 5 -7 190.71 7.71
3 -5 -7 209.9 9.26
3 -5 -7 177.18 6.85
3 -5 -7 189.2 6.87
3 -5 -7 190.66 7.97
-3 5 -8 125.07 6.28
3 -5 -8 129.78 7.27
3 -5 -8 131.43 5.75
-3 5 -8 122.76 5.82
3 -5 -8 126.05 6.61
3 -5 -9 742.82 16.95
-3 5 -9 769.47 22.09
3 -5 -9 817.34 20.84
3 -5 -9 772.57 17.86
-3 5 -9 800.33 18.46
3 -5 -9 740.44 19.67
-3 5 -10 60.1 5.47
3 -5 -10 69.63 4.96
3 -5 -10 56.32 3.64
3 -5 -10 62.73 4.11
-3 5 -10 58.58 3.97
3 -5 -10 51.87 4.41
-3 5 -11 133.18 8.01
3 -5 -11 137.48 6.65
3 -5 -11 118.57 5.15
-3 5 -11 130.61 5.85
3 -5 -11 125.12 5.8
3 -5 -11 118.18 6.65
-3 5 -12 32.78 4.08
3 -5 -12 31.69 3.07
3 -5 -12 25.45 3.19
3 -5 -12 29.93 2.66
3 -5 -13 87.75 4.04
-3 5 -13 80.08 4.52
3 -5 -13 73.69 4.79
-3 5 -14 275.98 8.35
-3 5 -15 68.92 4.23
-3 -6 -16 1.47 0.64
-3 -6 -15 18.27 2.08
-3 -6 -14 99.33 5.32
3 6 -14 90.03 4.28
-3 -6 -13 175.16 8.08
3 6 -13 160.68 6.58
-3 -6 -12 94.78 6.39
3 6 -12 90.23 5.2
-3 -6 -11 202.02 9.89
3 6 -11 200.15 8.36
-3 -6 -10 134.67 7.28
-3 -6 -10 126.86 7.91
3 6 -10 121.74 6.39
-3 -6 -9 231.63 9.67
3 6 -9 230.96 7.58
3 6 -9 225.9 9.03
-3 -6 -8 458.83 14.13
3 6 -8 425.5 13.14
-3 -6 -7 111.77 5.77
-3 -6 -7 113.32 4.87
-3 -6 -7 115.18 6.34
3 6 -7 97.76 5.61
3 6 -7 103.48 5.68
-3 -6 -6 127.49 6.03
-3 -6 -6 125.15 5.19
-3 -6 -6 116.27 6.21
3 6 -6 131.61 6.85
3 6 -6 127.38 6.09
-3 -6 -5 50.17 3.62
-3 -6 -5 61.55 3.63
3 6 -5 65.32 4.76
-3 -6 -5 57.74 4.22
3 6 -4 331.96 11.41
-3 -6 -4 289.93 9.39
3 6 -3 183.92 8.2
3 -6 2 16.04 2.45
3 6 -2 12.77 2.3
3 -6 1 211.38 6.81
-3 6 1 222.21 6.59
3 6 0 1.67 1.29
-3 6 0 4.24 1.12
3 6 1 212.14 8.69
-3 6 -1 244.38 7.58
3 -6 -2 22.22 2.69
3 6 2 18.71 2.59
-3 6 -2 14.12 1.84
3 -6 -3 172.79 6.35
3 6 3 175.64 7.86
3 -6 -3 178.78 5.78
-3 6 -3 192.23 6.94
-3 6 -3 170.92 6.49
3 6 4 300.99 10.9
3 -6 -4 317.42 8.62
3 -6 -4 321.72 9.27
3 -6 -4 330.21 8.84
-3 6 -4 292.04 9.1
-3 6 -5 60.56 3.79
-3 -6 5 67.71 3.81
3 -6 -5 67.06 4.21
3 -6 -5 66.19 3.58
3 -6 -5 66.14 3.71
3 -6 -5 61.23 4
-3 6 -5 76.01 4.36
3 6 5 62.47 4.67
-3 6 -6 130.8 5.86
-3 -6 6 137.77 5.37
3 -6 -6 130.07 5.88
3 -6 -6 118.97 5.11
3 -6 -6 127.74 5.33
3 6 6 121.18 6.57
3 -6 -6 116.46 5.78
-3 6 -6 143.62 6.21
-3 6 -7 113.05 5.56
3 -6 -7 113.61 5.06
3 -6 -7 116.04 6.97
3 -6 -7 111.34 5.64
3 -6 -7 118.48 5.22
3 -6 -7 111.28 5.76
3 -6 -8 437.83 11.57
3 -6 -8 448.26 12.03
-3 6 -8 470.43 13.01
3 -6 -8 441.88 13.22
-3 6 -9 242.13 11.33
3 -6 -9 249.28 10.41
3 -6 -9 229.14 8.05
-3 6 -9 257.99 8.84
3 -6 -9 228.39 8.95
-3 6 -10 129.07 8.16
3 -6 -10 131.39 5.5
3 -6 -10 142.53 7.31
-3 6 -10 125.79 5.87
3 -6 -10 136.16 5.93
3 -6 -10 123.62 6.37
3 -6 -11 191.82 7.22
3 -6 -11 197.88 8.22
3 -6 -11 182.64 7.8
3 -6 -11 190.14 6.69
-3 6 -12 97.57 6.54
-3 6 -12 94.52 4.93
3 -6 -12 98.47 4.51
-3 6 -13 175.94 6.52
3 -6 -13 170.26 5.78
-3 6 -14 104.21 4.56
-3 6 -15 17.53 2.16
-3 6 -15 21.81 1.94
-3 -7 -15 16.89 1.89
-3 -7 -14 21.21 2.64
-3 -7 -13 0.47 1.81
-3 -7 -12 623.9 18.18
-3 -7 -11 43.84 4.72
-3 -7 -10 138.85 7.38
3 -7 10 132.14 5.25
-3 -7 -10 139.22 8.25
-3 -7 -9 2.6 2.3
3 -7 9 7.86 2.15
-3 -7 -8 186.34 8.64
3 -7 8 185.97 6.79
-3 -7 -7 158.26 6.04
-3 -7 -7 153.23 7.58
3 -7 7 139.08 5.92
3 7 -7 136.59 7
-3 7 6 284.42 8.39
-3 -7 -6 268.6 8.52
-3 -7 -6 263.83 9.98
3 -7 6 274.81 8.56
3 7 -6 256.61 10.34
3 7 -5 148.3 7.74
-3 -7 -5 167.21 6.42
-3 -7 -5 162.51 7.24
3 -7 5 167.12 6.36
-3 -7 -4 82.93 4.49
3 7 -4 75.68 5.46
3 -7 4 84.36 4.5
-3 -7 -3 72.07 4.21
3 -7 3 75.48 4.26
3 7 -3 73.58 5.24
-3 -7 -2 248.03 8.21
3 7 -2 231.52 9.66
3 -7 2 253.77 7.78
3 -7 1 42.21 3.3
-3 7 1 39.05 2.57
3 -7 0 6.91 2.23
3 7 0 4.55 1.66
-3 7 0 4.34 1.24
3 7 1 30.05 3.32
-3 7 -1 47.13 3.09
-3 -7 2 248.11 8.19
3 -7 -2 252.5 7.06
-3 7 -2 270.82 8.38
-3 -7 3 74.49 4.27
3 -7 -3 71.15 4.32
3 -7 -3 64.37 3.44
3 7 3 63.42 4.8
-3 7 -3 76.44 4.25
-3 -7 4 78.93 4.43
3 -7 -4 86.11 4.77
3 7 4 78.44 5.44
3 -7 -4 85.05 4.06
-3 7 -4 82.56 4.57
3 7 5 154.96 7.78
-3 -7 5 156.68 6.32
3 -7 -5 179.95 7.07
3 -7 -5 175.25 6.08
-3 7 -5 162.76 6.86
3 -7 -5 173.08 6.12
-3 7 -6 279.84 8.26
3 -7 -6 275.4 8.29
-3 -7 6 271.43 8.6
3 -7 -6 290.5 9.55
3 -7 -6 285.72 8.47
-3 7 -6 269.23 9.35
3 7 6 260.9 10.39
-3 -7 7 148.57 5.94
3 -7 -7 151.26 5.87
3 -7 -7 157.37 6.08
-3 7 -7 149.68 5.57
3 -7 -8 192.61 6.8
3 -7 -8 206.11 9.67
3 -7 -8 180.33 6.86
-3 7 -8 191.77 7.64
-3 7 -9 1.93 2.18
-3 7 -9 4.22 1.51
3 -7 -9 1.18 1.54
3 -7 -9 1.94 1.62
-3 7 -10 120.4 7.93
3 -7 -10 133.77 7.08
-3 7 -11 46.95 4.81
3 -7 -11 46.32 3.87
-3 7 -11 42.25 3.4
3 -7 -11 46.88 3.31
-3 7 -12 663.41 19.05
3 -7 -12 652.28 14.64
-3 7 -12 654.98 15.35
-3 7 -13 -0.32 1.29
3 -7 -13 0.1 1.38
-3 7 -14 21.17 2.03
-3 7 -15 16.54 1.91
-3 7 -15 23.71 1.77
-3 -8 -15 37.35 1.86
-3 -8 -15 57.91 2.64
-3 -8 -14 1.74 1.33
-3 -8 -13 20.88 2.92
-3 -8 -12 72.65 5.38
-3 -8 -11 75.48 5.21
-3 -8 -11 72.31 5.77
-3 -8 -10 114.64 7.58
-3 -8 -10 122.09 6.78
-3 -8 -9 104.27 6.39
3 -8 9 97.03 4.51
-3 -8 -8 423.41 13.99
3 -8 8 450.61 11.37
-3 -8 -7 535.36 15.85
3 -8 7 562.89 13.37
3 8 -7 517.07 15.65
-3 -8 -6 349.27 10.49
-3 -8 -6 348.19 11.98
3 -8 6 374.05 10.34
3 8 -6 360.77 12.86
-3 8 6 390.23 10.5
3 8 -5 341.03 12.83
-3 -8 -5 348.75 10.51
3 -8 5 349.64 10.03
-3 8 5 370.96 10.26
-3 8 4 109.11 5.15
-3 -8 -4 110.72 5.58
3 -8 4 114.58 5.37
3 8 -4 112.67 7.01
-3 -8 -3 49.69 3.8
3 -8 3 53.18 3.86
3 8 -3 45.48 4.37
-3 -8 -2 207.15 7.72
3 8 -2 192.12 8.96
3 -8 2 204.23 7.2
3 -8 1 1210.12 24.55
-3 8 1 1225.44 23.81
-3 -8 0 141.84 6.24
3 -8 0 137.37 5.87
-3 8 0 137.55 5.42
-3 -8 1 1258.51 25.52
-3 8 -1 1315.85 25
-3 -8 2 219.99 7.93
3 -8 -2 225.25 6.61
-3 8 -2 212.55 7.65
-3 -8 3 52.15 3.91
3 -8 -3 50.31 3.12
-3 8 -3 55.14 3.75
3 8 3 42.47 4.16
-3 8 -4 116.98 5.27
-3 -8 4 110.59 5.53
3 -8 -4 113.48 5.86
3 -8 -4 112.79 4.83
3 8 4 103.67 6.54
-3 8 -4 111.82 5.61
-3 -8 5 339.45 10.42
3 -8 -5 370.35 11.07
3 -8 -5 355.81 9.72
3 -8 -5 356.75 9.49
-3 8 -5 353.08 11.03
-3 8 -5 362.95 10.09
-3 -8 6 356.54 10.61
3 -8 -6 372.07 10.17
-3 8 -6 395.06 11.79
3 -8 -6 359.96 9.89
3 -8 -6 374.9 11.4
-3 8 -6 394.86 10.36
3 -8 -7 554.16 13.55
-3 8 -7 579 15.08
3 -8 -7 540.88 13.39
3 -8 -8 441.27 15.19
-3 8 -8 460.63 12.04
3 -8 -8 435.06 11.58
-3 8 -9 97.72 7.18
3 -8 -9 100.75 6.49
-3 8 -9 95.52 4.89
3 -8 -9 101.11 4.91
-3 8 -10 118.17 7.66
3 -8 -10 107.56 6.33
-3 8 -10 128.57 5.57
-3 8 -11 74.92 5.82
3 -8 -11 71.54 3.97
-3 8 -11 71.67 4.02
-3 8 -12 65.13 5.15
3 -8 -12 79.29 3.89
-3 8 -12 71.33 3.79
-3 8 -13 30 2.35
-3 8 -14 1.69 1.02
-3 -9 -14 2.39 1.13
-3 -9 -13 8 1.9
-3 -9 -12 101.25 5.91
-3 -9 -11 389.38 13.5
-3 -9 -10 36.2 3.92
-3 -9 -10 40.79 4.54
-3 -9 -9 6.62 2.5
-3 -9 -8 97.35 6.07
3 -9 8 94.81 4.58
-3 -9 -7 37.62 4.01
3 -9 7 34.13 3.29
-3 -9 -7 37.3 3.08
-3 9 6 3.46 1.22
-3 -9 -6 0.71 1.99
3 -9 6 1.21 2.34
3 9 -6 0.57 1.6
3 9 -5 21.36 3.4
-3 -9 -5 20.5 2.92
3 -9 5 19.31 3.04
-3 9 5 22.25 2.39
-3 -9 -4 82.06 5.01
3 -9 4 79.69 4.73
3 9 -4 74.69 5.81
-3 -9 -3 85.31 5.19
3 -9 3 87 4.9
3 9 -3 85.45 6.15
-3 -9 -2 124.07 6.17
3 -9 2 96.39 5.25
3 9 -2 97.59 6.51
-3 9 2 127.15 5.72
3 -9 1 55.47 4.2
-3 9 1 65.8 4.12
-3 -9 0 442.05 12.9
3 -9 0 447.77 12.1
-3 9 0 440.46 11.25
-3 -9 1 55.68 4.42
3 -9 -1 58.83 4.4
-3 9 -1 53.45 3.42
3 9 1 48.74 4.48
-3 -9 2 99.01 5.65
3 -9 -2 125.88 6.01
3 9 2 100.08 6.39
-3 9 -2 105.3 5.13
3 -9 -2 125 4.82
-3 9 -2 105.4 5.26
-3 -9 3 95.31 5.43
-3 9 -3 91.86 4.9
3 -9 -3 103.85 4.55
-3 9 -3 94.79 4.92
-3 -9 4 81.98 5.01
3 -9 -4 85.3 4.34
-3 9 -4 84.95 4.83
3 9 4 75.02 5.56
-3 9 -4 86.24 4.65
-3 -9 5 21.08 2.96
3 9 5 19.01 3.17
-3 9 -5 22.61 2.61
3 -9 -5 22.15 3.65
3 -9 -5 20.36 2.47
-3 9 -5 20.87 2.35
-3 9 -6 2.65 1.14
3 9 6 0.28 1.37
-3 9 -6 2.03 1.28
3 -9 -6 2.34 1.79
-3 9 -7 32.57 2.76
-3 9 -7 33.33 3.09
-3 -9 7 34.2 3.06
3 -9 -8 98.53 6.62
-3 9 -8 95.37 4.55
3 -9 -8 93.27 4.75
-3 9 -9 6.37 2.64
3 -9 -9 10.68 2.18
3 -9 -9 9.28 2.38
-3 9 -9 7.59 1.78
-3 9 -10 38.5 4.36
3 -9 -10 36.67 3.58
-3 9 -10 36.96 2.86
3 -9 -10 34.05 2.99
-3 9 -11 395.72 13.7
-3 9 -11 416.74 10.32
-3 9 -12 96.77 5.77
-3 9 -12 103.01 4.12
-3 9 -13 10.98 1.42
-3 9 -14 2.3 0.99
-3 -10 -13 30.06 2.53
-3 -10 -12 80.77 4.75
-3 -10 -11 71.78 5.09
-3 -10 -10 50.36 4.03
-3 -10 -10 46.94 4.59
-3 -10 -9 65.4 4.72
-3 -10 -8 277.16 10.25
-3 -10 -7 62.93 4.87
3 -10 7 62.52 3.88
-3 -10 -6 81.12 5.44
-3 -10 -6 94.2 4.89
3 10 -5 259.04 11.27
-3 -10 -5 240.12 9.43
-3 10 5 270.63 8.68
3 -10 4 68.79 4.62
3 10 -4 69.02 5.84
-3 -10 -3 653.13 16.67
3 -10 3 641.37 15.52
3 10 -3 596.66 18.94
-3 10 3 654.96 16.03
-3 -10 -2 458.4 13.44
3 -10 2 470.14 12.55
-3 10 2 487.73 13.13
3 -10 1 613.14 15.57
-3 10 1 693.88 16.7
-3 -10 0 49.13 4.33
3 -10 0 57.35 4.42
3 10 0 39.16 4.27
-3 10 0 66.32 4.26
-3 -10 1 634.51 16.32
3 -10 -1 610.15 15.25
-3 -10 2 471.45 13.55
3 -10 -2 446.99 12.8
-3 10 -2 464.79 12.41
-3 -10 3 667.11 16.82
-3 10 -3 646.97 15.87
3 -10 -3 637.44 14.68
3 -10 -3 629.2 16.21
-3 10 -4 72.02 4.41
3 10 4 68.01 5.55
-3 10 -4 76.7 4.36
3 -10 -5 271.99 8.53
-3 10 -5 281.39 8.78
3 -10 -6 85.13 4.58
-3 -10 6 97.04 4.96
3 -10 -7 59.94 3.87
-3 -10 7 57.64 3.63
3 -10 -8 278.52 11.3
3 -10 -8 275.6 8.75
-3 10 -9 85.37 6.23
3 -10 -9 79.95 5.42
-3 10 -9 86.24 3.86
-3 10 -10 52.67 4.66
3 -10 -10 52.42 3.94
-3 10 -10 59.83 3.09
-3 10 -11 75.89 5.14
-3 10 -11 75.36 3.28
-3 10 -12 84.92 4.86
-3 -11 -12 63.1 3.58
-3 -11 -11 5.44 1.98
-3 -11 -10 6.21 1.94
-3 -11 -10 6.61 2.21
-3 -11 -9 132 6.02
-3 -11 -9 124 7.05
-3 -11 -8 140.64 6.54
-3 -11 -7 181.52 7.61
-3 -11 -6 58.67 4.48
3 -11 6 65.78 3.96
-3 -11 -6 64.5 3.88
3 -11 5 298.62 8.67
-3 -11 -5 276 8.99
3 -11 4 78.3 4.58
-3 -11 -4 75.54 4.71
3 -11 3 297.65 9.31
3 -11 2 354.2 10.52
-3 11 2 371.61 10.95
3 -11 1 61.58 4.57
-3 11 1 67.5 4.29
3 -11 0 29.33 3.64
3 11 0 26.2 3.62
-3 11 0 31.31 3.01
3 11 1 47.69 4.59
3 -11 -1 63.23 4.71
3 -11 -2 363.58 11.15
-3 11 -2 373.18 10.93
3 -11 -3 300.69 10.15
3 -11 -4 71.25 5.07
-3 -11 4 73.31 4.7
-3 -11 5 281.09 9.16
-3 -11 6 66.18 3.98
-3 -11 7 180.42 6.21
-3 11 -8 154.76 8.19
3 -11 -8 156.94 7.69
-3 11 -9 142.38 7.4
3 -11 -9 129.93 6.47
-3 11 -10 6.83 2.06
-3 11 -11 5.4 1.69
-3 -12 -9 11.2 1.99
-3 -12 -8 32.41 2.94
-3 -12 -7 4.98 1.88
-3 -12 -6 8.36 2.09
3 -12 5 108.12 4.78
-3 -12 -5 101.35 5.22
-3 -12 -5 111.48 5.09
-3 -12 -4 25.4 2.85
3 -12 4 35.77 3.35
-3 -12 -4 35.63 3.24
3 -12 3 90.3 4.94
-3 -12 -3 79.03 4.79
-3 -12 -2 63.85 4.49
3 -12 2 66.88 4.55
3 -12 1 38.15 3.87
3 -12 0 4.11 2.67
-3 -12 0 5.26 2.28
3 -12 -1 34.26 3.79
-3 -12 1 34.64 3.6
3 -12 -2 68.56 4.85
-3 -12 2 58.21 4.32
-3 -12 3 76.81 4.71
-3 -12 4 35.54 3.25
-3 -12 5 105.65 5
-3 -12 6 9.9 1.86
3 -12 -7 6.81 2.02
-3 12 -8 31.24 3.51
3 -12 -8 23.03 2.81
-3 12 -9 13.67 2.36
3 -12 -9 12.71 1.97
-3 12 -10 5.33 1.6
-3 12 -11 44.32 2.94
-3 -13 -10 39.27 2.42
-3 -13 -9 30.14 2.65
-3 -13 -8 2.1 1.2
-3 -13 -8 2.22 1.51
-3 -13 -7 54.09 3.17
-3 -13 -7 40.98 3.72
-3 -13 -6 133.47 5.21
-3 -13 -5 9.08 1.82
3 -13 4 57.44 3.52
-3 -13 -4 59.67 3.65
-3 -13 -3 7.16 1.62
3 -13 3 6.72 2.35
-3 -13 -3 11.52 2.09
3 -13 2 74.51 4.37
-3 -13 -2 75.13 4.52
3 -13 1 107.4 5.24
3 -13 0 51.58 3.96
-3 -13 0 52.87 3.92
-3 -13 1 94.31 5.14
-3 -13 2 75.13 4.48
-3 -13 3 9.97 1.94
-3 -13 4 57.36 3.65
-3 -13 5 6.89 1.73
-3 -13 6 142.66 4.99
3 -13 -7 66.15 4.24
3 -13 -8 1.53 1.09
-3 -14 -6 2.36 1.01
-3 -14 -6 0.35 1.19
-3 -14 -5 28.01 2.01
-3 -14 -4 22.62 2.22
-3 -14 -3 8.1 1.78
-3 -14 -2 91.4 4.47
3 -14 1 28.36 2.57
-3 -14 0 196.46 7
-3 -14 1 26.23 2.72
-3 -14 2 88 4.42
-3 -14 3 9.19 1.82
3 -14 -4 23.28 2.61
-3 -14 4 27.02 2.37
3 -14 -5 37.53 3.11
-3 14 -6 0.41 1.1
-3 14 -7 3.08 1.2
3 -14 -7 2.18 0.99
3 -15 0 -0.1 0.72
3 -15 -1 18.61 1.91
3 -15 -2 195.63 6.42
3 -15 -3 57.55 3.26
-3 15 -4 16.36 1.93
3 -15 -4 26.3 2.17
3 -15 -5 38.04 2.43
4 0 0 43.24 3.85
4 0 1 2.52 1.47
4 0 2 9.17 2.05
4 0 -2 11.28 2.24
-4 0 -4 112.75 5.96
4 0 -4 123.55 6.57
-4 0 -5 47.37 3.84
4 0 -5 52.99 4.47
4 0 -6 42.67 4.2
-4 0 -6 42.28 3.73
-4 0 -6 41.88 4.2
4 0 -7 741.65 18.08
4 0 -7 719.11 20.12
-4 0 -7 685.37 19.46
-4 0 -8 734.48 20.08
-4 0 -8 713.7 18.26
4 0 -8 670.45 19.82
-4 0 -9 129.91 7.45
-4 0 -9 115.84 6.06
-4 0 -9 111.56 5.9
4 0 -9 108.6 7.11
-4 0 -10 2.99 1.86
-4 0 -10 5.3 1.63
-4 0 -10 4.71 1.53
4 0 -10 7.77 2.12
4 0 -10 5.39 2.34
4 0 -11 58.31 4.03
4 0 -11 63.81 5.35
4 0 -12 411.45 11.39
4 0 -12 441.14 14.5
4 0 -13 4.9 1.61
4 0 -13 5.21 2.12
4 0 -14 1.19 1.17
4 0 -14 0.32 1.49
4 0 -15 3.63 1.46
4 0 -16 95.99 3.86
4 1 -15 15.88 2.15
4 1 -14 24.77 2.98
4 1 -13 3.37 1.4
4 1 -13 3.75 1.9
4 1 -12 23.19 2.6
4 1 -12 24.09 3.31
4 1 -11 19.57 2.5
4 1 -11 18.93 3.1
-4 -1 -10 63.61 5.26
-4 -1 -10 71.32 4.62
-4 -1 -10 68.91 4.45
4 1 -10 52.89 3.97
4 1 -10 55.83 5.16
-4 -1 -9 54.32 4.96
-4 -1 -9 60.67 4.35
4 1 -9 53.59 4.12
4 1 -9 56.15 5.09
-4 -1 -8 363.57 13.06
-4 -1 -8 362.39 12.13
4 1 -8 367.85 11.56
4 1 -8 361.24 13.32
4 1 -7 356.16 12.82
-4 -1 -7 309.21 11.91
-4 -1 -6 2.78 1.99
4 1 -6 2.49 1.66
4 1 -5 259.43 9.64
4 1 -5 260.41 10.33
4 1 -4 677.87 17.86
4 1 -4 672.25 18.19
4 1 -3 325.9 11.23
-4 1 2 20.88 2.01
4 1 -2 20.59 2.77
-4 1 1 476.86 12.2
-4 1 0 195.19 7.06
4 1 0 180.84 7.9
4 1 1 460.26 13.7
-4 1 -1 470.55 12.73
4 -1 -2 19.92 2.56
-4 1 -2 17.22 2.18
4 1 2 19.2 2.63
4 -1 -3 363.98 11.7
4 1 3 351.67 11.62
-4 1 -3 328.15 10.62
-4 1 -4 690.33 17.5
4 -1 -4 699.03 18.31
4 1 4 670.33 17.76
-4 1 -5 256.49 9.4
4 1 5 250.35 9.37
-4 1 -6 1.92 1.24
4 -1 -6 2.9 1.78
4 -1 -7 387.93 11.75
-4 1 -8 381.28 11.94
4 -1 -8 360.84 11.37
-4 1 -9 45.93 4.55
-4 1 -9 51.4 4.04
-4 1 -9 52.79 4
-4 1 -10 61.53 4.13
-4 1 -10 60.63 4.22
-4 1 -10 52.49 4.83
4 -1 -11 18.77 2.64
4 -1 -12 28.52 2.87
4 -1 -12 28.55 2.53
4 -1 -13 3.73 1.53
4 -1 -14 27.19 2.25
-4 1 -15 15.49 1.67
4 2 -15 9.39 1.73
4 2 -14 97.59 5.34
4 2 -13 83.48 5.45
4 2 -12 85.12 4.38
4 2 -12 97.95 6.19
4 2 -11 77.85 4.44
4 2 -11 83.01 5.93
-4 -2 -10 62.93 5.19
-4 -2 -10 57.04 4.19
4 2 -10 60.86 4.16
4 2 -10 65.89 5.44
-4 -2 -9 120 7.27
-4 -2 -9 124.83 6.55
4 2 -9 129.4 6.28
4 2 -9 140.43 7.9
-4 -2 -8 309.97 11.7
4 2 -8 281.57 9.95
-4 -2 -8 276.32 10.42
4 2 -8 275.5 11.36
-4 -2 -7 96 6.19
-4 -2 -7 92.99 5.71
4 2 -7 85.23 5.99
4 2 -6 205.21 8.23
4 2 -6 187.92 8.83
4 2 -5 206.14 8.59
4 2 -5 217.05 9.23
4 2 -4 364.95 12.06
4 2 -4 376.44 12.43
4 2 -3 420.72 13.18
-4 2 2 252.27 7.33
4 2 -2 262.55 9.82
-4 2 1 430.21 10.9
4 -2 1 407.36 12.05
-4 2 0 139.95 5.66
4 -2 0 138.62 6.36
4 2 0 120.67 6.39
-4 2 -1 432.28 11.8
4 -2 -1 430.33 12.6
4 -2 -1 418.24 10.39
4 2 1 407.4 12.8
4 -2 -2 270.82 9.66
4 -2 -2 250.55 7.37
4 2 2 244.65 9.51
-4 2 -3 421.46 12.33
4 -2 -3 467.71 13.73
4 -2 -3 471.61 13.85
4 2 3 432.32 13.42
-4 2 -4 353 10.94
4 -2 -4 365.94 12.07
4 2 4 343.11 11.54
4 -2 -4 353.15 11.88
4 2 5 240.25 9.09
4 -2 -5 230.71 8.17
4 -2 -5 217.01 9.21
-4 2 -6 182.45 7.63
4 2 6 178.11 7.62
4 -2 -6 187.59 7.44
4 -2 -6 201.44 8.82
4 -2 -6 192.07 8.82
-4 2 -6 167.27 8.25
-4 2 -7 97.03 6.18
-4 2 -7 96.93 5.48
-4 2 -7 101.26 5.6
4 -2 -7 94.84 5.19
4 -2 -7 87.8 6.05
-4 2 -8 282.77 11.18
-4 2 -8 293.23 10.08
4 -2 -8 280.34 9.53
4 -2 -8 266.68 11.14
-4 2 -9 128.83 7.35
-4 2 -9 125.44 6.19
-4 2 -9 125.91 6.13
4 -2 -9 134.35 6.23
4 -2 -9 127.19 7.52
-4 2 -10 63.92 5.23
4 -2 -10 73.58 4.59
4 -2 -10 77.25 5.85
-4 2 -10 73.28 4.79
4 -2 -11 80.07 5.87
4 -2 -12 78.11 3.93
4 -2 -12 84.06 5.68
4 -2 -13 79.52 4.15
4 -2 -13 73.83 5.13
4 -2 -14 88.11 5
-4 2 -15 7.69 1.38
4 -2 -15 10.61 1.8
4 3 -15 2.35 1.16
4 3 -14 5.33 1.6
4 3 -13 34.14 3.47
4 3 -12 17.21 2.78
4 3 -11 7.95 1.81
4 3 -11 11.79 2.72
4 3 -10 40 3.33
4 3 -10 48.14 4.57
-4 -3 -9 57.05 4.97
-4 -3 -9 60.72 4.58
4 3 -9 56.53 4.19
4 3 -9 58.52 5.13
-4 -3 -8 219.73 9.67
-4 -3 -8 229.61 9.3
4 3 -8 212.85 8.49
4 3 -8 214.42 9.82
4 3 -7 19.26 2.68
4 3 -7 17.79 3.01
4 3 -6 750.1 19.19
4 3 -6 739.87 20.28
4 3 -5 930.05 22.58
4 3 -5 953.05 23.25
4 3 -4 235.61 9.31
4 3 -4 219.75 9.01
4 3 -3 75.28 4.95
4 3 -3 70.69 4.81
4 -3 2 153.4 6.59
4 3 -2 151.1 7.27
-4 3 1 631.09 14.07
4 -3 1 580.49 15.6
4 3 0 205.72 8.61
-4 3 0 225.51 7.31
4 -3 0 221.84 8.4
4 3 1 560.46 15.93
4 -3 -1 597.18 15.83
4 -3 -1 573.92 13.39
4 3 2 129.64 6.63
-4 3 -2 153.04 6.19
4 -3 -2 138.78 5.38
4 -3 -2 139.46 6.75
4 -3 -3 60.92 4.53
4 -3 -3 56.26 3.54
4 -3 -3 64.1 3.94
4 -3 -3 63.88 4.55
4 3 3 62.61 4.5
-4 3 -4 216 8.13
4 -3 -4 216.99 9.1
4 -3 -4 204.91 6.79
4 -3 -4 221.01 7.78
4 -3 -4 234.39 9.21
4 3 4 231.23 9.04
-4 3 -5 938.28 21.45
-4 3 -5 942.42 21.59
4 -3 -5 900.72 20.28
4 3 5 905.71 21.95
4 -3 -5 887.49 22.41
-4 3 -5 892.11 22.53
-4 3 -6 794.5 19.22
-4 3 -6 750.42 18.93
4 -3 -6 778.82 20.69
4 3 6 779.66 19.34
4 -3 -6 768.82 18.16
4 -3 -6 756.28 20.32
-4 3 -6 759.34 20.07
-4 3 -7 18.09 2.42
-4 3 -7 9.95 2.39
4 -3 -7 10.66 2.14
4 -3 -7 12.94 2.6
4 -3 -7 10.01 2.35
-4 3 -8 240.41 10.03
-4 3 -8 252.49 9.05
4 -3 -8 225.5 9.73
4 -3 -8 216.64 8.16
4 -3 -8 211.77 9.65
-4 3 -9 60.23 4.96
4 -3 -9 53.65 3.96
4 -3 -9 57.26 4.94
-4 3 -9 70.58 4.76
4 -3 -10 37.95 3.39
4 -3 -10 40.19 4.2
4 -3 -11 13.94 2.18
4 -3 -11 14.56 2.28
4 -3 -11 14.49 2.72
4 -3 -12 21.66 2.27
4 -3 -12 22.25 3.06
4 -3 -13 35.95 2.43
4 -3 -13 31.23 3.28
4 -3 -14 5.76 1.67
4 4 -14 88.66 4.36
4 4 -13 5.93 1.85
4 4 -12 41.5 3.81
4 4 -11 19.34 2.23
4 4 -11 20.94 2.99
-4 -4 -10 275.01 10.31
4 4 -10 287.01 10.97
-4 -4 -9 34.71 3.84
-4 -4 -9 30.94 3.34
-4 -4 -9 33.3 3.91
4 4 -9 31.97 3.17
4 4 -9 32.14 3.79
-4 -4 -8 141.42 7.49
4 4 -8 129.25 6.4
4 4 -8 134.85 7.44
-4 -4 -7 40.22 4.16
4 4 -7 46.82 3.94
4 4 -7 39.07 4.04
4 4 -6 288.86 10.54
4 4 -6 295.35 11.11
-4 -4 -6 290.55 10.94
4 4 -5 335.83 11.73
4 4 -5 330.19 11.45
-4 -4 -5 307.76 11.48
4 4 -4 554.62 16.07
4 4 -4 593.21 16.31
4 4 -3 3.11 1.54
4 4 -3 0.62 1.43
-4 4 2 342.68 9.14
4 -4 2 320.28 10.29
-4 4 1 249.36 7.92
4 -4 1 234.26 8.69
-4 4 0 63.13 3.53
4 4 0 57.9 4.49
-4 4 0 66.76 3.96
4 -4 0 58.75 4.21
-4 4 -1 263.52 8.14
4 4 1 209.8 8.88
-4 4 -1 269.43 8.69
4 -4 -1 217.96 8.73
4 -4 -1 224.87 7.39
-4 4 -2 314.15 9.76
-4 4 -2 328.21 10.21
4 -4 -2 306.96 10.85
4 -4 -2 320.05 9.01
4 -4 -2 336.82 9.33
4 4 3 3.14 1.62
-4 4 -3 1.56 1.18
-4 4 -3 1.43 1.02
4 -4 -3 0.06 2.02
4 -4 -3 2.01 1.31
4 -4 -3 -0.11 1.25
4 -4 -3 1.21 1.36
4 4 4 593.85 16.89
-4 4 -4 658.97 16.25
-4 4 -4 658.46 16.5
4 -4 -4 623.64 17.63
4 -4 -4 600.22 14.34
4 -4 -4 639.22 15.12
4 -4 -4 636.71 17.09
-4 4 -5 305.41 10.13
-4 4 -5 318 10.46
4 -4 -5 314.84 8.99
4 -4 -5 316.43 9.55
4 -4 -5 320.92 11.23
4 4 5 287.18 10.63
-4 4 -6 265.26 10.25
-4 4 -6 294.32 9.95
-4 4 -6 289.37 9.96
4 -4 -6 284.74 9.16
4 4 6 290.09 10.44
4 -4 -6 291.83 8.71
4 -4 -6 284.62 10.77
-4 4 -7 40.62 3.97
4 -4 -7 53.64 4.71
4 -4 -7 52.63 3.74
4 -4 -7 47.39 4.29
-4 4 -8 145.12 7.57
-4 4 -8 136.33 7.18
4 -4 -8 126.6 5.93
4 -4 -8 142.15 7.59
4 -4 -8 125.54 7.1
-4 4 -8 150.21 6.97
-4 4 -9 29.97 3.67
-4 4 -9 31.45 3.6
4 -4 -9 34.4 3.69
4 -4 -9 36.89 3.33
4 -4 -9 35.43 3.82
-4 4 -9 39.55 3.41
4 -4 -10 272.12 8.43
4 -4 -10 283.29 9.1
4 -4 -10 280.01 10.79
4 -4 -11 18.75 2.29
4 -4 -11 21.35 2.6
4 -4 -11 20.79 3
4 -4 -12 38.4 2.74
4 -4 -12 36.39 2.96
4 -4 -12 35 3.47
4 -4 -13 11.38 1.67
4 -4 -13 5.4 1.72
-4 4 -14 94.32 4
4 5 -14 75.25 3.44
4 -5 13 46.9 2.61
4 5 -13 47.45 3.32
-4 -5 -12 69.06 4.35
4 -5 12 71.85 3.65
4 5 -12 76.42 4.59
-4 -5 -11 279.86 10.18
4 5 -11 303.58 10.41
-4 -5 -10 45.44 4.43
4 5 -10 49.57 3.4
4 5 -10 51.32 4.28
4 5 -9 66.8 4.21
4 5 -9 66.32 4.98
-4 -5 -8 232.26 9.52
4 5 -8 240.56 8.72
4 5 -8 236.75 9.78
-4 -5 -7 78.98 5.43
-4 -5 -7 82.8 4.16
4 5 -7 71.8 4.92
4 5 -7 70.76 5.15
-4 -5 -6 148.73 7.34
4 5 -6 169.82 7.92
4 5 -6 158.03 7.54
4 5 -5 38.44 3.86
4 5 -5 47.84 4.14
-4 -5 -5 52.24 4.34
4 5 -4 66.97 4.99
4 5 -4 68.74 4.78
4 5 -3 115.62 6.62
4 5 -3 118.85 6.22
4 5 -2 17.41 2.74
4 -5 2 16.31 2.37
4 5 -2 17.27 2.55
-4 5 1 73.04 3.92
4 -5 1 60.66 4.3
4 -5 1 65.6 4.14
-4 5 0 49.01 3.27
4 -5 0 44.36 3.74
4 5 0 46.11 4.19
4 -5 0 44.22 3.46
-4 5 -1 69.35 4.08
4 -5 -1 64.58 4.55
4 5 1 60.75 4.81
4 -5 -1 64.31 4.05
-4 5 -2 16.68 2.17
4 -5 -2 14.71 2.46
4 5 2 17.06 2.66
4 -5 -2 13.4 2.65
4 -5 -2 15.72 2.38
-4 5 -3 120.94 5.74
4 5 3 81.94 5.53
4 -5 -3 102.42 6.18
4 -5 -3 100.87 5.01
4 -5 -3 98.72 4.58
4 -5 -3 103.69 5.69
-4 5 -4 74.29 4.62
4 5 4 61.22 4.76
4 -5 -4 62.93 5.02
4 -5 -4 64.39 4.22
4 -5 -4 59.75 3.65
4 -5 -4 57.07 4.39
-4 5 -4 66.77 4.64
-4 5 -5 45.52 3.76
4 5 5 46.46 4.13
4 -5 -5 55.14 4.79
4 -5 -5 50.28 3.86
4 -5 -5 55.53 3.59
4 -5 -5 53.11 4.29
-4 5 -5 42.58 3.84
-4 5 -6 154.02 7.26
4 -5 -6 160.62 6.52
4 -5 -6 170.9 6.56
4 -5 -6 156.82 7.49
4 5 6 145.43 7.29
-4 5 -6 181.46 7.9
-4 5 -7 76.87 5.19
-4 -5 7 76.71 4.05
4 -5 -7 71.76 4.47
4 -5 -7 87.05 6.03
4 -5 -7 85.23 4.67
4 -5 -7 79.03 5.36
-4 5 -8 244.82 10.37
-4 5 -8 231.67 9.22
4 -5 -8 247.37 10.32
4 -5 -8 223.58 7.62
4 -5 -8 226.43 8.03
4 -5 -8 213.99 9.22
-4 5 -8 248.96 8.89
-4 5 -9 56.18 4.91
4 -5 -9 66.47 5.02
4 -5 -9 61.89 3.86
4 -5 -9 57.14 3.87
4 -5 -9 61.18 4.72
-4 5 -10 50.99 4.56
4 -5 -10 46.12 3.46
4 -5 -10 42.51 3.9
4 -5 -11 290.25 8.24
4 -5 -11 278.68 8.68
4 -5 -11 278.66 9.9
4 -5 -12 70.82 3.54
4 -5 -12 67.16 3.78
4 -5 -13 59.07 2.97
-4 5 -13 55.18 3.25
-4 5 -14 88.96 3.65
-4 5 -15 80.52 2.83
-4 -6 -13 16.69 1.91
-4 -6 -12 26.16 2.82
4 -6 12 21.8 2.19
4 6 -12 22.64 2.33
-4 -6 -11 10.53 2.37
4 -6 11 9.56 2.18
4 6 -11 9.76 1.83
-4 -6 -10 60.75 4.94
4 -6 10 64.76 3.93
4 6 -10 56.97 4.09
4 6 -9 104.2 5.74
4 6 -8 243.64 8.58
4 6 -8 253.11 9.56
-4 -6 -7 1.68 1.64
4 6 -7 1.86 1.48
-4 -6 -6 45.95 3.46
4 6 -6 54.44 4.26
4 6 -6 55.57 4.48
4 6 -5 27.35 3.4
4 -6 5 30.71 3.47
4 6 -5 24.35 2.95
4 6 -4 29.34 3.56
4 -6 4 33.29 3.56
4 6 -4 25.24 3.04
-4 -6 -4 27.3 3.11
4 6 -3 434.38 14.61
4 -6 3 459.17 12.15
4 6 -3 444.75 13.04
4 -6 2 98.54 5.52
4 6 -2 89.73 6.05
4 6 -2 95.68 5.28
4 -6 1 37.13 3.47
4 6 -1 43.26 3.51
-4 6 1 42.37 2.87
4 -6 0 281.53 10.34
4 -6 0 288.84 8.98
4 6 0 269.99 10.9
4 -6 -1 40.43 3.72
4 -6 -1 41.94 3.61
4 6 1 42.14 4.12
4 -6 -1 35.96 3.21
-4 6 -1 45.62 3.37
4 -6 -2 94.61 5.88
4 -6 -2 94.77 4.17
4 6 2 94.05 6.12
4 -6 -2 100.9 5.22
4 -6 -2 94.32 5.22
-4 6 -2 109.31 5.46
4 -6 -3 435.86 14.16
4 6 3 419.76 14.14
4 -6 -3 452.32 11.95
4 -6 -3 410.74 12.51
4 -6 -3 423.91 10.87
-4 6 -3 411.96 12.49
4 6 4 35.57 3.73
4 -6 -4 38.39 4.03
4 -6 -4 34.92 2.88
4 -6 -4 33.03 3.49
4 -6 -4 31.47 2.72
4 -6 -4 28.98 3.1
-4 6 -4 33.31 3.19
-4 6 -4 25.55 2.89
-4 6 -5 27.3 2.97
4 6 5 30.68 3.48
4 -6 -5 31.78 3.8
4 -6 -5 27.74 2.71
4 -6 -5 30.8 3.45
4 -6 -5 28.81 2.68
4 -6 -5 26.11 2.97
-4 6 -5 32.44 3.11
-4 -6 6 57.33 3.79
4 -6 -6 48.13 4.09
4 -6 -6 46.69 3.41
4 -6 -6 50.2 3.47
4 -6 -6 49.18 3.94
-4 6 -6 57.58 4.12
4 6 6 41.58 3.97
-4 -6 7 1.83 1.63
-4 6 -7 2.23 1.34
4 -6 -7 1.68 1.72
4 -6 -7 1.6 1.65
4 -6 -7 0.62 1.47
4 -6 -7 1.56 1.31
-4 6 -8 255.51 10.91
4 -6 -8 289.15 11.35
4 -6 -8 268.24 8.26
4 -6 -8 259.53 8.42
4 -6 -8 235.68 9.15
-4 6 -9 118.69 6.99
4 -6 -9 108.84 6.51
4 -6 -9 105.86 4.83
4 -6 -9 97.58 4.83
-4 6 -10 68.92 5.24
4 -6 -10 72.51 4.09
-4 6 -11 7.75 2.08
4 -6 -11 11.77 1.99
-4 6 -12 23.5 2.34
4 -6 -12 36.97 2.6
4 -6 -13 22.36 1.97
-4 6 -13 23.16 2.07
-4 6 -14 113.24 3.77
-4 -7 -13 52.18 2.94
-4 -7 -12 66.13 4.08
4 -7 11 112.55 4.18
-4 -7 -11 102.1 5.82
4 -7 10 90.8 4.21
-4 -7 -10 91.17 5.89
4 -7 9 39.34 3.31
4 -7 8 68.37 4.29
-4 -7 -7 99.76 4.78
4 -7 7 93.27 5.06
-4 -7 -6 81.35 4.5
4 -7 6 73.96 4.66
-4 -7 -5 20.16 2.67
4 7 -5 13.91 2.72
4 -7 5 21.77 3.25
-4 -7 -4 20.52 2.87
4 7 -4 23.83 3.36
4 -7 4 18.41 3.05
-4 -7 -3 212.16 7.91
4 7 -3 186.85 9.14
4 -7 3 208.6 7.65
4 -7 2 212.62 8.47
4 -7 2 219.23 7.81
4 7 -2 198.29 9.4
4 -7 1 4.09 1.59
4 -7 0 43.32 3.9
4 7 0 46.95 4.46
-4 7 -1 2.9 1.28
4 -7 -1 3.83 1.64
4 -7 -1 3.84 2.56
4 7 1 4.99 2.03
4 -7 -2 192.03 8.76
4 -7 -2 211.58 6.54
4 -7 -2 211.48 7.79
4 7 2 186.16 9
-4 -7 3 218.13 8.13
4 -7 -3 202.98 9.28
4 -7 -3 210.19 6.76
4 -7 -3 210.99 7.84
4 7 3 194.09 9.15
-4 7 -3 230.29 8.28
-4 -7 4 24.8 3.02
4 -7 -4 22.61 2.46
4 -7 -4 22.12 3.19
4 7 4 17.87 2.88
4 -7 -4 22.04 3.29
-4 7 -4 23.68 2.63
-4 -7 5 19.77 2.81
4 7 5 18.98 2.97
4 -7 -5 21.92 3.33
4 -7 -5 20.69 2.42
4 -7 -5 20.39 3.27
4 -7 -5 18.44 2.19
-4 7 -5 22.91 2.7
-4 -7 6 72.38 4.31
4 -7 -6 79.91 5.05
4 -7 -6 77.71 4.16
4 -7 -6 80.29 4.1
-4 7 -6 74.56 4.73
-4 -7 7 100.05 4.85
4 -7 -7 112.73 6.98
4 -7 -7 100.06 4.72
4 -7 -7 95.38 4.6
-4 7 -7 97.02 5.36
-4 7 -8 72.33 5.71
4 -7 -8 73.87 4.08
4 -7 -8 80.6 5.77
4 -7 -8 72.66 4.05
-4 7 -9 34.55 3.95
4 -7 -9 30.79 2.71
4 -7 -9 27.08 2.61
4 -7 -9 32.69 3.56
-4 7 -10 97.52 6.06
4 -7 -10 108.82 4.62
4 -7 -10 109.5 5.9
-4 7 -10 90.47 4.41
-4 7 -11 112.06 6.04
-4 7 -11 116.53 4.76
4 -7 -12 79.87 3.63
-4 7 -12 94.9 3.91
-4 7 -13 73.74 3.04
-4 7 -14 6.76 0.91
-4 -8 -12 29.41 2.7
-4 -8 -11 155.69 6.91
-4 -8 -10 0.24 1.82
4 -8 10 1.03 1.67
4 -8 9 30.48 2.83
4 -8 8 85.38 4.46
4 -8 7 146.4 6.03
-4 -8 -6 10.91 2.32
4 -8 6 12.47 2.73
-4 -8 -5 92.52 5.02
4 8 -5 79.32 5.67
4 -8 5 97.88 5.19
-4 8 5 86.65 4.52
-4 -8 -4 113.12 5.66
4 8 -4 97.9 6.64
4 -8 4 113.61 5.64
-4 -8 -3 56.75 4.21
4 -8 3 59.95 4.38
4 8 -3 58.14 5.11
-4 -8 -2 351.06 11
4 -8 2 346.49 11.4
4 -8 2 357.15 10.48
4 -8 1 22.34 2.87
4 -8 1 27.34 3.47
-4 -8 0 -0.2 2.08
4 -8 0 0.36 1.16
4 8 0 0.74 1.59
-4 -8 1 29.57 3.45
4 -8 -1 27.61 3.28
-4 8 -1 26.93 2.63
4 8 1 29.55 3.6
-4 -8 2 372.25 11.26
4 -8 -2 353.37 10.59
-4 8 -2 368.66 10.69
4 -8 -2 344.9 8.88
-4 -8 3 59.11 4.41
4 -8 -3 58.05 4.88
4 -8 -3 68.08 3.58
4 -8 -3 71.89 4.81
-4 8 -3 63.73 4.15
-4 -8 4 113.25 5.77
4 -8 -4 115.73 7.08
4 -8 -4 124.25 6.13
4 -8 -4 117.07 4.91
-4 8 -4 123.95 5.93
-4 -8 5 94.62 5.17
4 8 5 77.26 5.55
4 -8 -5 89.82 6.36
4 -8 -5 100.79 5.58
4 -8 -5 93.97 4.46
-4 8 -5 92.07 5.14
-4 8 -5 89.94 4.57
-4 -8 6 9.37 2.27
4 -8 -6 15.09 2.22
4 -8 -6 11.12 1.82
4 -8 -6 12.5 3.02
-4 -8 7 136.28 5.61
4 -8 -7 149.49 8.06
4 -8 -7 146.16 5.66
-4 8 -7 129.55 5.12
-4 8 -8 93.64 6.34
4 -8 -8 97.02 6.12
4 -8 -8 92.01 4.42
-4 8 -8 91.33 4.21
-4 8 -9 27.82 3.53
4 -8 -9 26.09 3.15
-4 8 -9 31 2.45
4 -8 -9 25.13 2.5
-4 8 -10 2.64 1.68
-4 8 -10 -0.05 1.12
4 -8 -10 1.69 1.3
4 -8 -10 2.09 1.49
-4 8 -11 178.57 7.31
-4 8 -11 171.35 5.38
-4 8 -12 35.26 2.06
-4 8 -13 82.34 2.7
-4 -9 -12 0.39 1.02
-4 -9 -11 43.96 3.39
-4 -9 -10 32.5 3.48
4 -9 9 17.41 2.22
-4 -9 -9 9.23 2.52
4 -9 8 128.99 5.08
4 -9 7 19.5 2.85
4 -9 6 265.84 8.38
-4 -9 -5 208.12 7.63
4 -9 5 188.08 7.13
-4 -9 -4 152.46 6.79
4 -9 4 162.17 6.66
-4 -9 -3 512.17 14.18
4 -9 3 520.55 13.47
-4 9 3 528.7 13.76
-4 -9 -2 280.51 9.86
4 -9 2 258.44 9.62
4 -9 2 288.19 9.36
4 9 -2 252.52 10.99
-4 9 2 298.4 9.51
-4 9 1 263.61 9.06
4 -9 1 240.32 9.45
4 -9 1 268.38 9.06
-4 9 0 187.8 7.37
-4 -9 0 175.97 7.67
4 -9 0 167.33 7.83
4 -9 0 181.28 7.34
4 -9 -1 229.89 9.43
4 9 1 214.77 9.8
-4 -9 2 300.03 10.14
4 -9 -2 261.72 10.5
4 -9 -2 281.92 7.66
-4 9 -2 279.66 8.94
-4 9 -2 287.49 9.36
-4 -9 3 507.42 14.07
4 -9 -3 507.58 11.9
4 -9 -3 501.14 13.72
-4 9 -3 545.55 13.74
-4 -9 4 155.99 6.81
4 -9 -4 136.24 7.6
4 -9 -4 145.42 5.49
4 -9 -4 149.27 6.81
-4 -9 5 196.67 7.63
4 -9 -5 210.41 9.6
4 -9 -5 218.05 8.18
4 -9 -5 221.19 7.01
4 -9 -6 228.12 7.27
4 -9 -7 21.92 2.42
-4 9 -8 123.88 7.05
4 -9 -8 127.37 6.77
4 -9 -8 125.26 5.03
4 -9 -9 9.9 2.04
4 -9 -9 9.43 1.81
-4 9 -9 14.51 1.59
-4 9 -10 34.9 3.39
4 -9 -10 30.68 2.41
-4 9 -10 30.85 2
4 -9 -10 31.5 2.82
-4 9 -11 51.26 3.58
-4 9 -11 52.14 2.26
-4 -10 -11 30.15 2.49
-4 -10 -10 2.17 1.54
-4 -10 -9 21.33 3.09
4 -10 8 66.12 3.38
4 -10 7 106.59 4.61
4 -10 6 52.11 3.67
4 -10 5 212.04 7.31
4 -10 4 42.24 3.71
-4 -10 -3 115.47 5.95
4 -10 3 128.18 5.88
-4 -10 -2 145.02 6.84
4 -10 2 129.75 6.28
4 -10 2 140.32 6.3
4 -10 1 208.11 8.54
4 -10 1 243.62 8.4
-4 -10 0 6.54 2.55
4 -10 0 9.44 2.97
4 -10 0 6.5 1.93
-4 -10 1 238.9 9.12
4 -10 -1 233.21 9.47
4 -10 -1 263.77 8.87
-4 -10 2 136.77 6.67
4 -10 -2 127.76 6.92
-4 -10 3 135.73 6.47
4 -10 -3 116.12 6.72
-4 -10 4 43.83 3.69
4 -10 -4 37.6 3.89
4 -10 -4 40.74 2.84
4 -10 -4 40.87 4.1
4 -10 -5 189.36 8.83
4 -10 -5 201.8 6.48
4 -10 -6 51.94 4.51
4 -10 -6 50.02 3.16
-4 -10 6 47.38 3.25
4 -10 -7 102.57 4.42
-4 10 -8 63.12 4.76
4 -10 -8 75.13 4.77
-4 10 -9 28.4 3.13
4 -10 -9 24.7 2.59
-4 10 -10 2.23 1.4
-4 -11 -10 53.05 3.17
-4 -11 -9 28.19 2.91
-4 -11 -8 11.41 2.45
4 -11 7 72.18 3.38
4 -11 6 7.17 2.09
4 -11 5 25.01 2.87
-4 -11 -5 34.09 2.8
4 -11 4 188.2 6.66
-4 -11 -4 181 6.75
4 -11 3 10.16 2.63
4 -11 2 161.32 6.49
4 -11 1 31.11 3.07
4 -11 1 29.26 3.46
4 -11 0 193.43 8.03
4 -11 0 224.29 7.97
4 -11 -1 23.85 2.92
4 -11 -1 26.78 3.49
4 -11 -2 113.84 6.21
4 -11 -2 138.81 6.31
4 -11 -3 9.04 2.06
4 -11 -4 164.61 7.69
-4 -11 4 183.98 6.81
4 -11 -5 34.96 3.54
-4 -11 5 30.34 2.75
4 -11 -6 7.29 1.89
-4 -11 6 7.59 1.57
-4 11 -7 77.53 5.06
-4 11 -8 9.38 2.04
4 -11 -8 11.84 1.92
-4 11 -9 37.17 3.11
4 -11 -9 40.44 2.8
-4 11 -10 56.96 3.24
-4 -12 -9 19.2 1.91
-4 -12 -8 50.27 3.33
-4 -12 -7 1.18 1.52
4 -12 6 61.54 3.03
4 -12 5 187.58 5.85
4 -12 4 20.46 2.68
-4 -12 -4 25.1 2.41
4 -12 3 13.1 2.58
-4 -12 -3 14.99 2.18
4 -12 2 101.5 4.9
-4 -12 -2 94.97 4.78
4 -12 1 65.59 3.9
4 -12 1 76.75 4.46
4 -12 0 229.24 7.66
-4 -12 0 231.31 7.91
4 -12 -1 65.75 4.22
4 -12 -1 70.47 4.4
4 -12 -2 91.55 5.11
4 -12 -2 90.11 4.87
4 -12 -3 17.71 2.45
-4 -12 3 13.48 2.18
4 -12 -4 20.91 2.53
-4 -12 4 21.17 2.3
4 -12 -5 163.41 6.88
-4 -12 5 171.28 5.61
4 -12 -6 65.92 4.02
-4 -12 6 56.08 2.77
-4 12 -7 2.54 1.37
-4 12 -8 59.65 3.64
4 -12 -8 66.95 3.4
4 -13 4 10.78 1.82
4 -13 3 3.34 1.79
-4 -13 -3 4.81 1.34
4 -13 2 3.06 1.91
-4 -13 -2 3.2 1.4
4 -13 1 8.76 2.14
4 -13 0 1.43 0.91
-4 -13 0 1.94 1.44
4 -13 -1 7.77 1.48
-4 -13 1 7.9 1.76
4 -13 -2 1.81 1.1
-4 -13 2 5.05 1.48
4 -13 -3 3.3 1.21
-4 -13 3 3.75 1.36
4 -13 -4 10.26 1.68
-4 -13 4 12.94 1.63
4 -13 -5 7.69 1.46
-4 -13 5 6.29 1.19
-4 13 -6 14.03 1.93
4 -13 -6 14.94 1.72
-4 -14 -4 4.8 1.18
-4 -14 -2 24.24 1.92
-4 -14 0 14.73 1.74
-4 -14 1 93.45 3.74
-4 -14 2 24.11 1.94
-4 14 -4 9.23 1.49
-5 0 0 0.96 1.11
-5 0 -1 395.36 12.05
-5 0 -2 16.44 2.44
-5 0 -3 983.05 22.7
5 0 -3 869.49 23.34
-5 0 -4 32.73 3.36
5 0 -4 27.06 3.54
-5 0 -5 162.38 7.51
5 0 -5 154.44 8.3
-5 0 -5 165.32 8.65
-5 0 -6 15.6 3.01
-5 0 -6 17.18 2.55
5 0 -6 15.11 2.68
5 0 -6 16.38 2.99
-5 0 -7 0.68 1.16
5 0 -7 0.31 1.65
5 0 -7 1.22 1.85
5 0 -8 14.32 2.45
5 0 -8 11.8 2.67
5 0 -9 12.49 2.53
5 0 -10 135.55 7.24
5 0 -11 8.71 1.81
5 0 -11 9.19 2.25
5 0 -12 14.11 1.64
5 0 -12 15.45 1.82
5 0 -12 15.57 2.35
5 0 -13 39.29 2.24
5 0 -13 42.85 3.14
5 -1 14 4.33 1.09
5 1 -13 52.23 3.45
5 1 -12 50.46 2.87
5 1 -12 56.03 3.93
5 1 -11 147.88 5.69
5 1 -11 157.45 7.31
5 1 -10 80.51 4.49
5 1 -10 95.39 5.96
5 1 -9 60.36 5.03
5 1 -8 68.31 5.37
5 1 -7 30.52 3.3
5 1 -7 30.76 3.78
-5 -1 -6 365.29 12.32
5 1 -6 388.56 12.06
5 1 -6 354.57 13.3
-5 -1 -6 345.87 12.95
-5 -1 -5 89.27 5.64
5 1 -5 85.25 6.12
-5 -1 -5 69.8 5.73
-5 -1 -4 32.56 3.42
5 1 -4 35.35 4.07
-5 -1 -3 8.81 2.02
5 1 -3 4.93 1.96
-5 -1 -2 52.35 4.1
-5 -1 -1 100.63 5.59
-5 1 0 169.67 6.77
-5 -1 0 159.35 7.04
5 -1 0 169.68 6.23
-5 1 -1 95.83 5.11
-5 -1 1 87.42 4.95
5 -1 -1 98.95 4.57
-5 1 -2 52.05 3.86
-5 1 -3 6.44 1.75
-5 1 -4 36.67 3.37
-5 1 -5 95.77 5.45
5 -1 -5 88.68 5.3
-5 1 -5 84.67 6.17
-5 1 -6 380.06 12
5 -1 -6 367.15 11.56
-5 1 -6 349.54 12.92
5 -1 -7 40.88 3.61
5 -1 -8 71.64 4.52
5 -1 -9 60.85 4.06
5 -1 -10 72.05 4.23
5 -1 -11 148.7 5.18
5 -1 -12 52.52 2.71
5 -1 -13 44.56 2.44
5 -1 -13 47.55 3.27
-5 1 -14 4.92 0.95
5 2 -13 5.16 1.45
5 2 -12 7.09 1.33
5 2 -12 7.88 1.9
5 2 -11 81.32 4.03
5 2 -11 101.97 5.65
5 2 -10 9.16 1.88
5 2 -10 5.89 2.06
5 2 -9 181.85 7.2
5 2 -9 194.1 8.9
5 2 -8 190.51 9.05
5 2 -7 23.75 3.36
-5 -2 -6 23.66 3.15
-5 -2 -6 18.41 3.14
-5 -2 -5 227.39 9.45
5 2 -5 229.89 10.2
-5 -2 -5 229.89 10.32
-5 -2 -4 240.83 9.63
5 2 -4 219.82 9.91
5 2 -3 25.68 3.39
5 2 -3 25.68 3.43
5 2 -2 257.11 10.51
5 2 -2 255.52 10.54
5 2 0 383.58 13.11
5 -2 0 350.86 9.91
-5 2 -1 57.95 3.83
5 2 1 58.95 4.86
5 -2 -1 52.09 3.6
-5 2 -2 255.09 8.99
5 2 2 260.51 10.54
5 -2 -2 263.89 7.82
5 -2 -2 266.01 10.72
-5 2 -3 28.98 2.95
5 2 3 37.78 3.95
5 -2 -3 31.72 3.22
5 -2 -3 27.71 3.6
-5 2 -4 234.2 8.79
5 -2 -4 219.61 8.35
5 -2 -4 220.84 9.83
-5 2 -5 250.47 9.28
-5 2 -5 261.21 9.66
5 -2 -5 231.13 8.64
5 -2 -5 231.23 10.28
-5 2 -5 242.06 10.42
-5 2 -6 31.87 3.18
-5 2 -6 26.05 3.06
5 -2 -6 19.63 2.7
5 -2 -6 22.46 3.33
-5 2 -6 20.43 3.21
5 -2 -7 20.88 2.7
5 -2 -7 24.19 3.38
5 -2 -8 203.72 7.62
5 -2 -8 190.07 9
5 -2 -9 174.97 6.86
5 -2 -9 186.13 8.62
5 -2 -10 5.55 1.83
5 -2 -10 5.55 1.93
5 -2 -11 99.59 4.13
5 -2 -11 92.36 4.34
5 -2 -11 96.01 5.47
5 -2 -12 9.53 1.48
5 -2 -12 7.72 1.83
5 -2 -13 5.61 1.42
5 -3 13 12.64 1.55
5 3 -13 12.42 1.62
5 3 -12 12.32 1.95
5 3 -11 75.07 3.66
5 3 -11 92.63 5.1
5 3 -10 10.39 1.76
5 3 -10 11.75 2.34
5 3 -9 13.75 2.19
5 3 -9 16.75 2.72
5 3 -8 254.15 9.06
5 3 -8 265.64 10.55
5 3 -7 123.97 6.33
5 3 -7 120.02 6.97
-5 -3 -6 273.23 10.48
5 3 -6 251.71 10.65
-5 -3 -6 264.14 10.74
5 3 -5 174.22 8.6
-5 -3 -5 155.33 8.24
5 3 -4 71.21 5.33
5 3 -4 65.97 5.2
5 3 -3 250.82 10.34
5 3 -3 245.68 10.25
5 3 -2 187.67 8.84
5 3 -2 179.24 8.6
5 -3 1 233.7 7.91
-5 3 0 47.6 3.61
5 -3 0 46.88 3.72
5 3 0 46.69 4.33
-5 3 -1 250.49 8.33
-5 3 -1 247.08 8.84
5 -3 -1 220.85 7.54
5 3 1 232.21 9.82
5 -3 -1 215.2 7.65
-5 3 -2 179.19 7.26
-5 3 -2 192.2 7.89
5 -3 -2 200.57 6.85
5 3 2 192.76 8.9
5 -3 -2 200.54 7.32
5 -3 -2 202.18 9.03
-5 3 -3 240.19 8.68
-5 3 -3 239.17 9.09
5 -3 -3 239.34 7.53
5 3 3 239.01 9.99
5 -3 -3 230.73 8.21
5 -3 -3 234.99 9.94
-5 3 -4 69.93 4.48
-5 3 -4 62.34 4.48
5 3 4 71.84 5.27
5 -3 -4 71.41 4.37
5 -3 -4 64.39 5.09
-5 3 -5 170.72 7.25
-5 3 -5 173.01 7.55
5 -3 -5 169.3 6.92
5 -3 -5 165.65 8.35
-5 3 -5 148.93 7.85
-5 3 -6 238.69 9.96
-5 3 -6 244.1 9.05
-5 3 -6 242.67 9.14
5 -3 -6 271.98 8.93
5 -3 -6 261.75 10.63
5 -3 -7 124.79 5.76
5 -3 -7 114.1 6.73
5 -3 -8 258.57 8.55
5 -3 -8 248.84 10.18
5 -3 -9 21.28 2.54
5 -3 -9 21.09 2.97
5 -3 -10 9.28 1.87
5 -3 -10 10.84 2.25
5 -3 -11 83.46 4.01
5 -3 -11 85.33 4.9
5 -3 -12 15.62 1.65
5 -3 -12 14.06 1.73
5 -3 -12 12.29 1.97
-5 3 -14 1.3 0.61
5 -4 13 15.94 1.41
5 -4 12 2.6 1.52
5 4 -12 1.16 1.09
5 -4 11 6.98 1.86
5 4 -11 8.12 1.72
5 4 -10 6.71 1.51
5 4 -10 6.76 1.82
5 4 -9 17.62 2.29
5 4 -9 19.89 2.77
5 4 -8 87.5 4.93
5 4 -8 98.69 5.89
5 4 -7 76.19 4.85
5 4 -7 78.63 5.4
5 4 -6 93.8 5.94
5 4 -5 553.56 16.26
5 4 -5 537.77 16.46
-5 -4 -5 575.25 16.84
5 4 -4 498.34 15.38
5 4 -4 487.38 15.22
-5 -4 -4 471.77 15.43
5 -4 3 82.14 4.84
5 4 -3 69.36 5.27
5 4 -3 65.32 5.06
5 -4 2 24.71 3.2
5 4 -2 19.42 2.98
5 4 -2 23 3.18
5 -4 1 112.55 5.53
5 4 -1 122.53 6.76
-5 4 0 81.93 4.52
5 -4 0 74.39 4.48
5 4 0 71.14 5.26
-5 4 -1 113.49 5.59
5 -4 -1 109.88 5.3
5 4 1 99.26 6.26
5 -4 -1 108.95 6.35
-5 4 -2 18.93 2.53
5 -4 -2 29.5 3.32
5 -4 -2 27.4 3.17
5 4 2 27.26 3.38
5 -4 -2 28.48 2.65
5 -4 -2 25.33 3.26
5 -4 -3 69.18 5
5 -4 -3 66.54 4.16
5 4 3 55.47 4.68
5 -4 -3 58.57 3.74
5 -4 -3 62.05 4.84
5 -4 -4 457.84 11.68
5 4 4 468.72 14.79
5 -4 -4 457.39 12.32
5 -4 -4 443.92 14.49
-5 4 -4 478.22 14.87
-5 4 -5 584.09 15.46
5 4 5 550.51 16.08
5 -4 -5 552.11 13.9
5 -4 -5 531.42 16.14
-5 4 -5 518.32 15.73
5 -4 -6 96.58 4.89
5 -4 -6 89.08 5.76
5 -4 -7 80.62 4.43
5 -4 -7 77.95 5.31
5 -4 -8 97.87 4.6
5 -4 -8 92 4.74
5 -4 -8 95.87 5.76
5 -4 -9 22.79 2.36
5 -4 -9 21.62 2.4
5 -4 -9 17.69 2.61
5 -4 -10 7.12 1.66
5 -4 -10 6.55 1.7
5 -4 -11 7.17 1.5
5 -4 -12 3.64 1.18
5 -4 -12 4.49 1.27
-5 4 -13 17.02 1.44
5 -5 12 11.18 1.57
5 -5 11 35.7 2.49
5 5 -11 29.49 2.52
5 -5 10 2.02 1.85
5 5 -10 2.05 1.17
5 -5 9 25.26 2.7
5 5 -9 20.12 2.24
5 5 -9 22.97 2.69
5 -5 8 26.2 3.01
5 5 -8 21.8 2.52
5 5 -8 25.7 3
5 -5 7 87.37 4.78
5 5 -7 92.02 5.51
-5 -5 -6 281.14 8.48
5 -5 6 267.12 8.66
5 5 -6 261.46 9.98
5 5 -5 117.19 6.48
5 5 -4 11.71 2.47
5 5 -4 10 2.2
5 -5 3 347.2 10.15
5 5 -3 309.89 11.74
5 5 -3 319.74 11.34
5 5 -2 2.5 1.67
5 -5 2 3.95 2.58
5 5 -2 2.26 1.48
5 -5 1 122.15 5.73
5 5 -1 109.65 6.23
5 -5 0 11.87 2.21
5 -5 0 10.57 2.78
5 5 0 10.88 2.44
5 -5 0 9.12 2.06
5 -5 -1 115.45 6.23
5 -5 -1 121.35 5.67
5 -5 -1 106.8 6.22
5 5 1 103.42 6.45
5 -5 -2 3.14 1.58
-5 5 -2 3.96 1.59
5 -5 -2 3.66 2.4
5 5 2 2.85 1.74
5 -5 -2 3.09 1.67
5 -5 -3 296.7 11.05
5 -5 -3 316.99 9.4
5 -5 -3 297.34 8.74
5 5 3 285.74 11.11
5 -5 -3 301.69 10.99
-5 5 -3 292.69 10.88
-5 5 -4 12.86 2.25
5 5 4 8.76 2.26
5 -5 -4 7.86 2.35
5 -5 -4 9.33 1.77
5 -5 -4 6.13 1.98
5 -5 -4 9.15 2.21
5 -5 -5 133.5 5.55
5 -5 -5 134.11 6.86
5 -5 -6 264.03 7.97
5 -5 -6 254.18 8.08
5 -5 -6 238.05 9.42
-5 -5 7 90.44 4.19
5 -5 -7 98.89 4.53
5 -5 -7 84.44 4.36
5 -5 -7 84.1 5.25
5 -5 -8 29.52 2.64
5 -5 -8 26.93 2.51
5 -5 -8 24.63 2.87
5 -5 -9 29.81 2.49
5 -5 -9 24.24 2.34
5 -5 -10 0.58 1.26
5 -5 -10 1.3 1.22
5 -5 -11 34.99 2.38
5 -5 -12 10.24 1.37
-5 5 -12 11.78 1.38
5 -5 -13 1.86 0.76
-5 5 -13 3.15 0.74
5 -6 11 65.13 2.89
5 -6 10 6.06 1.8
5 -6 9 2.67 1.93
5 6 -9 2.63 1.19
-5 -6 -8 7.11 1.96
5 -6 8 12.84 2.38
5 6 -8 9.73 1.86
5 6 -8 10.6 1.87
5 -6 7 21.02 2.84
5 6 -7 21.42 2.57
5 6 -7 18.47 2.47
-5 -6 -6 129.74 5.44
5 -6 6 139.93 5.92
5 6 -6 128.16 6.25
-5 -6 -5 135.22 5.78
5 -6 5 137.12 6
5 6 -5 120.99 6.13
5 6 -4 -0.54 1.39
5 6 -3 1.09 1.33
5 6 -2 176.14 7.61
5 6 -2 162.03 8.11
5 -6 1 56.24 4.08
5 6 -1 59.89 4.3
5 -6 0 236.33 8.94
5 -6 0 253.45 8.32
5 6 0 231.49 8.74
5 -6 0 207.64 8.33
5 6 0 209.43 9.24
5 -6 -1 80.66 5.09
5 -6 -1 84.96 4.88
5 -6 -1 63.02 4.41
5 6 1 67.95 5.06
5 -6 -2 160.2 7.55
5 -6 -2 166.75 5.51
5 -6 -2 174.58 6.76
5 -6 -2 154.91 7.07
5 6 2 151.17 7.67
5 -6 -3 1.97 1.5
5 -6 -3 2.73 1.44
5 -6 -3 3.14 2.49
5 -6 -3 2.44 1.45
5 -6 -4 -0.06 1.41
5 -6 -4 0.85 2.29
5 -6 -4 0.76 1.39
5 -6 -4 1.04 1.31
-5 -6 5 142.49 5.92
5 -6 -5 134.29 7.15
5 -6 -5 124.92 5.08
5 -6 -5 116.92 4.85
5 -6 -6 124.55 6.93
5 -6 -6 125.41 5.08
5 -6 -6 113.5 4.8
-5 -6 7 19.89 2.3
5 -6 -7 23.88 2.38
5 -6 -7 22.43 2.22
5 -6 -8 13.78 1.92
5 -6 -8 9.69 1.68
5 -6 -9 3.92 1.48
5 -6 -9 2.48 1.27
5 -6 -10 7.98 1.49
5 -6 -11 65.32 2.86
-5 6 -11 55.15 2.57
-5 6 -12 34.32 1.71
5 -7 11 19.37 1.57
5 -7 10 29.88 2.23
5 -7 9 17.85 2.25
-5 -7 -9 13.11 2.03
5 -7 8 41.73 3.13
-5 -7 -8 29.41 3.17
5 -7 7 100.96 4.73
5 -7 6 73.12 4.26
-5 -7 -5 21.74 2.71
5 -7 5 16.68 2.91
-5 -7 -4 53.47 3.79
5 -7 4 49.9 3.91
-5 -7 -3 42.12 3.6
-5 -7 -2 4.1 2.17
5 -7 1 58.34 4.11
5 -7 1 64.55 4.47
-5 -7 0 71.49 4.77
5 -7 0 60.49 4.28
5 -7 0 59.95 4.4
-5 -7 1 67.56 4.62
5 -7 -1 52.46 4.14
5 -7 -1 58.72 4.23
-5 -7 2 6.36 2.26
5 -7 -2 2.85 1.52
5 -7 -2 3.86 2.44
-5 -7 3 38.41 3.53
5 -7 -3 32.29 3.38
5 -7 -3 41.49 3.67
5 -7 -3 35.73 2.46
-5 -7 4 51.67 3.78
5 -7 -4 53.1 4.3
5 -7 -4 52.39 3.03
5 -7 -4 54.47 4.06
-5 -7 5 15.3 2.39
5 -7 -5 23.51 3.05
5 -7 -5 20.9 2.14
-5 -7 6 72.09 3.93
5 -7 -6 70.36 3.5
5 -7 -6 67.11 4.85
5 -7 -6 58.89 3.07
5 -7 -7 109.1 4.33
5 -7 -7 90.73 3.8
5 -7 -8 51.16 2.9
-5 7 -8 37.1 2.29
5 -7 -9 17.23 1.85
-5 7 -9 15.34 1.53
5 -7 -10 28.55 2.05
-5 7 -10 27.31 1.67
5 -7 -11 15.95 1.49
-5 7 -11 14.58 1.1
5 -8 10 4.12 1.31
5 -8 9 45.74 2.6
-5 -8 -9 25.38 2.43
-5 -8 -8 4.81 1.67
5 -8 8 3.49 1.79
5 -8 7 63.92 3.63
5 -8 6 1.31 2.05
-5 -8 -5 16.2 2.38
5 -8 5 20.41 2.82
-5 -8 -4 12.1 2.32
5 -8 4 14.35 2.8
-5 -8 -3 59.53 4.12
5 -8 3 63.25 4.29
-5 -8 -2 167.22 6.94
5 -8 1 117.78 5.66
-5 -8 0 27.88 3.27
5 -8 0 22.18 2.62
5 -8 0 24.21 3.31
-5 -8 1 124.59 6.07
5 -8 -1 110.6 5.81
5 -8 -1 125.3 5.76
-5 -8 2 169.32 6.92
5 -8 -2 161.96 6.51
-5 -8 3 64.25 4.25
5 -8 -3 51.6 4.05
5 -8 -3 52.93 2.81
5 -8 -3 55.93 4.08
-5 -8 4 10.89 2.36
5 -8 -4 16.18 2.48
5 -8 -4 14.74 1.77
5 -8 -4 13.17 2.83
-5 -8 5 20.17 2.49
5 -8 -5 14.32 1.8
5 -8 -5 17.23 2.55
-5 -8 6 0.12 1.42
5 -8 -6 1.6 1.32
5 -8 -6 4.06 1.66
-5 8 -7 48.8 3.68
5 -8 -7 52.14 2.89
5 -8 -8 7.38 1.44
5 -8 -9 40.07 2.35
5 -8 -10 3.28 1.05
-5 -9 -9 2.31 1
5 -9 9 6.88 1.32
5 -9 8 21.62 2.06
-5 -9 -8 7.85 1.83
5 -9 7 50.35 3.05
5 -9 6 28.28 2.72
5 -9 5 47.29 3.4
-5 -9 -4 109.91 5
5 -9 4 110.95 5.06
-5 -9 -3 11.55 2.37
5 -9 3 11.7 2.66
-5 -9 -2 198.28 7.44
5 -9 2 198.15 7.09
5 -9 1 81.67 4.38
-5 -9 0 369.32 10.91
5 -9 0 335.5 10.37
-5 -9 1 91.04 5.1
5 -9 -1 85.24 4.78
5 -9 -1 97.42 5.03
-5 -9 2 209.8 7.65
5 -9 -2 214.47 7.43
-5 -9 3 14.49 2.45
5 -9 -3 11.31 1.99
5 -9 -3 9.52 2.63
-5 -9 4 108.81 4.98
5 -9 -4 97.87 3.65
5 -9 -4 103.81 4.97
5 -9 -4 95.82 5.31
-5 -9 5 48.38 3.24
5 -9 -5 55.57 2.74
5 -9 -5 52.34 3.85
5 -9 -6 31.42 2.14
5 -9 -6 32.67 3.01
-5 9 -7 42.72 3.28
5 -9 -7 63.71 2.86
5 -10 8 104.74 2.85
-5 -10 -8 29.68 2.39
5 -10 7 32.35 2.19
-5 -10 -7 16.72 2.12
5 -10 6 16.9 2.06
5 -10 5 21.19 2.41
5 -10 4 48.25 3.26
5 -10 3 62.38 3.75
-5 -10 -2 10.69 2.13
5 -10 2 6.52 2.31
5 -10 1 47.33 3.58
-5 -10 0 20.14 2.72
5 -10 0 16.08 1.99
-5 -10 1 44.96 3.58
5 -10 -1 45.52 3.23
-5 -10 2 8.92 2.21
5 -10 -2 6.19 1.48
5 -10 -2 6.3 2.37
5 -10 -3 60.57 3.92
5 -10 -3 57.36 3.71
5 -10 -4 42.28 3.18
5 -10 -5 19 2.2
-5 -10 5 22.56 2.06
-5 10 -6 11.2 1.83
5 -10 -6 15.84 1.95
-5 10 -7 22.05 2.15
-5 -11 -7 7.99 1.22
-5 -11 -6 3.1 1.22
5 -11 6 8.47 1.5
5 -11 5 35.64 2.43
5 -11 4 117.01 4.31
5 -11 3 81.33 3.83
-5 -11 -3 89.04 3.81
5 -11 2 64.27 3.56
-5 -11 -2 56.9 3.29
5 -11 1 30.1 2.84
5 -11 0 21.95 2.63
5 -11 -1 27.76 2.26
-5 -11 1 30.1 2.63
5 -11 -2 48.74 3.03
-5 -11 2 68.19 3.53
5 -11 -3 66.46 3.58
-5 -11 3 84.01 3.73
5 -11 -4 92.05 4.23
-5 -11 4 101.58 3.85
5 -11 -5 25.88 2.19
-5 -11 5 28.28 1.83
-5 -12 -5 33.22 2.12
5 -12 4 15.3 1.61
5 -12 3 31.27 2.21
-5 -12 -3 30.04 1.89
5 -12 2 17.96 2
-5 -12 -2 15.9 1.64
5 -12 1 13.72 1.95
-5 -12 0 80.48 3.47
-5 -12 1 13.97 1.64
-5 -12 2 17.77 1.7
-5 -12 3 29.56 1.92
6 0 0 366.04 12.76
6 0 -1 44.26 4.14
6 0 -2 322.59 11.84
6 0 -3 71.11 4.37
6 0 -3 66.4 5.08
6 0 -4 3.96 1.75
6 0 -4 2.24 1.64
6 0 -5 118.34 5.5
6 0 -5 111.64 6.43
6 0 -6 4.44 1.63
6 0 -6 4.41 1.85
6 0 -7 43.6 3.1
6 0 -7 46.15 3.86
6 0 -8 29.73 2.51
6 0 -8 25.02 2.87
6 0 -9 5.29 1.38
6 0 -9 3.89 1.47
6 0 -10 108.79 3.92
6 0 -10 117.98 4.99
6 0 -11 236.76 5.23
6 0 -11 225.59 6.6
6 1 -11 81.13 2.49
6 1 -11 79.27 2.71
6 1 -10 107.17 4.7
6 1 -9 1.38 1.08
6 1 -9 0.34 1.23
6 1 -8 70.4 3.7
6 1 -8 75.49 4.68
6 1 -7 44.07 3.19
6 1 -7 45.23 3.86
6 1 -6 51.29 3.61
6 1 -6 51.61 4.21
6 1 -5 9.63 2.08
6 1 -5 9.75 2.34
6 -1 4 82.82 4.1
6 1 -4 81.09 4.75
6 1 -4 82.52 5.63
6 -1 3 73.74 3.87
6 1 -3 62.31 4.94
6 1 -2 80.83 5.62
6 1 -1 104.44 6.34
6 1 0 183.55 8.59
6 -1 -1 131.78 5.66
6 -1 -2 77.96 4.38
6 -1 -3 78.13 4.4
6 -1 -4 82.47 4.5
6 -1 -5 9.88 1.9
6 -1 -6 50.93 3.4
6 -1 -7 54.65 3.37
6 -1 -8 77.99 3.78
6 -1 -9 3.32 1.18
6 -1 -9 2.43 1.25
6 -1 -10 100.3 3.67
6 -1 -10 106.92 4.64
6 -1 -11 96.49 2.84
6 -1 -11 96.12 3.09
6 2 -11 5.89 0.82
6 -2 11 6.18 1.15
6 2 -10 39.6 2.19
6 2 -10 44.85 2.87
6 2 -9 15.22 2.05
6 2 -8 64.42 4.17
6 -2 7 28.27 2.55
6 2 -7 32.49 2.74
6 2 -7 26.72 2.99
6 -2 6 105.76 4.5
6 2 -6 113.32 5.29
6 2 -6 111.78 6.05
6 -2 5 84.84 4.15
6 2 -5 87.28 4.84
6 2 -5 90.08 5.57
6 -2 4 40.24 3.14
6 2 -4 38.01 3.87
6 -2 3 111.68 4.82
6 2 -3 104.66 6.29
6 -2 2 44.13 3.23
6 2 -2 38.95 3.88
6 2 -1 150.02 7.57
6 -2 0 58.61 3.39
6 2 0 72.23 5.18
6 -2 0 69.53 5.07
6 -2 -1 135.02 5.39
6 -2 -1 145.21 7.39
6 -2 -2 39 2.98
6 -2 -2 41.17 3.98
6 -2 -3 99.46 4.69
6 -2 -3 104.42 6.23
6 -2 -4 47.88 3.28
6 -2 -4 46 4.13
6 -2 -5 93.29 4.46
6 -2 -5 92.06 5.63
6 -2 -6 111.43 4.81
6 -2 -6 111.98 6.04
6 -2 -7 35.19 2.61
6 -2 -7 32.71 3.21
6 -2 -8 60.63 3.03
6 -2 -8 61.82 3.27
6 -2 -8 55.54 3.89
6 -2 -9 13.84 1.58
6 -2 -9 13.72 1.61
6 -2 -9 14.43 1.98
6 -2 -10 56.68 2.41
6 -2 -10 49.63 2.42
6 -2 -10 47.87 2.98
6 -2 -11 8.51 0.99
6 -3 11 9.4 1.1
6 3 -10 139.2 4.16
6 3 -10 146.36 5.07
6 3 -9 15.74 1.59
6 3 -9 14.13 1.87
6 3 -8 78.28 4.37
6 3 -7 58.09 3.99
6 -3 6 24.07 2.52
6 3 -6 21.26 2.43
6 3 -6 19.91 2.66
6 -3 5 8.55 2.14
6 3 -5 10.1 2.12
6 3 -5 11.73 2.22
6 -3 4 8 2.18
6 3 -4 6.45 1.94
6 -3 3 61.2 3.74
6 3 -3 66.24 4.81
6 -3 2 45.74 3.33
6 3 -2 37.45 3.76
6 -3 1 147.33 7.25
6 3 -1 177.19 8
6 3 0 14.04 2.42
6 -3 0 15.55 2.46
6 3 1 173.67 7.91
6 -3 -1 159.35 7.55
6 -3 -2 37.14 2.65
6 -3 -2 44.51 3.94
6 -3 -3 54.53 3.21
6 -3 -3 62.87 4.68
6 -3 -4 5.96 1.43
6 -3 -4 5.18 1.83
6 -3 -5 6.14 1.49
6 -3 -5 5.23 1.72
6 -3 -6 20.63 2.11
6 -3 -6 21.67 2.7
6 -3 -7 59.66 3.03
6 -3 -7 52.04 3.01
6 -3 -7 51.9 3.81
6 -3 -8 83.64 3.42
6 -3 -8 72.21 3.34
6 -3 -8 74.15 4.23
6 -3 -9 13.06 1.46
6 -3 -9 12.03 1.46
6 -3 -9 11.77 1.7
6 -3 -10 164.69 4.31
6 -3 -10 149.84 4.32
6 -4 10 33.52 1.88
6 -4 9 25.23 1.99
6 4 -9 21.21 1.66
6 4 -9 20.43 1.89
6 4 -8 19 1.85
6 4 -8 16.28 1.97
6 4 -7 6.19 1.55
6 4 -7 4.73 1.49
6 4 -6 11.5 2.02
6 -4 5 34.55 2.82
6 4 -5 25.46 2.84
6 -4 4 33.6 2.93
6 4 -4 31.36 3.14
6 -4 3 25.08 2.71
6 4 -3 21.99 2.76
6 -4 2 64.29 3.78
6 -4 2 52.23 3.94
6 4 -2 58.22 4.29
6 -4 1 27.79 2.88
6 -4 1 25.08 2.8
6 4 -1 32.41 3.29
6 4 0 63.17 4.47
6 -4 0 58.53 4.25
6 4 1 31.45 3.19
6 -4 -1 30.93 3.16
6 -4 -2 57.28 2.73
6 -4 -2 56.56 4.21
6 -4 -3 19.65 1.83
6 -4 -3 20.11 1.88
6 -4 -3 21.75 2.77
6 -4 -4 39.3 2.45
6 -4 -4 33.21 2.37
6 -4 -4 35.54 3.31
6 -4 -5 34.22 2.33
6 -4 -5 33.11 2.36
6 -4 -5 34.66 3.17
-6 -4 6 10.4 1.66
6 -4 -6 9.35 1.54
6 -4 -6 6.93 1.37
6 -4 -6 7.84 1.77
6 -4 -7 5.02 1.31
6 -4 -7 5.26 1.25
6 -4 -8 20.52 1.72
6 -4 -8 16.71 1.58
6 -4 -9 23.9 1.67
6 -4 -9 18.08 1.5
6 -4 -10 36 1.76
6 -5 10 37.57 1.74
6 -5 9 3.86 1.3
6 5 -8 39.67 2.31
6 5 -8 38.96 2.44
6 5 -7 50.83 2.97
6 5 -7 49.83 3.1
6 5 -6 0.58 1.19
6 5 -6 0.3 0.98
6 -5 5 134.06 4.97
6 5 -5 125.83 5.58
-6 -5 -4 22.72 2.39
6 -5 4 20.9 2.58
6 5 -4 19.19 2.39
6 -5 3 78.28 3.98
6 5 -3 64.68 4.21
6 -5 2 10.77 2.36
6 5 -2 5.7 1.65
6 -5 1 122.64 4.99
6 5 -1 106.86 5.51
6 5 0 118.9 5.73
6 5 1 104.13 5.3
6 5 2 3.86 1.49
6 -5 -3 71.02 2.88
6 5 3 62.05 3.94
-6 -5 4 22.81 2.41
6 -5 -4 20.14 1.77
-6 -5 5 148.38 5.05
6 -5 -5 131.81 4.24
-6 -5 6 0.96 1.16
6 -5 -6 0.34 1
6 -5 -6 0.99 0.87
6 -5 -7 61.06 2.66
6 -5 -7 51.46 2.38
6 -5 -8 47.38 2.25
6 -5 -8 39.99 1.95
6 -5 -9 4.28 0.93
6 -5 -10 38.03 1.6
6 -6 9 14.98 1.4
6 -6 8 5.96 1.41
6 -6 7 0.66 1.44
6 6 -6 12.25 1.67
6 6 -5 0.58 1.23
-6 -6 -4 37.92 2.7
6 -6 4 40 2.93
-6 -6 -3 11.52 1.99
6 -6 3 9.14 2.14
6 6 -3 9.92 1.7
-6 -6 -2 99.6 4.65
6 6 -2 86.88 4.43
6 -6 1 174.77 5.86
6 6 -1 133.5 5.73
-6 -6 0 14.21 2.34
6 -6 0 13.47 2.43
6 6 0 11.95 1.71
-6 -6 1 176.14 6.27
6 6 1 130.09 5.5
-6 -6 2 113.11 4.89
6 6 2 77.71 4.06
-6 -6 3 15.61 2.19
6 6 3 8.34 1.49
6 -6 -4 29.91 1.82
6 6 4 23.12 2.1
-6 -6 5 1.28 1.31
6 -6 -5 0.19 0.87
-6 -6 6 11.96 1.53
6 -6 -6 9.08 1.23
6 -6 -7 1.08 0.84
6 -6 -8 5.9 0.98
6 -6 -9 14.2 1.08
6 -7 8 50.11 2.15
6 -7 7 12.59 1.59
6 -7 6 26.76 2.16
6 7 -5 1.23 1.05
-6 -7 -4 62.52 3.2
-6 -7 -3 43.22 2.89
6 -7 3 34.34 2.8
-6 -7 -2 248.24 7.54
6 -7 2 265.16 7.37
6 -7 1 105.68 4.5
-6 -7 0 360.09 9.78
6 -7 0 373.89 9.27
-6 -7 1 117.12 4.95
-6 -7 2 252.19 7.59
-6 -7 3 45.41 3
-6 -7 4 70.99 3.5
-6 -7 5 2.46 1.22
6 -7 -5 1.36 0.75
6 -7 -6 16.9 1.27
6 -7 -7 12.15 1.06
6 -8 7 7.95 1.2
6 -8 6 6.69 1.37
6 -8 5 22.86 2.01
6 8 -4 6.46 1.26
-6 -8 -3 93.42 3.83
-6 -8 -2 34.96 2.6
6 -8 2 39.47 2.75
6 -8 1 156.53 5.19
-6 -8 0 37.36 2.78
6 -8 0 38.73 2.8
-6 -8 1 157.2 5.57
-6 -8 2 39.09 2.77
-6 -8 3 81.65 3.64
-6 -8 4 9.81 1.54
6 -9 5 27.45 1.78
6 -9 4 34.67 2.14
6 -9 1 13.79 1.96
-6 -9 0 24.38 2.11
6 -9 0 21.79 2.16
-6 -9 1 14.32 1.78
6 -10 3 9.69 1.26
6 -10 1 7.25 1.34
7 0 0 0.6 1.05
7 0 -1 0.81 0.67
7 0 1 1.7 1.08
7 0 -1 1.44 1.07
7 0 -2 48.73 2.22
7 0 2 52.58 3.18
7 0 -3 87.55 3.06
7 0 3 87.23 3.99
7 0 -4 8.35 1.06
7 0 4 8.4 1.33
7 0 -4 9.66 1.57
7 0 -5 53.37 1.93
7 0 -5 54.1 2.19
7 0 -6 7.27 0.8
7 0 -6 7.63 0.88
7 1 -6 42.36 1.64
7 1 -6 42.24 1.86
7 1 -5 25.95 1.6
7 1 -5 30.67 2.3
7 1 -4 61.98 2.58
7 -1 4 56.01 2.94
7 1 -4 64.1 3.45
7 1 -3 49.28 2.39
7 -1 3 49.3 2.92
7 1 -2 14.14 1.4
7 -1 2 14.36 1.79
7 1 -2 16.45 2.01
7 1 -1 17.7 1.5
7 -1 1 24.11 2.25
7 1 -1 22.91 2.33
7 1 0 31.24 2.6
7 -1 0 28.54 2.51
7 1 1 25.19 2.3
7 -1 -1 25.11 2.35
7 1 2 16.48 1.91
7 -1 -2 14.9 1.94
7 -1 -3 43.56 1.63
7 -1 -3 47.05 1.95
7 1 3 54.95 3.07
7 -1 -3 60.98 3.42
7 -1 -4 57.22 1.95
7 -1 -4 57.76 2.18
7 1 4 57.55 3.01
7 -1 -5 25.44 1.27
7 -1 -5 25.94 1.4
7 1 5 28.42 1.98
7 2 -6 3.97 0.73
7 2 -5 10.49 1.13
7 2 -5 11.72 1.47
7 2 -4 10.15 1.18
7 -2 4 7.31 1.16
7 2 -4 11.9 1.6
7 2 -3 12.27 1.35
7 2 -3 13.53 1.77
7 2 -2 9.09 1.26
7 -2 2 7.05 1.38
7 2 -2 8 1.54
7 2 -1 13.98 1.41
7 -2 1 14.16 1.79
7 2 -1 15.25 1.92
7 2 0 10.83 1.26
7 2 0 15.57 1.92
7 -2 0 13.52 1.81
7 2 1 9.77 1.14
7 2 1 14 1.83
7 -2 -1 13.67 1.8
7 2 2 7.43 0.91
7 2 2 9.48 1.5
7 -2 -2 11.24 1.64
7 2 3 8.99 1.39
7 -2 -3 11.54 1.63
7 2 4 8.77 1.27
7 -2 -4 8.35 1.35
7 2 5 10.69 1.22
7 3 -6 12.94 0.98
7 3 -5 3.88 0.8
7 3 -4 5.38 1.01
-7 -3 -3 11.25 1.27
7 3 -3 11.66 1.28
7 3 -3 9.79 1.43
-7 -3 -2 0.87 0.95
7 3 -2 1.34 0.88
7 3 -2 0.91 0.85
7 3 -1 1.8 0.92
7 3 -1 1.9 1.02
7 3 0 24.81 1.76
7 3 0 28.31 2.29
7 -3 0 22.68 2.05
7 3 1 3.54 0.91
7 3 1 4.13 1.17
-7 -3 2 1.15 1.02
7 3 2 0.19 0.63
7 3 2 0.79 0.8
-7 -3 3 13.42 1.43
7 3 3 9.2 1.26
7 4 -5 38.8 1.72
7 4 -4 12.39 1.17
7 4 -3 10.18 1.19
-7 -4 -2 35.08 1.94
7 4 -2 33.25 1.96
7 4 -1 27.96 1.81
7 4 0 24.65 1.69
7 4 0 28.77 2.01
-7 -4 1 39.98 2.17
-7 -4 2 45.25 2.24
7 5 -4 0.73 0.52
7 5 -3 1.52 0.69
7 5 -2 0.64 0.69
7 5 -1 53.66 2.33
-7 -5 0 67.12 2.55
7 5 0 43 2.11
-7 -5 1 80.26 2.9
7 6 -1 84.08 2.65
7 6 0 0.19 0.51

_iucr_refine_fcf_details         
;
data_zhangchangsheng_0621_auto_CCDC1
_computing_structure_refinement   'olex2.refine 1.5-alpha (Bourhis et al., 2015)'
_shelx_refln_list_code            4
loop_
  _space_group_symop_id
  _space_group_symop_operation_xyz
  1  x,y,z
  2  x+1/2,-y+1/2,-z
  3  -x,y+1/2,-z+1/2
  4  -x+1/2,-y,z+1/2

_space_group_crystal_system       orthorhombic
_space_group_IT_number            19
_space_group_name_H-M_alt         'P 21 21 21'
_space_group_name_Hall            ' P 2ac 2ab'
_symmetry_space_group_name_H-M    'P 21 21 21'
_symmetry_space_group_name_Hall   ' P 2ac 2ab'
_symmetry_Int_Tables_number       19
_cell_length_a                    5.9107(1)
_cell_length_b                    13.8035(3)
_cell_length_c                    15.3174(3)
_cell_angle_alpha                 90
_cell_angle_beta                  90
_cell_angle_gamma                 90
_cell_volume                      1249.72(4)
loop_
  _refln_index_h
  _refln_index_k
  _refln_index_l
  _refln_F_squared_calc
  _refln_F_squared_meas
  _refln_F_squared_sigma
  _refln_F_squared_weight
  _refln_observed_status
-7 -6 -1 93.797 56.839 1.791 10.159 o
-7 -5 -4 0.734 0.493 0.352 1619.070 o
-7 -5 -3 2.325 1.028 0.466 615.174 o
-7 -5 -2 0.510 0.433 0.466 1629.590 o
-7 -5 -1 51.304 36.275 1.575 20.974 o
-7 -4 -5 32.145 26.229 1.163 35.667 o
-7 -4 -4 9.861 8.376 0.791 127.000 o
-7 -4 -3 8.375 6.882 0.804 149.087 o
-7 -4 -2 28.326 23.119 0.932 42.060 o
-7 -4 -1 26.088 18.901 1.224 46.078 o
-7 -3 -6 12.414 8.748 0.662 109.426 o
-7 -3 -5 2.922 2.623 0.541 416.751 o
-7 -3 -4 4.763 3.637 0.683 264.368 o
-7 -3 -3 8.331 7.459 0.516 157.167 o
-7 -3 -2 0.889 0.705 0.348 1354.940 o
-7 -3 -1 3.485 1.249 0.462 446.424 o
-7 -2 -6 3.210 2.684 0.493 400.805 o
-7 -2 -5 9.247 7.422 0.606 143.558 o
-7 -2 -4 7.929 6.578 0.798 156.744 o
-7 -2 -3 11.168 8.628 0.726 117.240 o
-7 -2 -2 8.671 5.552 0.538 164.794 o
-7 -2 -1 11.439 9.713 0.649 113.068 o
-7 -1 -6 33.486 28.601 0.832 34.501 o
-7 -1 -5 20.488 18.703 1.595 51.533 o
-7 -1 -4 52.620 41.029 1.494 19.837 o
-7 -1 -3 38.526 33.319 1.250 28.220 o
-7 -1 -2 12.275 10.004 0.654 106.436 o
-7 -1 -1 19.003 14.072 1.355 61.696 o
-6 -10 -3 5.443 6.551 0.852 192.644 o
-6 -10 -1 6.981 4.901 0.906 176.156 o
-6 -9 -5 18.259 18.557 1.203 60.136 o
-6 -9 -4 21.906 23.437 1.447 47.134 o
-6 -9 -1 10.509 9.322 1.325 101.122 o
-6 -8 -7 5.453 5.374 0.811 207.856 o
-6 -8 -6 3.847 4.523 0.926 247.970 o
-6 -8 -5 14.875 15.454 1.359 70.464 o
-6 -8 -4 6.174 4.367 0.852 199.749 o
-6 -8 -3 58.610 63.153 2.589 14.107 o
-6 -8 -2 26.931 25.165 1.524 39.465 o
-6 -8 -1 95.456 105.816 3.509 7.165 o
-6 -7 -8 32.193 33.875 1.453 31.538 o
-6 -7 -7 9.487 8.511 1.075 119.503 o
-6 -7 -6 15.859 18.090 1.460 62.890 o
-6 -7 -5 1.806 0.831 0.710 593.816 o
-6 -7 -4 35.842 42.264 2.163 24.599 o
-6 -7 -3 24.362 26.465 3.002 30.871 o
-6 -7 -2 147.438 173.851 5.719 3.486 o
-6 -7 -1 60.905 71.441 3.042 12.489 o
-6 -6 -9 11.277 10.127 0.946 105.710 o
-6 -6 -8 3.415 4.029 0.953 266.145 o
-6 -6 -7 0.311 0.446 0.973 698.658 o
-6 -6 -6 6.109 8.281 1.129 150.003 o
-6 -6 -5 0.418 0.392 0.831 869.284 o
-6 -6 -4 21.929 26.299 1.342 45.904 o
-6 -6 -3 8.219 6.957 0.748 152.997 o
-6 -6 -2 66.783 63.117 4.299 10.730 o
-6 -6 -1 101.479 105.757 13.950 2.675 o
-6 -5 -10 25.413 25.398 1.176 43.029 o
-6 -5 -9 1.718 2.609 0.879 415.698 o
-6 -5 -8 32.953 26.593 1.134 34.911 o
-6 -5 -7 37.188 34.042 1.450 28.263 o
-6 -5 -6 0.149 0.288 0.511 2157.700 o
-6 -5 -5 84.534 88.252 2.782 9.000 o
-6 -5 -4 15.264 14.225 0.956 77.526 o
-6 -5 -3 44.742 49.013 4.597 14.136 o
-6 -5 -2 4.970 5.499 1.714 134.523 o
-6 -5 -1 77.454 78.460 5.334 8.065 o
-6 -4 -10 23.811 22.660 1.271 46.312 o
-6 -4 -9 15.512 15.061 0.935 75.534 o
-6 -4 -8 14.485 12.053 0.919 85.183 o
-6 -4 -7 3.657 3.738 0.726 300.225 o
-6 -4 -6 6.101 7.774 1.366 137.640 o
-6 -4 -5 25.514 20.770 3.072 31.423 o
-6 -4 -4 25.889 22.035 1.448 42.849 o
-6 -4 -3 17.274 15.998 1.307 64.132 o
-6 -4 -2 42.633 39.796 2.025 22.630 o
-6 -4 -1 17.202 19.152 1.254 61.254 o
-6 -3 -11 10.089 6.355 0.744 135.819 o
-6 -3 -10 108.146 96.107 2.420 7.085 o
-6 -3 -9 10.132 10.212 0.819 116.617 o
-6 -3 -8 49.517 52.918 2.954 16.426 o
-6 -3 -7 41.484 39.270 2.697 21.256 o
-6 -3 -6 17.099 14.826 0.988 70.278 o
-6 -3 -5 5.242 6.930 0.843 193.574 o
-6 -3 -4 5.944 4.880 0.980 188.283 o
-6 -3 -3 40.502 42.720 1.996 22.977 o
-6 -3 -2 25.096 28.729 2.802 31.070 o
-6 -3 -1 107.765 109.628 10.093 3.722 o
-6 -2 -11 6.528 4.050 0.451 224.383 o
-6 -2 -10 35.040 28.180 1.775 30.304 o
-6 -2 -9 11.085 10.289 1.386 93.676 o
-6 -2 -8 38.055 43.549 2.819 21.327 o
-6 -2 -7 20.904 19.901 1.106 54.385 o
-6 -2 -6 71.380 74.183 2.016 11.738 o
-6 -2 -5 63.892 58.775 1.854 14.351 o
-6 -2 -4 25.179 26.625 1.648 39.760 o
-6 -2 -3 67.501 73.813 2.586 11.848 o
-6 -2 -2 24.951 28.503 1.751 38.379 o
-6 -2 -1 114.515 101.416 5.117 5.622 o
-6 -1 -11 66.802 54.277 1.240 14.721 o
-6 -1 -10 81.681 72.448 3.177 9.764 o
-6 -1 -9 1.433 0.604 0.549 834.730 o
-6 -1 -8 50.900 48.972 1.962 18.413 o
-6 -1 -7 33.879 30.115 1.662 30.883 o
-6 -1 -6 28.413 34.765 1.853 32.259 o
-6 -1 -5 6.297 6.546 1.051 163.884 o
-6 -1 -4 53.436 55.562 1.837 17.029 o
-6 -1 -3 45.400 47.211 3.863 15.919 o
-6 -1 -2 48.053 54.642 3.799 14.820 o
-6 -1 -1 81.912 70.603 4.286 8.929 o
-5 -12 -5 87.294 22.457 1.433 13.715 o
-5 -12 -4 11.209 10.343 1.088 101.606 o
-5 -12 -3 20.691 20.667 0.971 55.109 o
-5 -12 -2 11.740 11.350 0.857 101.471 o
-5 -12 -1 8.391 9.275 1.318 114.811 o
-5 -11 -7 22.001 5.401 0.825 71.565 o
-5 -11 -6 9.541 4.291 1.815 100.652 o
-5 -11 -5 21.395 24.093 1.643 45.760 o
-5 -11 -4 68.533 79.100 2.914 11.073 o
-5 -11 -3 49.475 57.718 2.606 16.534 o
-5 -11 -2 31.022 40.911 2.491 25.979 o
-5 -11 -1 18.514 20.348 1.920 49.712 o
-5 -10 -8 58.131 56.232 25.371 1.162 o
-5 -10 -7 19.549 18.113 5.283 19.911 o
-5 -10 -6 8.170 11.425 1.393 106.165 o
-5 -10 -5 14.872 14.325 1.629 67.259 o
-5 -10 -4 24.446 32.618 2.204 34.104 o
-5 -10 -3 39.814 42.170 2.535 21.826 o
-5 -10 -2 2.799 6.225 1.409 187.280 o
-5 -10 -1 29.928 31.996 2.420 29.318 o
-5 -9 -9 2.898 3.317 1.545 193.628 o
-5 -9 -8 8.254 11.682 4.654 29.336 o
-5 -9 -7 34.778 34.037 2.062 27.555 o
-5 -9 -6 18.955 19.118 1.839 50.942 o
-5 -9 -5 31.578 31.969 2.298 28.950 o
-5 -9 -4 74.289 74.650 2.404 11.047 o
-5 -9 -3 7.482 7.853 1.196 133.900 o
-5 -9 -2 127.430 133.994 3.470 5.000 o
-5 -9 -1 58.821 55.210 2.961 14.277 o
-5 -8 -10 1.937 2.785 0.886 389.209 o
-5 -8 -9 27.993 25.574 6.882 12.158 o
-5 -8 -8 4.172 2.821 0.825 281.651 o
-5 -8 -7 37.435 43.211 2.454 22.785 o
-5 -8 -6 1.343 0.886 1.386 308.774 o
-5 -8 -5 12.347 12.297 1.423 82.884 o
-5 -8 -4 9.655 8.862 1.208 111.969 o
-5 -8 -3 33.157 41.488 2.009 26.623 o
-5 -8 -2 114.088 113.043 4.692 5.566 o
-5 -8 -1 71.816 79.621 3.826 9.846 o
-5 -7 -11 11.000 13.094 1.061 96.005 o
-5 -7 -10 21.983 20.199 1.508 48.866 o
-5 -7 -9 10.629 10.547 1.602 88.496 o
-5 -7 -8 26.142 24.818 4.164 23.044 o
-5 -7 -7 67.714 68.250 3.198 11.589 o
-5 -7 -6 49.962 49.430 2.880 16.879 o
-5 -7 -5 14.614 13.330 1.710 67.711 o
-5 -7 -4 36.458 35.019 1.840 27.173 o
-5 -7 -3 24.712 28.474 2.434 33.963 o
-5 -7 -2 5.721 2.772 1.467 162.703 o
-5 -7 -1 41.973 41.468 2.099 22.368 o
-5 -6 -11 41.890 44.029 1.954 22.266 o
-5 -6 -10 6.067 4.097 1.217 171.742 o
-5 -6 -9 2.242 1.788 0.685 480.142 o
-5 -6 -8 8.066 6.906 0.672 158.543 o
-5 -6 -7 15.075 13.721 1.020 78.116 o
-5 -6 -6 87.284 89.765 2.361 8.903 o
-5 -6 -5 90.803 89.056 3.125 8.256 o
-5 -6 -4 0.017 -0.365 0.940 903.097 o
-5 -6 -3 1.060 0.737 0.899 594.057 o
-5 -6 -2 119.982 114.804 4.769 5.274 o
-5 -6 -1 51.795 39.227 2.001 19.537 o
-5 -5 -12 5.797 7.558 1.061 163.074 o
-5 -5 -11 19.637 22.259 2.099 44.850 o
-5 -5 -10 0.269 1.378 0.668 991.187 o
-5 -5 -9 17.816 15.306 0.981 67.653 o
-5 -5 -8 17.551 16.494 1.098 65.443 o
-5 -5 -7 59.784 60.453 2.441 14.327 o
-5 -5 -6 189.668 183.252 3.766 2.892 o
-5 -5 -5 95.326 79.222 4.381 7.552 o
-5 -5 -4 5.992 7.317 1.111 158.630 o
-5 -5 -3 195.733 222.020 7.329 2.252 o
-5 -5 -2 1.322 1.853 0.688 602.709 o
-5 -5 -1 80.170 78.928 4.225 8.779 o
-5 -4 -13 13.752 10.776 0.953 90.590 o
-5 -4 -12 1.213 1.191 0.599 766.459 o
-5 -4 -11 3.946 5.163 0.854 244.957 o
-5 -4 -10 7.157 4.550 0.786 184.368 o
-5 -4 -9 16.197 12.580 1.193 73.538 o
-5 -4 -8 69.537 62.490 3.782 11.069 o
-5 -4 -7 52.610 52.255 2.439 16.728 o
-5 -4 -6 55.679 63.410 4.016 12.490 o
-5 -4 -5 353.146 375.615 6.446 0.970 o
-5 -4 -4 321.136 328.619 5.988 1.168 o
-5 -4 -3 46.491 49.615 3.323 16.707 o
-5 -4 -2 17.335 15.184 1.216 66.224 o
-5 -4 -1 66.547 78.929 3.373 10.889 o
-5 -3 -13 8.222 8.474 0.757 143.746 o
-5 -3 -12 8.152 8.328 1.318 120.041 o
-5 -3 -11 64.910 55.361 5.935 9.207 o
-5 -3 -10 5.556 7.382 0.951 175.871 o
-5 -3 -9 10.061 10.190 1.153 106.940 o
-5 -3 -8 168.811 175.190 4.646 3.224 o
-5 -3 -7 83.842 82.620 3.168 9.082 o
-5 -3 -6 161.608 178.082 4.146 3.393 o
-5 -3 -5 115.738 111.483 6.385 4.898 o
-5 -3 -4 42.714 46.392 2.516 20.150 o
-5 -3 -3 162.492 167.823 4.921 3.375 o
-5 -3 -2 119.351 124.005 4.167 5.311 o
-5 -3 -1 153.471 157.984 5.347 3.589 o
-5 -2 -13 5.047 3.488 0.980 222.020 o
-5 -2 -12 3.618 4.981 0.737 274.704 o
-5 -2 -11 65.652 60.410 6.980 7.784 o
-5 -2 -10 6.880 5.397 1.105 159.947 o
-5 -2 -9 119.125 126.339 4.141 5.282 o
-5 -2 -8 140.846 128.787 6.118 4.043 o
-5 -2 -7 16.733 16.055 2.271 51.062 o
-5 -2 -6 20.539 14.436 1.775 52.967 o
-5 -2 -5 149.806 154.786 3.890 3.946 o
-5 -2 -4 142.929 156.229 7.102 3.476 o
-5 -2 -3 17.988 17.360 1.630 56.791 o
-5 -2 -2 169.821 173.276 5.031 3.176 o
-5 -1 -14 6.401 2.927 0.737 220.867 o
-5 -1 -13 34.585 35.308 2.332 26.252 o
-5 -1 -12 36.315 35.512 1.883 26.971 o
-5 -1 -11 104.728 102.506 3.235 6.821 o
-5 -1 -10 58.315 58.470 5.030 10.913 o
-5 -1 -9 38.313 40.804 3.400 19.787 o
-5 -1 -8 49.258 46.178 3.630 15.777 o
-5 -1 -7 24.206 20.702 1.681 44.010 o
-5 -1 -6 229.318 246.987 5.225 1.969 o
-5 -1 -5 58.421 55.608 3.579 13.352 o
-5 -1 -4 24.381 22.829 1.770 41.832 o
-5 -1 -3 3.467 4.868 1.311 199.918 o
-5 -1 -2 32.235 35.389 2.772 25.501 o
-5 -1 -1 55.742 68.027 3.779 12.512 o
-4 -14 -4 13.252 3.245 0.798 119.982 o
-4 -14 -2 14.876 16.387 1.298 70.110 o
-4 -13 -4 5.983 7.287 1.230 150.581 o
-4 -13 -3 0.701 2.869 0.725 598.710 o
-4 -13 -2 1.518 2.123 0.763 511.539 o
-4 -13 -1 3.481 5.922 1.447 174.296 o
-4 -12 -9 28.241 12.979 1.291 46.744 o
-4 -12 -8 39.122 33.983 2.251 24.697 o
-4 -12 -7 1.410 0.798 1.028 460.139 o
-4 -12 -6 38.694 41.602 2.048 23.831 o
-4 -12 -5 115.682 126.807 3.955 5.463 o
-4 -12 -4 12.225 15.722 1.568 74.040 o
-4 -12 -3 8.724 9.643 1.126 119.031 o
-4 -12 -2 64.936 66.427 2.313 13.045 o
-4 -12 -1 41.613 47.902 3.772 16.896 o
-4 -11 -10 46.858 35.862 2.143 21.471 o
-4 -11 -9 22.196 19.057 1.967 44.990 o
-4 -11 -8 7.464 7.713 1.656 110.426 o
-4 -11 -7 47.010 48.795 2.285 18.975 o
-4 -11 -6 4.312 4.847 1.413 173.472 o
-4 -11 -5 15.769 20.521 3.069 38.996 o
-4 -11 -4 108.093 124.872 3.205 6.062 o
-4 -11 -3 6.703 6.868 1.778 111.652 o
-4 -11 -2 98.055 109.054 4.387 6.521 o
-4 -11 -1 19.889 20.499 1.552 51.491 o
-4 -10 -11 29.271 20.382 1.683 38.552 o
-4 -10 -10 2.001 1.467 1.041 376.854 o
-4 -10 -9 19.586 14.419 2.089 50.479 o
-4 -10 -8 41.085 44.698 2.285 21.603 o
-4 -10 -7 72.499 72.056 3.116 10.837 o
-4 -10 -6 31.701 35.227 2.481 27.120 o
-4 -10 -5 135.396 143.342 4.942 4.275 o
-4 -10 -4 26.107 28.555 2.508 32.406 o
-4 -10 -3 84.162 82.630 4.296 8.268 o
-4 -10 -2 99.909 93.482 2.757 7.595 o
-4 -10 -1 153.301 153.828 12.003 2.388 o
-4 -9 -12 3.359 0.264 0.690 441.753 o
-4 -9 -11 35.997 29.718 2.292 27.134 o
-4 -9 -10 19.474 21.970 2.353 42.536 o
-4 -9 -9 8.888 10.157 2.765 60.358 o
-4 -9 -8 86.570 87.199 3.434 8.487 o
-4 -9 -7 13.728 13.182 1.927 65.799 o
-4 -9 -6 160.940 179.711 5.665 3.189 o
-4 -9 -5 132.695 133.802 6.774 4.007 o
-4 -9 -4 97.193 106.512 3.282 7.134 o
-4 -9 -3 325.467 352.015 5.384 1.118 o
-4 -9 -2 192.718 187.940 5.282 2.681 o
-4 -9 -1 158.995 174.734 5.289 3.323 o
-4 -8 -12 22.572 19.882 1.825 45.345 o
-4 -8 -11 115.942 105.249 4.671 5.657 o
-4 -8 -10 0.416 0.441 0.832 860.726 o
-4 -8 -9 17.853 20.605 1.913 50.611 o
-4 -8 -8 56.893 57.718 3.015 14.318 o
-4 -8 -7 95.168 98.968 4.076 7.117 o
-4 -8 -6 7.026 7.852 1.195 138.401 o
-4 -8 -5 58.320 60.712 2.384 14.655 o
-4 -8 -4 73.096 74.147 3.051 10.702 o
-4 -8 -3 48.360 39.399 1.764 21.122 o
-4 -8 -2 228.495 237.905 4.270 2.062 o
-4 -8 -1 16.760 16.642 1.690 59.147 o
-4 -7 -13 39.334 35.274 1.987 25.162 o
-4 -7 -12 50.372 44.705 2.758 17.618 o
-4 -7 -11 73.303 73.833 3.532 10.264 o
-4 -7 -10 67.034 61.467 2.315 13.105 o
-4 -7 -9 24.465 26.594 2.238 36.337 o
-4 -7 -8 45.873 46.219 2.900 18.286 o
-4 -7 -7 62.847 65.444 2.349 13.438 o
-4 -7 -6 58.645 52.702 2.498 15.240 o
-4 -7 -5 14.657 12.786 1.451 73.442 o
-4 -7 -4 13.447 14.161 1.200 80.078 o
-4 -7 -3 139.910 138.326 4.667 4.280 o
-4 -7 -2 137.062 143.089 3.489 4.526 o
-4 -7 -1 2.290 2.765 1.075 312.651 o
-4 -6 -13 16.031 11.283 1.291 74.463 o
-4 -6 -12 16.399 15.742 0.939 71.588 o
-4 -6 -11 6.086 6.701 0.816 182.273 o
-4 -6 -10 39.033 41.332 1.662 24.794 o
-4 -6 -9 77.759 70.441 3.880 9.665 o
-4 -6 -8 170.433 167.620 4.317 3.303 o
-4 -6 -7 1.366 1.200 0.743 617.014 o
-4 -6 -6 32.769 34.729 2.021 28.667 o
-4 -6 -5 23.386 18.504 1.267 50.037 o
-4 -6 -4 21.907 19.410 1.112 52.968 o
-4 -6 -3 292.390 302.726 5.134 1.372 o
-4 -6 -2 60.532 64.285 2.182 14.131 o
-4 -6 -1 27.912 27.892 1.265 38.443 o
-4 -5 -14 61.566 50.870 2.325 15.065 o
-4 -5 -13 31.673 31.848 1.387 32.911 o
-4 -5 -12 53.565 48.913 1.614 18.181 o
-4 -5 -11 194.216 197.354 8.018 2.325 o
-4 -5 -10 33.127 33.175 1.543 30.809 o
-4 -5 -9 41.959 45.023 2.173 21.512 o
-4 -5 -8 156.555 160.091 3.632 3.756 o
-4 -5 -7 50.307 52.104 1.875 18.275 o
-4 -5 -6 110.281 107.342 3.481 6.301 o
-4 -5 -5 27.834 31.340 2.435 30.749 o
-4 -5 -4 38.313 45.904 2.333 22.282 o
-4 -5 -3 70.896 79.335 3.064 10.645 o
-4 -5 -2 9.914 11.463 0.991 108.850 o
-4 -5 -1 52.299 45.438 2.230 18.051 o
-4 -4 -14 52.298 59.935 2.947 15.094 o
-4 -4 -13 4.309 4.009 1.251 199.407 o
-4 -4 -12 27.587 28.055 2.576 31.139 o
-4 -4 -11 13.359 13.481 1.208 81.500 o
-4 -4 -10 187.823 189.802 5.079 2.756 o
-4 -4 -9 24.954 21.977 1.080 46.402 o
-4 -4 -8 82.610 91.068 2.753 9.063 o
-4 -4 -7 34.422 28.689 1.588 31.290 o
-4 -4 -6 186.011 197.062 4.237 2.805 o
-4 -4 -5 213.398 219.634 5.316 2.243 o
-4 -4 -4 374.108 388.220 13.044 0.782 o
-4 -4 -3 0.713 1.230 0.842 661.897 o
-4 -4 -2 217.464 225.229 7.571 2.015 o
-4 -4 -1 145.173 164.097 5.104 3.744 o
-4 -3 -15 2.847 1.589 0.784 398.277 o
-4 -3 -14 2.960 3.603 1.082 266.547 o
-4 -3 -13 17.532 23.079 2.346 44.221 o
-4 -3 -12 16.304 11.634 1.879 62.459 o
-4 -3 -11 11.048 6.403 1.298 107.516 o
-4 -3 -10 28.441 29.186 2.751 29.202 o
-4 -3 -9 36.267 39.342 1.580 26.913 o
-4 -3 -8 148.833 148.149 3.135 4.166 o
-4 -3 -7 6.144 12.600 1.353 117.450 o
-4 -3 -6 498.174 503.834 9.423 0.539 o
-4 -3 -5 601.175 636.368 10.950 0.374 o
-4 -3 -4 145.365 153.926 5.361 3.807 o
-4 -3 -3 40.001 49.343 2.332 21.037 o
-4 -3 -2 98.705 103.005 3.301 7.141 o
-4 -3 -1 374.130 411.985 17.103 0.680 o
-4 -2 -15 7.002 6.348 1.169 148.270 o
-4 -2 -14 61.065 65.972 3.610 12.144 o
-4 -2 -13 55.227 56.434 3.684 13.629 o
-4 -2 -12 53.998 60.713 4.337 12.393 o
-4 -2 -11 61.269 53.933 2.403 14.717 o
-4 -2 -10 44.831 41.358 1.569 22.475 o
-4 -2 -9 86.996 86.856 2.439 9.022 o
-4 -2 -8 187.081 192.969 4.633 2.785 o
-4 -2 -7 48.247 61.910 2.324 16.808 o
-4 -2 -6 119.074 133.546 5.844 4.642 o
-4 -2 -5 125.214 142.871 4.251 4.746 o
-4 -2 -4 215.797 250.538 5.851 2.037 o
-4 -2 -3 274.224 284.412 8.910 1.381 o
-4 -2 -2 161.613 173.089 3.971 3.463 o
-4 -2 -1 241.857 284.084 7.723 1.614 o
-4 -1 -15 9.208 10.735 1.453 99.902 o
-4 -1 -14 17.832 16.745 2.015 52.426 o
-4 -1 -13 1.417 2.387 0.762 508.391 o
-4 -1 -12 15.112 15.914 1.382 68.756 o
-4 -1 -11 9.831 13.062 1.316 95.131 o
-4 -1 -10 33.416 42.626 2.168 25.641 o
-4 -1 -9 41.099 38.107 1.547 24.862 o
-4 -1 -8 247.014 246.076 4.210 1.869 o
-4 -1 -7 237.115 224.853 15.869 1.282 o
-4 -1 -6 0.872 1.772 0.862 568.498 o
-4 -1 -5 163.009 175.687 4.764 3.312 o
-4 -1 -4 437.346 456.392 8.615 0.666 o
-4 -1 -3 205.123 220.313 7.592 2.146 o
-4 -1 -2 12.179 14.048 1.100 87.346 o
-4 -1 -1 283.636 322.364 8.247 1.276 o
-3 -14 -6 0.096 0.972 0.679 1177.600 o
-3 -14 -5 23.062 18.935 1.359 49.469 o
-3 -14 -4 17.218 15.291 1.501 62.398 o
-3 -14 -3 5.277 5.476 1.203 174.497 o
-3 -14 -2 51.790 61.788 3.022 14.887 o
-3 -14 -1 16.752 19.172 1.737 55.992 o
-3 -13 -10 35.604 26.547 1.636 31.027 o
-3 -13 -9 23.733 20.375 1.791 43.871 o
-3 -13 -8 0.351 1.456 0.635 987.845 o
-3 -13 -7 36.004 33.420 4.431 17.822 o
-3 -13 -6 94.337 90.228 3.522 7.743 o
-3 -13 -5 5.408 6.138 1.230 165.317 o
-3 -13 -4 34.822 39.571 1.713 27.238 o
-3 -13 -3 4.733 5.953 1.027 196.603 o
-3 -13 -2 50.739 50.573 2.124 17.962 o
-3 -13 -1 62.911 72.604 3.542 11.542 o
-3 -12 -9 7.973 7.571 1.345 123.080 o
-3 -12 -8 17.110 21.910 1.987 49.839 o
-3 -12 -7 3.308 3.367 1.271 226.263 o
-3 -12 -6 8.071 5.651 1.413 126.535 o
-3 -12 -5 70.548 72.522 1.959 12.013 o
-3 -12 -4 24.860 21.890 2.170 38.650 o
-3 -12 -3 50.116 57.371 3.809 14.186 o
-3 -12 -2 44.752 44.198 2.160 20.700 o
-3 -12 -1 23.619 25.790 2.616 34.493 o
-3 -11 -12 43.310 42.656 2.420 20.820 o
-3 -11 -11 4.613 3.678 1.339 186.306 o
-3 -11 -10 5.840 4.320 0.986 194.944 o
-3 -11 -9 76.462 87.035 3.095 9.618 o
-3 -11 -8 101.315 95.075 4.421 6.704 o
-3 -11 -7 115.455 122.710 5.144 5.169 o
-3 -11 -6 45.759 42.911 1.593 21.763 o
-3 -11 -5 176.728 194.803 7.646 2.579 o
-3 -11 -4 51.688 52.042 2.220 17.354 o
-3 -11 -3 188.298 201.215 6.294 2.553 o
-3 -11 -2 228.463 245.234 5.885 1.948 o
-3 -11 -1 35.888 43.847 2.114 24.376 o
-3 -10 -13 28.066 20.321 1.710 39.628 o
-3 -10 -12 54.663 54.602 3.211 14.704 o
-3 -10 -11 41.102 48.524 3.441 17.840 o
-3 -10 -10 28.155 33.077 2.047 32.073 o
-3 -10 -9 54.206 44.211 3.191 15.880 o
-3 -10 -8 179.433 187.364 6.929 2.682 o
-3 -10 -7 45.897 42.372 2.051 20.866 o
-3 -10 -6 47.150 60.052 4.421 13.268 o
-3 -10 -5 185.756 174.347 5.042 2.904 o
-3 -10 -4 54.475 46.563 2.449 16.949 o
-3 -10 -3 429.838 432.689 7.092 0.714 o
-3 -10 -2 297.678 319.437 5.083 1.307 o
-3 -10 -1 403.307 441.557 27.291 0.458 o
-3 -9 -14 1.324 1.616 0.764 574.653 o
-3 -9 -13 5.479 5.408 1.284 164.811 o
-3 -9 -12 78.040 68.446 3.995 9.629 o
-3 -9 -11 268.905 263.226 9.126 1.451 o
-3 -9 -10 28.319 25.888 2.006 34.932 o
-3 -9 -9 11.443 4.475 1.690 95.671 o
-3 -9 -8 58.086 64.726 2.472 14.207 o
-3 -9 -7 28.224 24.552 1.326 39.536 o
-3 -9 -6 0.132 1.158 0.552 1397.460 o
-3 -9 -5 21.527 14.249 0.969 59.975 o
-3 -9 -4 59.736 53.624 2.001 15.571 o
-3 -9 -3 59.800 58.152 2.084 14.981 o
-3 -9 -2 75.975 76.259 5.585 8.018 o
-3 -9 -1 36.974 41.354 3.492 19.797 o
-3 -8 -15 51.858 31.294 6.949 9.695 o
-3 -8 -14 0.147 1.176 0.899 738.770 o
-3 -8 -13 15.411 14.115 1.974 60.001 o
-3 -8 -12 49.760 49.112 3.637 15.365 o
-3 -8 -11 50.605 50.086 2.614 17.169 o
-3 -8 -10 89.233 80.374 3.416 8.558 o
-3 -8 -9 60.622 67.300 2.491 13.504 o
-3 -8 -8 280.134 297.577 9.194 1.312 o
-3 -8 -7 360.180 366.308 8.337 0.932 o
-3 -8 -6 226.475 247.704 4.899 2.006 o
-3 -8 -5 234.565 239.373 3.877 2.017 o
-3 -8 -4 68.401 75.488 1.913 12.142 o
-3 -8 -3 36.051 33.766 1.556 28.700 o
-3 -8 -2 138.343 136.764 3.069 4.657 o
-3 -8 -1 807.823 823.427 11.554 0.226 o
-3 -7 -15 17.955 11.418 1.278 68.745 o
-3 -7 -14 14.671 14.338 1.785 64.868 o
-3 -7 -13 0.010 0.318 1.224 514.539 o
-3 -7 -12 446.336 421.765 12.290 0.638 o
-3 -7 -11 28.110 29.636 3.191 26.721 o
-3 -7 -10 76.902 91.603 2.567 9.692 o
-3 -7 -9 0.473 3.770 1.778 197.723 o
-3 -7 -8 126.589 125.814 3.609 5.149 o
-3 -7 -7 106.811 99.620 3.495 6.686 o
-3 -7 -6 175.903 183.449 2.809 3.195 o
-3 -7 -5 108.834 110.003 2.322 6.658 o
-3 -7 -4 47.077 55.284 1.857 18.780 o
-3 -7 -3 47.391 49.850 1.758 19.686 o
-3 -7 -2 147.352 166.568 3.805 3.874 o
-3 -7 -1 20.984 27.244 1.371 46.346 o
-3 -6 -16 1.272 0.994 0.433 932.228 o
-3 -6 -15 15.867 12.351 1.406 71.278 o
-3 -6 -14 70.451 63.481 3.143 11.600 o
-3 -6 -13 116.910 112.729 4.894 5.387 o
-3 -6 -12 72.755 62.258 2.727 11.790 o
-3 -6 -11 138.862 135.834 4.316 4.420 o
-3 -6 -10 95.822 86.169 2.775 8.152 o
-3 -6 -9 150.788 155.231 3.365 3.990 o
-3 -6 -8 308.286 298.516 11.266 1.122 o
-3 -6 -7 77.963 73.491 2.049 10.900 o
-3 -6 -6 89.130 84.883 1.814 9.190 o
-3 -6 -5 45.405 39.526 1.850 22.017 o
-3 -6 -4 219.423 208.406 14.206 1.509 o
-3 -6 -3 113.992 124.332 5.543 5.053 o
-3 -6 -2 10.863 9.794 1.134 103.886 o
-3 -6 -1 161.071 146.768 3.661 3.802 o
-3 -5 -16 31.261 25.351 1.413 35.811 o
-3 -5 -15 53.862 53.094 2.751 15.813 o
-3 -5 -14 170.736 162.217 4.108 3.373 o
-3 -5 -13 47.395 58.842 2.617 16.876 o
-3 -5 -12 20.719 21.498 2.119 43.782 o
-3 -5 -11 92.105 88.390 3.529 7.963 o
-3 -5 -10 39.742 37.098 1.346 26.263 o
-3 -5 -9 503.657 504.300 13.035 0.505 o
-3 -5 -8 84.841 91.931 3.102 8.632 o
-3 -5 -7 139.068 132.304 3.443 4.640 o
-3 -5 -6 28.362 28.619 1.224 37.824 o
-3 -5 -5 148.756 148.660 3.484 4.112 o
-3 -5 -4 1.469 1.841 0.674 587.295 o
-3 -5 -3 551.599 634.124 10.184 0.416 o
-3 -5 -2 318.731 323.591 21.974 0.715 o
-3 -5 -1 115.824 132.823 4.185 5.272 o
-3 -4 -16 6.510 5.719 0.831 182.339 o
-3 -4 -15 6.684 5.336 0.670 193.296 o
-3 -4 -14 98.129 91.220 7.074 5.524 o
-3 -4 -13 97.528 95.635 4.823 6.684 o
-3 -4 -12 42.201 43.917 1.925 22.235 o
-3 -4 -11 227.072 213.121 4.456 2.188 o
-3 -4 -10 201.610 212.951 6.087 2.348 o
-3 -4 -9 221.909 221.714 3.920 2.224 o
-3 -4 -8 107.090 100.953 2.840 6.869 o
-3 -4 -7 131.770 136.150 2.715 4.950 o
-3 -4 -6 323.489 295.496 4.284 1.259 o
-3 -4 -5 408.261 417.166 7.068 0.773 o
-3 -4 -4 223.878 210.107 6.507 2.104 o
-3 -4 -3 55.414 42.365 1.336 18.953 o
-3 -4 -2 57.434 48.837 2.177 16.400 o
-3 -4 -1 10.310 16.729 0.912 93.620 o
-3 -3 -17 28.984 20.679 1.014 42.373 o
-3 -3 -16 37.950 30.529 1.737 27.940 o
-3 -3 -15 12.725 11.534 1.087 90.812 o
-3 -3 -14 8.792 7.969 1.115 125.616 o
-3 -3 -13 45.536 52.179 2.049 19.378 o
-3 -3 -12 242.979 213.161 6.068 1.951 o
-3 -3 -11 155.539 135.650 2.484 4.234 o
-3 -3 -10 92.962 104.696 2.169 7.908 o
-3 -3 -9 4.691 3.267 0.509 294.520 o
-3 -3 -8 105.918 115.801 2.532 6.603 o
-3 -3 -7 22.752 20.853 1.050 50.764 o
-3 -3 -6 26.398 27.050 1.575 38.751 o
-3 -3 -5 159.042 132.415 3.622 4.035 o
-3 -3 -4 98.733 89.158 2.882 7.778 o
-3 -3 -3 446.660 406.027 10.404 0.673 o
-3 -3 -2 117.949 124.159 8.332 3.979 o
-3 -3 -1 765.006 782.330 14.717 0.243 o
-3 -2 -17 21.353 17.860 1.000 56.315 o
-3 -2 -16 0.059 0.260 0.669 1546.050 o
-3 -2 -15 4.855 3.929 0.813 241.211 o
-3 -2 -14 13.511 10.196 1.177 88.240 o
-3 -2 -13 2.153 2.301 0.650 474.768 o
-3 -2 -12 53.843 50.739 1.927 17.421 o
-3 -2 -11 224.195 227.189 3.746 2.180 o
-3 -2 -10 95.246 86.560 2.610 8.256 o
-3 -2 -9 233.334 231.853 3.428 2.080 o
-3 -2 -8 23.797 21.334 1.000 49.042 o
-3 -2 -7 6.883 3.368 0.571 216.613 o
-3 -2 -6 768.020 745.918 10.865 0.256 o
-3 -2 -5 11.309 18.005 1.265 79.593 o
-3 -2 -4 667.689 649.388 33.304 0.233 o
-3 -2 -3 6.590 3.240 1.717 129.906 o
-3 -2 -2 188.837 194.871 6.402 2.574 o
-3 -2 -1 420.604 441.592 9.349 0.700 o
-3 -1 -17 0.588 1.413 0.446 1161.790 o
-3 -1 -16 48.488 46.017 1.717 20.022 o
-3 -1 -15 51.035 50.899 2.121 17.841 o
-3 -1 -14 4.088 3.242 0.837 274.979 o
-3 -1 -13 4.343 5.331 0.767 240.965 o
-3 -1 -12 64.815 59.473 2.542 13.399 o
-3 -1 -11 37.584 33.585 1.709 27.377 o
-3 -1 -10 228.966 231.967 3.519 2.118 o
-3 -1 -9 305.850 270.355 3.780 1.415 o
-3 -1 -8 0.205 0.759 0.415 2039.620 o
-3 -1 -7 521.323 510.358 7.048 0.521 o
-3 -1 -6 141.515 151.520 4.558 4.083 o
-3 -1 -5 52.914 75.024 7.203 7.852 o
-3 -1 -4 512.761 545.459 8.850 0.501 o
-3 -1 -3 75.290 110.129 4.320 7.900 o
-3 -1 -2 139.567 154.667 3.699 4.247 o
-3 -1 -1 325.148 339.142 8.808 1.070 o
-2 -16 -3 3.227 1.852 0.642 398.520 o
-2 -16 -2 30.869 19.408 1.257 39.804 o
-2 -15 -8 0.824 0.466 0.541 1157.320 o
-2 -15 -7 15.521 10.140 1.169 80.415 o
-2 -15 -6 4.172 3.258 0.784 279.577 o
-2 -15 -5 6.822 6.186 0.828 173.662 o
-2 -15 -4 20.659 27.142 2.170 40.227 o
-2 -15 -3 12.723 10.668 1.582 80.556 o
-2 -15 -2 38.703 40.541 2.819 21.629 o
-2 -15 -1 67.437 62.917 3.502 11.631 o
-2 -14 -10 42.493 41.811 1.846 22.726 o
-2 -14 -9 24.957 27.081 1.818 38.627 o
-2 -14 -8 73.589 77.303 5.422 8.295 o
-2 -14 -7 11.589 11.715 1.146 94.396 o
-2 -14 -6 27.259 24.149 1.552 39.483 o
-2 -14 -5 77.379 79.783 4.110 9.073 o
-2 -14 -4 35.058 40.658 2.153 25.376 o
-2 -14 -3 273.572 273.448 4.842 1.565 o
-2 -14 -2 13.914 9.455 1.014 91.687 o
-2 -14 -1 41.108 46.381 2.444 20.875 o
-2 -13 -11 8.237 14.081 1.332 100.298 o
-2 -13 -10 3.350 3.760 0.786 303.420 o
-2 -13 -9 49.286 54.445 8.051 7.624 o
-2 -13 -8 28.693 26.637 3.127 27.553 o
-2 -13 -7 53.369 42.503 1.836 18.843 o
-2 -13 -6 30.413 27.128 2.738 28.737 o
-2 -13 -5 37.617 28.948 1.804 28.357 o
-2 -13 -4 112.285 110.524 3.560 6.096 o
-2 -13 -3 6.962 7.339 0.989 153.945 o
-2 -13 -2 41.021 40.917 1.897 23.392 o
-2 -13 -1 94.572 97.872 3.788 7.335 o
-2 -12 -13 76.270 79.628 2.711 10.300 o
-2 -12 -12 7.207 8.822 1.284 127.371 o
-2 -12 -11 2.648 3.449 0.858 331.268 o
-2 -12 -10 12.967 13.735 1.413 78.210 o
-2 -12 -9 2.023 3.152 0.823 389.411 o
-2 -12 -8 53.446 50.235 2.126 17.287 o
-2 -12 -7 22.015 21.578 2.609 37.642 o
-2 -12 -6 79.780 83.649 4.343 8.527 o
-2 -12 -5 81.711 80.925 3.082 9.414 o
-2 -12 -4 119.550 109.658 3.660 5.749 o
-2 -12 -3 234.079 229.297 4.481 2.041 o
-2 -12 -2 56.908 53.098 1.577 16.784 o
-2 -12 -1 2.206 1.844 0.585 520.597 o
-2 -11 -12 44.128 47.456 2.839 18.747 o
-2 -11 -11 3.958 2.738 1.345 207.123 o
-2 -11 -10 37.952 34.584 1.768 26.721 o
-2 -11 -9 19.633 22.139 1.573 50.369 o
-2 -11 -8 40.593 40.085 2.477 22.099 o
-2 -11 -7 58.956 55.406 4.151 12.378 o
-2 -11 -6 51.567 41.938 1.873 19.418 o
-2 -11 -5 103.549 92.968 2.583 7.431 o
-2 -11 -4 99.482 94.292 2.199 7.801 o
-2 -11 -3 22.875 20.578 1.141 50.152 o
-2 -11 -2 651.577 661.155 12.465 0.329 o
-2 -11 -1 85.796 87.407 3.794 8.311 o
-2 -10 -15 8.927 6.740 0.845 141.923 o
-2 -10 -14 0.885 1.156 0.926 567.811 o
-2 -10 -13 12.401 12.540 1.852 71.868 o
-2 -10 -12 10.938 9.065 1.805 83.867 o
-2 -10 -11 33.516 29.255 1.971 30.108 o
-2 -10 -10 40.121 42.712 2.497 21.725 o
-2 -10 -9 53.552 47.227 4.381 13.349 o
-2 -10 -8 187.774 175.757 7.713 2.553 o
-2 -10 -7 87.379 73.515 2.817 9.399 o
-2 -10 -6 178.534 187.141 4.060 3.014 o
-2 -10 -5 328.326 342.950 6.531 1.103 o
-2 -10 -4 745.269 744.941 12.835 0.262 o
-2 -10 -3 267.092 289.157 20.645 0.874 o
-2 -10 -2 2.356 2.948 0.706 406.990 o
-2 -10 -1 8.146 10.054 0.962 128.612 o
-2 -9 -15 69.021 65.891 3.029 11.750 o
-2 -9 -14 10.699 11.249 1.697 83.894 o
-2 -9 -13 109.649 119.594 5.564 5.283 o
-2 -9 -12 7.970 7.282 1.004 141.881 o
-2 -9 -11 3.683 6.111 1.057 214.036 o
-2 -9 -10 167.990 162.777 4.227 3.408 o
-2 -9 -9 44.779 42.346 2.643 19.810 o
-2 -9 -8 27.659 22.315 2.853 31.139 o
-2 -9 -7 186.162 186.736 3.919 2.907 o
-2 -9 -6 6.566 8.796 0.989 149.886 o
-2 -9 -5 369.231 384.866 6.400 0.912 o
-2 -9 -4 52.337 43.066 2.133 18.551 o
-2 -9 -3 98.662 101.683 2.383 7.536 o
-2 -9 -2 35.814 43.451 1.679 25.797 o
-2 -9 -1 36.057 28.881 1.967 28.674 o
-2 -8 -16 43.071 34.977 1.913 23.746 o
-2 -8 -15 22.508 25.952 2.204 38.686 o
-2 -8 -14 67.465 66.729 4.036 10.769 o
-2 -8 -13 12.934 12.020 1.427 81.089 o
-2 -8 -12 30.162 40.123 2.212 27.815 o
-2 -8 -11 4.865 3.812 0.943 227.074 o
-2 -8 -10 185.155 194.748 4.724 2.792 o
-2 -8 -9 180.811 167.989 8.254 2.612 o
-2 -8 -8 109.766 104.552 5.787 5.468 o
-2 -8 -7 80.456 68.300 3.042 10.212 o
-2 -8 -6 187.677 191.299 12.287 1.924 o
-2 -8 -5 157.346 147.584 3.373 3.920 o
-2 -8 -4 229.614 221.671 3.281 2.172 o
-2 -8 -3 255.164 261.277 4.323 1.745 o
-2 -8 -2 141.579 132.192 2.809 4.668 o
-2 -8 -1 117.385 126.732 2.666 5.724 o
-2 -7 -16 7.627 10.573 1.372 113.252 o
-2 -7 -15 93.292 84.421 4.212 7.619 o
-2 -7 -14 76.394 77.789 3.021 10.155 o
-2 -7 -13 36.019 37.937 2.322 24.966 o
-2 -7 -12 156.875 161.313 3.449 3.757 o
-2 -7 -11 96.868 94.957 2.666 7.794 o
-2 -7 -10 108.638 110.373 3.253 6.384 o
-2 -7 -9 343.139 345.667 6.664 1.045 o
-2 -7 -8 1075.980 1053.400 35.724 0.115 o
-2 -7 -7 330.272 314.469 6.970 1.139 o
-2 -7 -6 30.652 23.616 1.136 38.409 o
-2 -7 -5 53.235 50.951 1.377 18.279 o
-2 -7 -4 105.901 105.559 3.092 6.718 o
-2 -7 -3 26.172 19.570 1.366 44.582 o
-2 -7 -2 33.235 23.958 1.305 35.160 o
-2 -7 -1 47.477 53.304 2.244 18.271 o
-2 -6 -17 11.868 5.225 0.536 130.090 o
-2 -6 -16 119.323 127.875 4.712 5.078 o
-2 -6 -15 115.163 111.360 5.151 5.388 o
-2 -6 -14 40.653 49.181 2.503 20.401 o
-2 -6 -13 145.486 138.586 3.038 4.412 o
-2 -6 -12 83.301 87.511 2.204 9.456 o
-2 -6 -11 158.440 166.116 3.147 3.700 o
-2 -6 -10 73.961 75.833 2.050 11.259 o
-2 -6 -9 30.873 27.721 1.337 35.443 o
-2 -6 -8 470.229 469.498 12.793 0.566 o
-2 -6 -7 211.417 222.802 5.401 2.242 o
-2 -6 -6 175.220 175.591 3.501 3.224 o
-2 -6 -5 21.313 30.290 2.552 35.037 o
-2 -6 -4 870.830 940.760 17.979 0.182 o
-2 -6 -3 264.670 257.861 4.441 1.686 o
-2 -6 -2 102.494 109.940 3.191 6.753 o
-2 -6 -1 113.245 133.127 3.759 5.489 o
-2 -5 -17 3.323 3.438 0.842 301.582 o
-2 -5 -16 69.480 64.931 3.367 11.393 o
-2 -5 -15 3.040 5.189 0.991 253.090 o
-2 -5 -14 95.394 115.020 3.121 7.047 o
-2 -5 -13 45.193 46.995 2.079 20.258 o
-2 -5 -12 632.457 598.950 10.641 0.366 o
-2 -5 -11 626.857 651.027 9.682 0.356 o
-2 -5 -10 191.713 190.019 3.348 2.839 o
-2 -5 -9 90.934 94.151 2.831 8.195 o
-2 -5 -8 198.088 203.899 4.626 2.561 o
-2 -5 -7 142.528 140.223 1.983 4.612 o
-2 -5 -6 129.291 125.757 2.983 5.185 o
-2 -5 -5 55.895 58.392 8.666 6.603 o
-2 -5 -4 448.980 466.361 10.215 0.624 o
-2 -5 -3 282.959 286.015 5.861 1.445 o
-2 -5 -2 45.934 48.085 1.825 20.336 o
-2 -5 -1 257.909 260.650 5.848 1.672 o
-2 -4 -18 7.293 4.759 0.581 192.264 o
-2 -4 -17 3.443 6.044 0.656 271.743 o
-2 -4 -16 22.584 19.587 1.391 49.434 o
-2 -4 -15 71.963 84.223 2.565 10.633 o
-2 -4 -14 182.034 204.553 4.471 2.788 o
-2 -4 -13 163.908 184.144 3.764 3.331 o
-2 -4 -12 131.431 156.333 3.464 4.500 o
-2 -4 -11 32.377 27.521 1.291 34.434 o
-2 -4 -10 211.008 211.870 3.080 2.442 o
-2 -4 -9 209.331 188.537 4.372 2.534 o
-2 -4 -8 122.960 134.517 2.435 5.365 o
-2 -4 -7 1173.290 1152.120 14.199 0.116 o
-2 -4 -6 411.804 430.860 26.936 0.460 o
-2 -4 -5 3.148 3.682 1.906 144.257 o
-2 -4 -4 2380.670 2699.920 39.381 0.026 o
-2 -4 -3 81.398 83.102 2.292 9.826 o
-2 -4 -2 58.789 78.810 2.413 12.938 o
-2 -4 -1 66.911 73.395 2.413 12.115 o
-2 -3 -18 3.833 4.536 0.649 286.919 o
-2 -3 -17 21.661 17.245 1.460 52.177 o
-2 -3 -16 54.051 62.543 2.998 14.424 o
-2 -3 -15 14.508 17.850 1.286 69.266 o
-2 -3 -14 160.121 150.468 3.837 3.758 o
-2 -3 -13 63.954 55.544 2.349 14.119 o
-2 -3 -12 11.635 15.976 1.189 83.747 o
-2 -3 -11 75.615 84.162 1.975 10.584 o
-2 -3 -10 51.084 53.552 1.504 18.371 o
-2 -3 -9 134.933 136.703 2.392 4.878 o
-2 -3 -8 133.182 146.454 2.815 4.708 o
-2 -3 -7 89.373 104.589 2.341 8.122 o
-2 -3 -6 192.589 184.488 3.967 2.822 o
-2 -3 -5 23.382 32.622 3.505 26.413 o
-2 -3 -4 84.757 113.651 9.336 4.450 o
-2 -3 -3 423.150 434.991 6.260 0.732 o
-2 -3 -2 685.836 650.600 20.220 0.284 o
-2 -3 -1 604.281 613.083 11.262 0.379 o
-2 -2 -18 99.051 88.395 2.697 7.861 o
-2 -2 -17 24.634 25.094 1.744 40.498 o
-2 -2 -16 19.290 20.105 1.143 56.965 o
-2 -2 -15 47.305 47.112 1.985 19.742 o
-2 -2 -14 166.694 161.329 5.032 3.341 o
-2 -2 -13 129.386 116.837 2.603 5.433 o
-2 -2 -12 24.918 29.477 1.084 41.660 o
-2 -2 -11 15.499 17.764 0.713 73.700 o
-2 -2 -10 68.597 73.116 1.385 12.625 o
-2 -2 -9 125.993 134.113 1.869 5.337 o
-2 -2 -8 63.227 71.957 1.879 13.262 o
-2 -2 -7 979.436 1094.020 12.151 0.150 o
-2 -2 -6 2416.590 2450.940 40.524 0.027 o
-2 -2 -5 16.535 25.860 5.783 17.348 o
-2 -2 -4 210.258 220.394 5.922 2.230 o
-2 -2 -3 377.773 396.434 27.439 0.493 o
-2 -2 -2 3338.760 3319.040 42.531 0.015 o
-2 -2 -1 944.383 994.240 17.421 0.161 o
-2 -1 -18 1.490 2.380 0.561 598.826 o
-2 -1 -17 23.256 23.809 1.690 43.196 o
-2 -1 -16 4.334 1.848 0.724 313.062 o
-2 -1 -15 177.511 179.141 3.365 3.162 o
-2 -1 -14 13.602 15.842 1.110 78.113 o
-2 -1 -13 138.265 136.528 2.238 4.786 o
-2 -1 -12 72.567 68.150 3.092 11.086 o
-2 -1 -11 39.530 35.130 1.103 27.448 o
-2 -1 -10 6.059 4.442 0.607 221.119 o
-2 -1 -9 98.158 97.399 1.754 7.920 o
-2 -1 -8 161.264 153.474 3.287 3.765 o
-2 -1 -7 499.780 499.057 8.360 0.547 o
-2 -1 -6 409.554 427.281 17.360 0.614 o
-2 -1 -5 145.172 147.193 3.179 4.275 o
-2 -1 -4 488.724 494.459 18.557 0.473 o
-2 -1 -3 1147.980 1199.250 30.934 0.104 o
-2 -1 -2 1387.560 1402.040 17.629 0.082 o
-2 -1 -1 2103.140 2237.080 38.222 0.034 o
-1 -16 -7 131.201 103.721 3.096 5.526 o
-1 -16 -6 4.007 3.751 0.650 296.020 o
-1 -16 -5 26.998 25.887 1.416 39.639 o
-1 -16 -4 56.732 61.353 2.278 15.044 o
-1 -16 -3 24.668 24.176 1.544 42.381 o
-1 -16 -2 17.909 22.045 1.513 53.977 o
-1 -16 -1 4.890 3.566 0.863 239.544 o
-1 -15 -9 73.180 57.272 2.319 12.464 o
-1 -15 -8 53.760 56.250 1.615 17.138 o
-1 -15 -7 12.558 16.097 1.584 72.123 o
-1 -15 -6 42.697 37.147 1.948 23.349 o
-1 -15 -5 11.893 15.516 1.429 78.501 o
-1 -15 -4 47.957 50.755 2.469 18.055 o
-1 -15 -3 13.354 14.701 1.501 73.522 o
-1 -15 -2 5.563 5.272 1.099 180.951 o
-1 -15 -1 10.193 7.054 1.231 113.590 o
-1 -14 -10 58.503 61.747 2.947 13.771 o
-1 -14 -9 20.824 14.447 1.240 58.653 o
-1 -14 -8 3.760 6.632 1.064 205.683 o
-1 -14 -7 8.260 6.165 1.589 113.709 o
-1 -14 -6 40.019 39.844 3.394 19.449 o
-1 -14 -5 36.292 41.102 3.522 19.932 o
-1 -14 -4 35.213 39.310 3.522 20.536 o
-1 -14 -3 9.451 9.911 1.521 98.344 o
-1 -14 -2 86.050 74.584 3.430 9.066 o
-1 -14 -1 246.238 244.869 6.563 1.775 o
-1 -13 -12 5.167 4.009 0.852 227.129 o
-1 -13 -11 32.359 34.389 2.407 27.329 o
-1 -13 -10 42.450 51.194 3.299 17.541 o
-1 -13 -9 1.538 0.740 0.897 524.158 o
-1 -13 -8 5.655 4.232 1.589 143.975 o
-1 -13 -7 10.209 10.228 2.062 76.459 o
-1 -13 -6 71.646 73.780 4.948 9.035 o
-1 -13 -5 47.733 59.820 4.556 12.940 o
-1 -13 -4 403.517 397.895 12.925 0.720 o
-1 -13 -3 232.739 235.872 5.919 1.950 o
-1 -13 -2 154.303 146.437 4.533 3.836 o
-1 -13 -1 83.333 79.220 3.714 8.897 o
-1 -12 -13 24.749 22.369 1.683 42.335 o
-1 -12 -12 13.175 9.000 1.007 96.642 o
-1 -12 -11 34.037 37.550 2.015 27.178 o
-1 -12 -10 36.495 40.231 2.290 24.342 o
-1 -12 -9 3.671 4.756 1.171 215.444 o
-1 -12 -8 13.465 20.861 1.910 58.173 o
-1 -12 -7 191.515 184.757 5.563 2.692 o
-1 -12 -6 210.232 185.180 8.504 2.177 o
-1 -12 -5 133.900 113.798 3.903 5.030 o
-1 -12 -4 211.463 236.548 5.950 2.136 o
-1 -12 -3 229.111 223.281 6.236 2.016 o
-1 -12 -2 99.048 102.740 5.003 6.334 o
-1 -12 -1 202.278 212.025 8.876 2.091 o
-1 -11 -14 51.995 52.657 1.807 17.832 o
-1 -11 -13 27.924 25.880 1.246 39.553 o
-1 -11 -12 12.838 10.602 1.053 93.244 o
-1 -11 -11 4.928 7.671 1.302 155.695 o
-1 -11 -10 7.714 7.144 1.353 126.552 o
-1 -11 -9 7.526 11.961 1.634 98.738 o
-1 -11 -8 44.961 37.571 2.606 20.623 o
-1 -11 -7 32.716 42.805 4.110 18.612 o
-1 -11 -6 179.683 173.738 5.165 2.990 o
-1 -11 -5 33.508 27.611 1.971 30.650 o
-1 -11 -4 130.075 127.691 4.119 4.869 o
-1 -11 -3 460.506 416.620 6.495 0.678 o
-1 -11 -2 83.131 84.703 2.496 9.458 o
-1 -11 -1 453.534 445.604 6.540 0.665 o
-1 -10 -15 17.138 15.224 1.467 63.156 o
-1 -10 -14 78.998 87.756 4.343 8.429 o
-1 -10 -13 7.738 7.951 0.952 143.328 o
-1 -10 -12 5.466 3.083 0.859 230.719 o
-1 -10 -11 10.096 9.221 1.446 99.480 o
-1 -10 -10 90.217 97.933 4.159 7.411 o
-1 -10 -9 82.604 80.058 3.776 8.878 o
-1 -10 -8 191.309 214.729 4.912 2.556 o
-1 -10 -7 165.548 158.946 3.637 3.568 o
-1 -10 -6 150.411 162.926 4.568 3.730 o
-1 -10 -5 53.474 47.854 3.370 15.298 o
-1 -10 -4 259.092 233.479 4.306 1.820 o
-1 -10 -3 92.976 88.884 2.444 8.418 o
-1 -10 -2 12.523 10.937 0.932 96.685 o
-1 -10 -1 100.380 99.941 2.791 7.334 o
-1 -9 -15 31.628 39.722 2.562 25.676 o
-1 -9 -14 1.033 1.149 1.021 485.583 o
-1 -9 -13 2.212 3.416 1.132 287.584 o
-1 -9 -12 37.076 34.762 1.842 26.901 o
-1 -9 -11 20.947 25.949 1.787 43.904 o
-1 -9 -10 44.099 42.737 2.917 19.235 o
-1 -9 -9 174.454 180.630 12.598 2.018 o
-1 -9 -8 86.385 77.140 4.844 7.898 o
-1 -9 -7 127.992 143.539 3.384 4.832 o
-1 -9 -6 127.690 119.134 2.508 5.474 o
-1 -9 -5 233.848 253.661 4.363 1.941 o
-1 -9 -4 42.768 49.840 1.720 21.342 o
-1 -9 -3 46.199 55.916 1.816 19.014 o
-1 -9 -2 267.505 287.364 5.339 1.545 o
-1 -9 -1 73.180 72.455 3.150 10.703 o
-1 -8 -17 159.633 109.338 3.231 4.397 o
-1 -8 -16 30.972 23.836 2.001 33.662 o
-1 -8 -15 31.444 37.601 2.643 25.924 o
-1 -8 -14 124.011 131.014 3.375 5.203 o
-1 -8 -13 25.290 28.161 1.640 38.910 o
-1 -8 -12 31.995 30.648 1.839 31.245 o
-1 -8 -11 174.243 178.367 5.925 2.947 o
-1 -8 -10 177.492 172.147 8.281 2.623 o
-1 -8 -9 151.105 151.518 4.114 3.919 o
-1 -8 -8 49.580 43.094 2.552 18.492 o
-1 -8 -7 101.370 90.956 2.022 7.842 o
-1 -8 -6 109.780 116.512 4.613 5.701 o
-1 -8 -5 22.858 25.313 1.037 47.254 o
-1 -8 -4 95.379 103.418 2.377 7.707 o
-1 -8 -3 152.966 148.382 3.619 3.987 o
-1 -8 -2 6.727 9.637 1.835 100.474 o
-1 -8 -1 403.117 460.561 9.863 0.708 o
-1 -7 -17 30.025 29.876 3.755 22.881 o
-1 -7 -16 3.774 3.400 1.251 217.595 o
-1 -7 -15 54.297 55.352 2.082 16.508 o
-1 -7 -14 31.093 33.718 1.826 30.870 o
-1 -7 -13 28.792 33.502 1.628 33.498 o
-1 -7 -12 9.153 9.645 1.416 104.693 o
-1 -7 -11 76.255 74.635 2.911 10.429 o
-1 -7 -10 194.179 189.213 5.719 2.611 o
-1 -7 -9 145.058 157.928 5.046 3.828 o
-1 -7 -8 157.936 138.753 4.534 3.841 o
-1 -7 -7 179.504 189.936 5.552 2.826 o
-1 -7 -6 158.876 167.652 5.061 3.427 o
-1 -7 -5 526.372 537.011 8.559 0.493 o
-1 -7 -4 115.250 106.251 2.833 6.276 o
-1 -7 -3 1253.160 1288.520 22.944 0.096 o
-1 -7 -2 44.993 58.955 2.400 17.884 o
-1 -7 -1 211.945 224.599 5.550 2.217 o
-1 -6 -17 17.161 18.052 1.159 63.763 o
-1 -6 -16 217.795 235.307 5.339 2.120 o
-1 -6 -15 21.871 25.920 1.544 44.745 o
-1 -6 -14 107.724 102.430 3.266 6.642 o
-1 -6 -13 315.261 333.067 5.547 1.191 o
-1 -6 -12 72.694 76.710 2.282 11.207 o
-1 -6 -11 429.273 438.662 6.934 0.711 o
-1 -6 -10 195.702 193.084 3.801 2.726 o
-1 -6 -9 275.352 254.837 5.317 1.597 o
-1 -6 -8 300.843 293.539 6.801 1.309 o
-1 -6 -7 146.283 147.740 2.947 4.268 o
-1 -6 -6 341.436 345.514 10.245 0.974 o
-1 -6 -5 156.958 204.656 5.003 3.130 o
-1 -6 -4 1982.630 2129.820 36.119 0.038 o
-1 -6 -3 542.441 546.503 10.607 0.461 o
-1 -6 -2 404.067 360.864 4.996 0.868 o
-1 -6 -1 399.146 445.212 19.104 0.587 o
-1 -5 -18 2.074 2.069 0.514 551.233 o
-1 -5 -17 37.791 33.481 1.675 27.400 o
-1 -5 -16 0.468 0.557 0.752 946.966 o
-1 -5 -15 7.492 9.843 1.103 129.331 o
-1 -5 -14 171.593 174.843 4.440 3.201 o
-1 -5 -13 244.258 264.928 4.837 1.794 o
-1 -5 -12 2.766 3.165 0.692 372.189 o
-1 -5 -11 93.894 98.970 2.674 7.861 o
-1 -5 -10 130.710 122.766 2.416 5.293 o
-1 -5 -9 132.301 129.744 3.262 4.946 o
-1 -5 -8 256.458 242.915 5.313 1.766 o
-1 -5 -7 156.705 133.909 2.861 4.181 o
-1 -5 -6 1190.780 1158.250 20.220 0.110 o
-1 -5 -5 90.460 113.509 3.157 7.392 o
-1 -5 -4 356.412 377.206 5.435 0.973 o
-1 -5 -3 384.532 416.796 8.166 0.812 o
-1 -5 -2 776.634 779.454 9.651 0.248 o
-1 -5 -1 73.160 74.138 2.197 11.374 o
-1 -4 -18 19.994 18.315 2.092 47.032 o
-1 -4 -17 64.621 69.164 2.527 12.665 o
-1 -4 -16 31.917 31.526 2.003 30.264 o
-1 -4 -15 23.729 22.502 1.948 41.318 o
-1 -4 -14 85.142 93.814 2.385 8.902 o
-1 -4 -13 53.937 62.908 1.960 15.877 o
-1 -4 -12 516.418 526.989 6.254 0.521 o
-1 -4 -11 337.347 351.413 4.410 1.091 o
-1 -4 -10 226.360 214.238 3.682 2.227 o
-1 -4 -9 144.344 145.640 3.021 4.344 o
-1 -4 -8 93.911 71.574 2.220 9.194 o
-1 -4 -7 1465.500 1593.180 19.338 0.070 o
-1 -4 -6 178.846 135.967 3.340 3.562 o
-1 -4 -5 582.581 534.679 10.870 0.428 o
-1 -4 -4 98.641 127.172 3.617 6.341 o
-1 -4 -3 718.878 754.147 13.655 0.269 o
-1 -4 -2 299.377 278.504 5.361 1.392 o
-1 -4 -1 745.934 657.099 11.567 0.283 o
-1 -3 -18 26.441 20.855 1.103 45.010 o
-1 -3 -17 47.641 49.721 2.941 17.280 o
-1 -3 -16 185.185 188.589 5.085 2.802 o
-1 -3 -15 122.221 127.787 3.479 5.310 o
-1 -3 -14 36.810 36.731 1.281 28.149 o
-1 -3 -13 221.658 229.647 3.405 2.208 o
-1 -3 -12 13.941 13.080 0.817 86.953 o
-1 -3 -11 24.144 24.625 0.842 46.914 o
-1 -3 -10 43.677 42.615 1.084 23.543 o
-1 -3 -9 128.457 146.842 2.611 4.895 o
-1 -3 -8 321.784 318.012 6.363 1.178 o
-1 -3 -7 204.339 249.422 5.482 2.173 o
-1 -3 -6 386.372 443.369 5.109 0.811 o
-1 -3 -5 1557.620 1535.330 27.027 0.065 o
-1 -3 -4 156.977 112.887 3.326 4.408 o
-1 -3 -3 2233.920 2057.620 40.527 0.033 o
-1 -3 -2 663.937 630.815 10.796 0.336 o
-1 -3 -1 29.802 33.828 1.210 34.255 o
-1 -2 -17 63.689 65.695 3.319 12.169 o
-1 -2 -16 84.037 89.104 3.166 8.781 o
-1 -2 -15 79.448 85.796 2.468 9.788 o
-1 -2 -14 15.188 13.747 0.996 78.040 o
-1 -2 -13 162.053 158.335 3.760 3.636 o
-1 -2 -12 219.755 231.703 3.434 2.216 o
-1 -2 -11 19.519 25.448 0.902 53.340 o
-1 -2 -10 379.839 357.970 3.550 0.951 o
-1 -2 -9 221.691 240.636 5.625 2.042 o
-1 -2 -8 146.926 109.467 3.427 4.759 o
-1 -2 -7 10.660 13.694 9.718 7.902 o
-1 -2 -6 230.805 203.104 3.576 2.244 o
-1 -2 -5 991.720 1134.820 35.606 0.120 o
-1 -2 -4 635.239 721.658 13.459 0.318 o
-1 -2 -3 4653.170 4220.720 67.710 0.008 o
-1 -2 -2 1467.670 1211.480 19.942 0.083 o
-1 -2 -1 2440.320 2209.170 35.957 0.029 o
-1 -1 -18 27.588 29.488 2.285 32.423 o
-1 -1 -17 11.078 11.724 1.199 95.546 o
-1 -1 -16 68.457 73.366 1.916 12.289 o
-1 -1 -15 43.697 43.097 1.630 22.459 o
-1 -1 -14 93.377 89.599 2.379 8.383 o
-1 -1 -13 5.153 7.381 1.007 178.094 o
-1 -1 -12 47.951 48.249 1.230 20.561 o
-1 -1 -11 22.449 26.238 0.826 48.295 o
-1 -1 -10 121.946 134.166 5.190 4.742 o
-1 -1 -9 404.002 389.337 4.186 0.840 o
-1 -1 -8 60.592 74.166 2.204 13.229 o
-1 -1 -7 2115.510 1895.700 23.356 0.039 o
-1 -1 -6 432.398 472.324 26.121 0.441 o
-1 -1 -5 3577.170 2882.270 33.821 0.015 o
-1 -1 -4 2058.660 2113.960 37.411 0.037 o
-1 -1 -3 544.877 591.032 10.796 0.437 o
-1 -1 -2 5523.250 5443.440 88.308 0.005 o
-1 -1 -1 7266.050 6759.460 109.183 0.003 o
0 0 4 678.765 642.524 12.750 0.318 o
0 0 6 215.760 203.000 3.941 2.394 o
0 0 8 274.232 214.851 4.191 1.780 o
0 0 10 15.584 20.542 1.275 63.146 o
0 0 12 2.202 3.409 0.621 424.591 o
0 0 14 13.786 5.990 0.890 104.434 o
0 0 16 0.877 -0.474 0.723 939.345 o
0 0 18 26.743 31.522 1.392 37.215 o
0 1 1 402.815 343.638 5.733 0.886 o
0 1 2 20.933 18.041 0.299 60.910 o
0 1 3 2477.140 2048.980 19.133 0.031 o
0 1 4 2765.980 2307.360 37.553 0.024 o
0 1 5 1970.470 1754.840 16.569 0.046 o
0 1 6 896.450 832.577 10.299 0.199 o
0 1 7 257.792 207.147 20.825 0.968 o
0 1 8 19.350 27.311 1.129 50.495 o
0 1 9 10.216 18.305 0.995 88.725 o
0 1 10 871.938 1002.920 18.715 0.174 o
0 1 11 55.622 64.994 1.540 15.720 o
0 1 12 319.749 332.225 4.101 1.199 o
0 1 13 34.477 28.062 1.071 33.261 o
0 1 14 72.832 67.106 1.627 12.294 o
0 1 15 28.095 40.522 1.628 31.419 o
0 1 16 156.047 144.778 3.307 3.997 o
0 1 17 30.022 29.816 1.442 34.826 o
0 1 18 0.159 1.273 0.747 934.399 o
0 2 0 2342.890 1757.270 20.196 0.036 o
0 2 1 8.760 6.531 0.277 163.697 o
0 2 2 3964.210 3135.410 50.566 0.012 o
0 2 4 1257.370 1054.530 10.117 0.113 o
0 2 5 202.193 150.954 3.367 2.980 o
0 2 6 0.008 0.206 0.169 11417.800 o
0 2 7 266.494 269.524 3.756 1.654 o
0 2 8 277.051 279.430 5.807 1.497 o
0 2 9 32.482 19.215 0.911 39.666 o
0 2 10 150.733 145.851 3.094 4.151 o
0 2 11 0.225 1.441 0.360 1644.290 o
0 2 12 274.879 306.073 3.345 1.496 o
0 2 13 378.547 370.611 4.136 0.932 o
0 2 14 26.750 22.056 1.066 44.029 o
0 2 15 4.417 3.525 0.569 293.812 o
0 2 16 1.221 0.855 0.473 942.978 o
0 2 17 0.356 0.946 0.511 1394.850 o
0 2 18 7.525 10.891 1.480 108.177 o
0 3 1 115.152 76.239 1.312 7.555 o
0 3 2 3104.420 2477.200 31.404 0.020 o
0 3 3 2447.570 2299.370 42.183 0.028 o
0 3 4 238.128 226.815 3.407 2.059 o
0 3 5 151.863 156.281 3.617 3.916 o
0 3 6 157.403 147.547 3.603 3.889 o
0 3 7 113.444 101.148 5.455 5.532 o
0 3 8 261.204 284.373 14.626 1.164 o
0 3 9 34.746 42.315 1.453 27.284 o
0 3 10 23.905 16.208 0.625 55.327 o
0 3 11 69.978 77.761 1.379 12.064 o
0 3 12 60.785 56.186 1.984 15.095 o
0 3 13 363.583 398.870 8.358 0.880 o
0 3 14 3.644 1.900 0.510 394.247 o
0 3 15 244.745 268.164 3.787 1.814 o
0 3 16 18.151 25.629 2.054 45.066 o
0 3 17 89.370 102.201 3.787 7.533 o
0 3 18 6.148 8.761 1.345 133.718 o
0 4 0 88.388 78.100 2.069 9.483 o
0 4 1 494.423 396.539 5.179 0.647 o
0 4 2 8.381 7.081 0.482 160.074 o
0 4 3 95.490 120.116 6.182 5.537 o
0 4 4 29.313 21.525 0.753 42.506 o
0 4 5 98.958 116.903 4.975 6.018 o
0 4 6 267.817 277.287 5.962 1.552 o
0 4 7 6.315 16.799 1.142 110.128 o
0 4 8 331.715 320.926 6.807 1.125 o
0 4 9 13.063 5.672 0.570 117.555 o
0 4 10 9.924 10.370 0.570 123.856 o
0 4 11 41.418 36.603 1.261 25.713 o
0 4 12 311.897 303.733 5.289 1.273 o
0 4 13 323.147 357.344 4.730 1.127 o
0 4 14 7.617 9.810 0.746 143.469 o
0 4 15 33.774 28.577 1.775 31.016 o
0 4 16 55.967 53.613 2.699 15.396 o
0 4 17 49.202 34.775 2.696 19.480 o
0 4 18 4.719 3.867 0.960 228.058 o
0 5 1 4.221 2.062 0.419 362.722 o
0 5 2 950.751 881.374 25.124 0.160 o
0 5 3 166.338 142.937 2.542 3.848 o
0 5 4 568.107 482.520 17.387 0.420 o
0 5 5 1304.290 1276.040 15.822 0.095 o
0 5 6 796.040 692.285 13.088 0.251 o
0 5 7 529.082 562.390 9.787 0.471 o
0 5 8 141.299 123.315 3.191 4.760 o
0 5 9 14.809 12.108 0.657 87.522 o
0 5 10 11.594 17.314 0.996 84.945 o
0 5 11 76.109 66.424 1.840 11.736 o
0 5 12 0.327 3.435 0.630 681.854 o
0 5 13 1.714 3.560 1.294 266.014 o
0 5 14 3.545 1.622 0.747 358.349 o
0 5 15 14.540 13.507 1.585 70.105 o
0 5 16 159.684 188.020 6.983 2.947 o
0 5 17 16.400 16.630 1.825 57.865 o
0 6 0 575.367 517.637 9.964 0.447 o
0 6 1 2359.860 2212.240 37.120 0.030 o
0 6 2 248.797 213.556 17.539 1.159 o
0 6 3 933.610 841.168 25.942 0.166 o
0 6 4 50.967 57.690 2.508 16.359 o
0 6 6 146.375 154.712 6.314 3.588 o
0 6 7 26.552 13.035 1.349 48.723 o
0 6 8 855.934 840.482 9.288 0.211 o
0 6 9 61.554 67.111 1.988 13.882 o
0 6 10 106.297 105.237 2.848 6.787 o
0 6 11 96.620 115.060 3.521 6.815 o
0 6 12 736.879 753.025 13.229 0.262 o
0 6 13 34.771 50.101 2.464 22.447 o
0 6 14 0.686 1.673 1.042 482.587 o
0 6 15 14.670 26.959 1.729 52.854 o
0 6 16 1.084 0.960 1.075 458.735 o
0 6 17 3.109 -0.466 0.859 416.072 o
0 7 1 276.425 310.168 6.848 1.385 o
0 7 2 269.249 297.908 6.848 1.454 o
0 7 3 1.860 5.618 0.700 349.796 o
0 7 4 64.545 78.299 2.488 12.036 o
0 7 5 9.732 13.345 1.960 75.960 o
0 7 6 534.886 463.725 13.020 0.493 o
0 7 7 201.546 176.538 4.263 2.726 o
0 7 8 78.169 76.543 2.223 10.585 o
0 7 9 607.522 611.934 7.718 0.389 o
0 7 10 308.598 290.828 4.305 1.339 o
0 7 11 1220.080 1234.020 11.917 0.106 o
0 7 12 9.396 8.750 1.238 112.971 o
0 7 13 52.549 56.039 5.324 11.206 o
0 7 14 25.866 38.059 2.488 29.581 o
0 7 15 22.356 27.033 1.942 40.408 o
0 7 16 4.353 7.747 1.426 152.235 o
0 7 17 5.250 3.678 0.886 225.524 o
0 8 0 67.420 43.696 1.551 15.457 o
0 8 1 713.979 694.182 25.154 0.245 o
0 8 2 15.165 21.648 0.784 68.223 o
0 8 3 56.670 52.894 2.819 15.134 o
0 8 4 88.479 74.644 1.975 9.691 o
0 8 5 9.159 1.431 0.522 191.413 o
0 8 6 114.102 110.557 2.520 6.307 o
0 8 7 27.812 44.876 1.590 30.277 o
0 8 8 1.889 4.549 0.712 379.826 o
0 8 9 198.730 164.394 3.421 2.924 o
0 8 10 1210.370 1199.430 13.053 0.109 o
0 8 11 7.190 10.403 1.120 128.700 o
0 8 12 15.485 18.284 1.538 62.388 o
0 8 13 36.533 30.047 1.737 28.918 o
0 8 14 117.863 125.137 3.480 5.540 o
0 8 15 0.157 0.599 0.600 1506.300 o
0 8 16 3.397 4.490 0.916 264.790 o
0 9 1 391.689 338.087 8.055 0.891 o
0 9 2 204.479 221.465 7.886 2.121 o
0 9 3 14.488 22.318 1.189 64.737 o
0 9 4 178.038 213.451 4.990 2.735 o
0 9 5 10.587 11.138 0.953 106.690 o
0 9 6 83.850 97.413 5.807 6.766 o
0 9 7 282.326 292.470 5.848 1.431 o
0 9 8 766.486 710.026 10.628 0.264 o
0 9 9 0.136 0.601 0.863 883.124 o
0 9 10 59.089 45.727 2.327 16.154 o
0 9 11 71.588 64.341 2.636 11.892 o
0 9 12 2.995 1.846 0.879 351.777 o
0 9 13 48.834 40.904 1.889 20.447 o
0 9 14 2.684 2.878 0.720 380.791 o
0 9 15 19.402 24.289 1.229 52.142 o
0 9 16 8.654 8.396 1.088 126.147 o
0 10 0 48.627 32.016 2.332 21.050 o
0 10 1 19.978 23.884 2.096 43.479 o
0 10 2 351.454 326.656 7.664 1.030 o
0 10 3 38.500 37.358 2.985 21.705 o
0 10 4 55.657 68.762 2.220 14.590 o
0 10 5 0.253 1.102 1.339 383.153 o
0 10 6 9.585 14.236 1.669 83.245 o
0 10 7 274.850 248.529 5.406 1.617 o
0 10 8 1.937 2.973 0.923 370.332 o
0 10 9 11.531 11.215 1.299 91.855 o
0 10 10 51.830 49.153 2.328 17.506 o
0 10 11 163.980 162.963 4.107 3.502 o
0 10 12 52.632 50.571 2.106 17.485 o
0 10 13 0.083 0.684 0.578 1622.100 o
0 10 14 6.243 6.794 0.991 167.046 o
0 10 15 7.758 9.593 1.298 119.173 o
0 11 1 152.603 163.495 6.970 3.261 o
0 11 2 4.553 3.498 0.812 257.559 o
0 11 3 20.035 18.436 1.688 51.492 o
0 11 4 3.162 0.507 1.508 224.006 o
0 11 5 69.630 62.545 4.975 9.665 o
0 11 6 0.664 1.993 0.794 636.236 o
0 11 7 16.277 11.595 1.250 73.907 o
0 11 8 100.303 93.722 3.110 7.416 o
0 11 9 10.825 11.168 1.233 97.307 o
0 11 10 5.711 5.606 0.857 196.143 o
0 11 11 106.782 101.285 2.954 6.839 o
0 11 12 131.734 127.727 6.233 4.255 o
0 11 13 1.855 2.197 1.156 325.310 o
0 11 14 9.520 8.646 1.339 108.525 o
0 12 0 0.247 1.447 1.433 331.627 o
0 12 1 93.197 98.279 5.983 6.187 o
0 12 2 410.583 424.814 13.825 0.670 o
0 12 3 508.415 496.194 15.352 0.484 o
0 12 4 311.262 322.965 11.905 1.051 o
0 12 5 331.727 311.047 7.500 1.128 o
0 12 6 1.234 1.927 0.959 456.581 o
0 12 7 26.659 19.811 1.852 40.367 o
0 12 8 41.272 31.028 2.187 24.605 o
0 12 9 4.745 2.826 1.514 171.116 o
0 12 10 2.491 2.713 1.047 311.553 o
0 12 11 0.002 0.252 0.870 997.881 o
0 12 12 14.814 14.555 1.886 62.402 o
0 12 13 0.149 0.521 0.818 974.849 o
0 13 1 62.306 53.776 3.151 13.514 o
0 13 2 5.966 4.489 1.900 117.370 o
0 13 3 149.527 135.264 7.145 3.541 o
0 13 4 44.318 39.601 3.867 16.966 o
0 13 5 29.533 23.038 3.110 28.158 o
0 13 6 273.424 275.719 10.485 1.335 o
0 13 7 27.958 33.355 3.515 24.211 o
0 13 8 112.114 122.149 6.300 4.876 o
0 13 9 102.898 94.277 5.171 6.267 o
0 13 10 10.049 14.419 1.384 88.978 o
0 13 11 5.347 2.021 1.102 217.325 o
0 13 12 17.752 18.340 1.670 55.788 o
0 14 0 5.970 4.239 1.690 132.944 o
0 14 1 30.371 33.973 3.765 21.992 o
0 14 2 116.778 109.624 4.328 5.653 o
0 14 3 70.527 79.540 5.628 8.237 o
0 14 4 20.177 18.698 2.663 40.202 o
0 14 5 5.112 2.447 1.501 169.993 o
0 14 6 73.717 66.040 4.509 9.643 o
0 14 7 91.956 87.104 4.962 7.152 o
0 14 8 57.193 55.589 3.691 13.368 o
0 14 9 56.208 65.058 2.458 14.548 o
0 14 10 2.905 3.002 0.738 357.314 o
0 14 11 25.372 29.407 1.900 36.613 o
0 15 1 113.209 102.125 5.320 5.578 o
0 15 2 0.274 0.783 0.868 799.023 o
0 15 3 8.605 10.040 1.399 107.507 o
0 15 4 160.067 186.059 5.204 3.212 o
0 15 5 3.066 2.703 0.915 315.652 o
0 15 6 192.396 212.179 5.229 2.532 o
0 15 7 81.807 92.908 4.827 7.690 o
0 15 8 6.404 4.099 0.659 213.134 o
0 15 9 14.283 13.628 0.796 84.665 o
0 16 0 68.961 68.899 3.921 10.612 o
0 16 1 70.192 77.375 2.940 10.953 o
0 16 2 0.579 0.524 0.662 1060.560 o
0 16 3 0.102 0.355 0.660 1485.150 o
0 16 4 64.362 63.193 2.476 13.236 o
0 16 5 6.647 3.085 0.737 213.068 o
0 16 6 7.039 6.039 0.810 172.480 o
0 16 7 15.294 12.845 0.896 80.790 o
0 17 1 44.992 46.852 1.852 20.820 o
0 17 2 16.790 17.246 1.140 65.933 o
1 0 1 1707.240 1641.700 27.433 0.056 o
1 0 2 244.317 176.024 2.710 2.279 o
1 0 3 5743.230 4922.910 56.358 0.006 o
1 0 4 706.886 486.796 6.059 0.367 o
1 0 5 1932.000 1805.500 21.887 0.046 o
1 0 6 20.257 69.243 3.941 19.012 o
1 0 7 60.652 57.549 1.547 15.425 o
1 0 8 2034.800 1866.140 22.540 0.042 o
1 0 9 386.350 418.093 11.168 0.762 o
1 0 10 277.814 258.323 4.495 1.596 o
1 0 11 31.486 33.968 1.726 30.945 o
1 0 12 5.108 8.678 0.689 190.299 o
1 0 13 99.390 98.183 2.715 7.487 o
1 0 14 236.303 243.061 4.572 1.956 o
1 0 15 148.334 146.699 2.837 4.239 o
1 0 16 92.430 95.409 4.719 7.031 o
1 0 17 0.051 0.405 0.633 1617.610 o
1 0 18 32.228 31.921 2.102 29.488 o
1 1 0 2731.050 2582.520 42.508 0.023 o
1 1 2 5513.000 5233.340 84.928 0.006 o
1 1 3 552.539 576.579 10.553 0.438 o
1 1 4 2062.350 2169.640 100.780 0.026 o
1 1 5 3588.850 2900.380 44.438 0.015 o
1 1 6 434.467 433.466 6.393 0.711 o
1 1 7 2121.880 1909.000 23.016 0.039 o
1 1 8 60.266 61.373 4.942 10.678 o
1 1 9 401.292 393.575 4.980 0.835 o
1 1 10 123.120 135.352 4.867 4.777 o
1 1 11 22.488 30.640 1.168 43.446 o
1 1 12 48.497 47.393 2.652 17.983 o
1 1 13 5.332 6.789 0.733 201.543 o
1 1 14 94.035 88.793 1.956 8.526 o
1 1 15 43.578 45.406 1.456 22.380 o
1 1 16 68.217 74.349 2.401 11.873 o
1 1 17 11.175 13.390 1.316 88.110 o
1 1 18 27.384 28.000 2.035 34.656 o
1 2 0 391.606 387.727 7.037 0.844 o
1 2 1 2446.640 2229.240 36.681 0.029 o
1 2 2 1467.440 1259.180 21.389 0.080 o
1 2 4 630.344 716.348 11.218 0.329 o
1 2 5 991.812 1091.300 11.592 0.148 o
1 2 6 234.166 205.936 2.491 2.234 o
1 2 7 10.743 13.331 0.791 102.919 o
1 2 8 149.160 113.898 5.804 4.098 o
1 2 9 224.401 235.388 3.773 2.136 o
1 2 10 382.670 357.686 3.920 0.940 o
1 2 11 19.625 22.656 0.944 55.444 o
1 2 12 220.216 236.020 3.811 2.173 o
1 2 13 161.963 155.978 3.223 3.727 o
1 2 14 15.132 13.918 0.848 80.053 o
1 2 15 80.030 83.740 1.748 10.214 o
1 2 16 83.290 88.550 2.594 9.204 o
1 2 17 64.190 68.611 2.380 12.923 o
1 2 18 5.921 8.227 1.237 145.491 o
1 3 0 2199.300 1871.950 30.961 0.037 o
1 3 1 29.339 31.502 1.271 35.402 o
1 3 2 661.222 648.025 8.282 0.339 o
1 3 3 2232.850 2023.260 19.572 0.036 o
1 3 4 158.021 127.239 3.569 4.138 o
1 3 5 1555.500 1658.760 70.265 0.047 o
1 3 6 384.201 442.789 4.430 0.822 o
1 3 7 202.101 252.062 6.699 2.098 o
1 3 8 322.428 332.184 5.289 1.169 o
1 3 9 126.561 144.412 2.634 5.003 o
1 3 10 43.199 45.034 1.362 22.777 o
1 3 11 23.457 23.843 0.740 48.978 o
1 3 12 13.835 13.099 0.821 87.309 o
1 3 13 220.687 229.561 3.608 2.210 o
1 3 14 36.887 36.113 1.183 28.528 o
1 3 15 122.050 127.430 2.445 5.549 o
1 3 16 183.884 185.133 3.103 3.020 o
1 3 17 48.072 52.039 3.333 16.062 o
1 3 18 26.151 23.066 1.846 39.253 o
1 4 0 83.593 75.795 2.150 10.059 o
1 4 1 745.286 658.255 11.884 0.283 o
1 4 2 299.651 296.226 4.272 1.371 o
1 4 3 717.812 681.173 8.837 0.297 o
1 4 4 99.057 100.205 3.049 7.311 o
1 4 5 587.358 565.815 7.889 0.423 o
1 4 6 178.791 150.448 4.279 3.312 o
1 4 7 1463.090 1533.310 54.656 0.059 o
1 4 8 93.180 80.054 2.362 8.810 o
1 4 9 144.201 145.348 2.447 4.428 o
1 4 10 224.305 210.696 2.625 2.312 o
1 4 11 336.090 344.449 3.453 1.119 o
1 4 12 514.061 520.686 5.137 0.532 o
1 4 13 54.529 63.223 3.484 13.517 o
1 4 14 84.477 86.340 2.482 9.257 o
1 4 15 23.728 28.361 1.938 38.374 o
1 4 16 31.855 33.127 1.473 31.976 o
1 4 17 64.778 67.534 3.725 11.409 o
1 4 18 19.857 20.186 1.690 50.353 o
1 5 0 71.056 80.939 2.393 11.067 o
1 5 1 74.055 70.744 4.249 9.655 o
1 5 2 784.570 776.938 37.380 0.176 o
1 5 3 382.664 403.828 5.685 0.861 o
1 5 4 356.269 345.212 5.147 1.027 o
1 5 5 91.165 100.969 2.934 7.875 o
1 5 6 1193.400 1217.570 33.709 0.097 o
1 5 7 156.491 131.048 2.407 4.281 o
1 5 8 255.814 254.343 3.486 1.791 o
1 5 9 133.455 130.628 1.738 5.128 o
1 5 10 131.668 122.956 1.776 5.345 o
1 5 11 94.709 99.583 1.804 8.085 o
1 5 12 2.970 3.553 0.532 378.740 o
1 5 13 245.375 250.376 4.195 1.866 o
1 5 14 171.189 180.005 4.000 3.209 o
1 5 15 7.425 8.120 0.918 147.571 o
1 5 16 0.503 -0.365 1.088 584.210 o
1 5 17 38.273 32.861 2.474 24.538 o
1 5 18 2.135 2.298 0.696 459.878 o
1 6 0 196.970 226.005 5.124 2.402 o
1 6 1 397.129 413.064 8.383 0.785 o
1 6 2 405.536 390.924 5.748 0.821 o
1 6 3 540.062 565.491 8.318 0.465 o
1 6 4 1986.720 2106.840 61.169 0.035 o
1 6 5 157.686 183.680 4.651 3.351 o
1 6 6 346.185 341.089 4.786 1.073 o
1 6 7 146.780 147.573 2.782 4.278 o
1 6 8 303.474 294.977 4.078 1.358 o
1 6 9 277.462 253.016 2.902 1.655 o
1 6 10 196.772 187.355 2.547 2.829 o
1 6 11 427.985 428.770 4.399 0.742 o
1 6 12 72.505 71.874 1.958 11.782 o
1 6 13 315.858 333.570 7.955 1.133 o
1 6 14 107.879 103.427 3.925 6.359 o
1 6 15 21.928 24.933 1.215 47.759 o
1 6 16 216.756 238.447 5.449 2.108 o
1 6 17 17.382 19.449 1.852 53.088 o
1 7 0 0.184 1.573 0.378 1569.380 o
1 7 1 213.202 218.853 5.341 2.248 o
1 7 2 45.052 53.990 2.843 17.609 o
1 7 3 1254.950 1325.550 31.391 0.089 o
1 7 4 113.202 114.009 2.975 6.144 o
1 7 5 524.922 498.865 8.449 0.516 o
1 7 6 159.581 178.378 4.060 3.440 o
1 7 7 176.334 193.819 2.695 3.102 o
1 7 8 157.692 139.454 2.317 4.138 o
1 7 9 146.018 143.405 2.794 4.359 o
1 7 10 192.733 183.678 2.993 2.895 o
1 7 11 76.624 73.183 2.179 11.004 o
1 7 12 9.572 11.315 1.160 106.252 o
1 7 13 28.749 34.062 1.706 32.962 o
1 7 14 30.386 30.642 2.084 31.179 o
1 7 15 53.367 50.312 1.994 17.502 o
1 7 16 3.902 4.326 0.933 248.344 o
1 7 17 29.750 38.965 2.271 28.110 o
1 8 0 728.574 832.311 11.456 0.253 o
1 8 1 403.196 450.800 10.100 0.714 o
1 8 2 6.675 8.071 0.636 171.667 o
1 8 3 151.425 148.385 2.830 4.131 o
1 8 4 95.303 102.407 1.761 7.944 o
1 8 5 22.195 22.621 0.812 51.663 o
1 8 6 108.602 116.289 1.784 6.614 o
1 8 7 100.606 97.098 2.661 7.462 o
1 8 8 48.740 44.240 1.507 20.586 o
1 8 9 151.333 145.754 3.629 4.061 o
1 8 10 177.315 189.648 4.997 2.921 o
1 8 11 173.666 183.021 5.083 3.022 o
1 8 12 32.421 32.850 1.712 30.744 o
1 8 13 24.959 26.515 1.468 41.204 o
1 8 14 125.243 134.275 4.074 4.932 o
1 8 15 31.470 35.138 4.323 19.128 o
1 9 0 953.271 999.979 19.212 0.157 o
1 9 1 72.731 71.171 3.279 10.711 o
1 9 2 267.761 271.923 4.576 1.615 o
1 9 3 45.096 50.327 2.317 19.252 o
1 9 4 42.348 49.141 1.701 21.667 o
1 9 5 231.978 249.533 3.594 2.005 o
1 9 6 127.620 113.322 2.411 5.620 o
1 9 7 129.726 146.400 6.425 4.020 o
1 9 8 86.400 72.735 3.352 9.172 o
1 9 9 173.847 185.693 4.773 3.032 o
1 9 10 44.540 44.856 1.765 21.519 o
1 9 11 21.145 24.320 1.391 48.041 o
1 9 12 36.887 37.075 1.537 27.318 o
1 9 13 2.148 1.865 0.839 425.885 o
1 9 14 1.001 0.906 1.055 482.244 o
1 9 15 31.905 39.411 1.855 28.451 o
1 10 0 0.012 0.033 0.492 3179.810 o
1 10 1 100.610 101.231 7.216 5.193 o
1 10 2 12.346 10.811 0.833 100.078 o
1 10 3 92.556 95.492 3.052 7.918 o
1 10 4 259.659 242.744 4.407 1.777 o
1 10 5 53.834 53.606 1.887 17.109 o
1 10 6 151.095 158.812 4.482 3.775 o
1 10 7 164.436 154.994 4.959 3.457 o
1 10 8 191.950 227.263 5.811 2.399 o
1 10 9 81.964 80.426 2.881 9.548 o
1 10 10 91.510 103.520 4.274 7.096 o
1 10 11 10.216 9.822 1.501 95.380 o
1 10 12 5.283 3.470 1.022 211.739 o
1 10 13 7.708 5.645 1.501 124.529 o
1 10 14 79.150 85.374 3.198 9.366 o
1 10 15 16.740 13.257 1.386 67.881 o
1 11 0 125.406 128.437 2.849 5.311 o
1 11 1 453.208 443.057 8.608 0.651 o
1 11 2 82.233 81.322 2.447 9.744 o
1 11 3 460.057 421.280 6.538 0.675 o
1 11 4 130.869 120.005 4.769 4.802 o
1 11 5 33.549 29.204 2.025 29.864 o
1 11 6 177.957 179.266 4.916 3.002 o
1 11 7 32.802 50.255 4.408 16.741 o
1 11 8 45.042 37.054 2.559 20.813 o
1 11 9 7.606 14.406 1.704 89.912 o
1 11 10 7.871 8.426 1.396 118.063 o
1 11 11 5.147 6.399 1.200 169.798 o
1 11 12 12.478 12.445 1.893 70.822 o
1 11 13 27.405 28.548 2.285 32.896 o
1 11 14 52.404 56.732 3.312 14.752 o
1 12 0 227.949 231.185 4.957 2.065 o
1 12 1 202.797 207.447 5.519 2.412 o
1 12 2 99.530 89.299 3.475 7.447 o
1 12 3 229.531 219.335 5.724 2.062 o
1 12 4 211.793 231.803 5.864 2.161 o
1 12 5 132.797 110.651 3.834 5.145 o
1 12 6 211.134 185.485 8.511 2.166 o
1 12 7 190.269 172.048 5.410 2.814 o
1 12 8 13.264 17.637 1.773 64.493 o
1 12 9 3.736 5.103 1.171 210.021 o
1 12 10 36.536 40.435 2.306 24.226 o
1 12 11 34.102 39.675 2.084 26.334 o
1 12 12 13.415 9.735 1.474 82.451 o
1 12 13 24.638 24.532 1.771 40.599 o
1 13 0 10.034 10.345 1.202 105.032 o
1 13 1 82.589 80.528 2.795 9.537 o
1 13 2 152.544 152.749 4.673 3.780 o
1 13 3 231.907 222.552 5.753 2.024 o
1 13 4 401.922 386.470 12.756 0.736 o
1 13 5 47.437 60.138 4.597 12.883 o
1 13 6 71.928 81.884 3.457 10.051 o
1 13 7 9.907 12.467 1.455 91.990 o
1 13 8 5.587 3.413 0.975 210.762 o
1 13 9 1.693 2.277 1.518 237.036 o
1 13 10 42.585 46.368 3.171 18.468 o
1 13 11 32.537 36.018 2.481 26.486 o
1 14 0 0.001 0.860 0.824 953.650 o
1 14 1 246.437 250.963 6.654 1.747 o
1 14 2 86.702 82.691 3.625 8.535 o
1 14 3 9.943 9.293 1.417 101.150 o
1 14 4 35.713 40.554 3.556 20.069 o
1 14 5 36.778 42.264 3.583 19.412 o
1 14 6 39.601 42.447 3.509 18.838 o
1 14 7 8.485 8.464 1.744 98.352 o
1 14 8 3.660 5.956 1.413 174.956 o
1 14 9 21.012 14.615 1.798 51.738 o
1 14 10 58.605 68.872 3.177 12.862 o
1 15 0 1.288 0.242 0.846 641.988 o
1 15 1 10.084 8.059 1.396 104.650 o
1 15 2 5.855 5.354 1.099 175.529 o
1 15 3 13.558 15.172 1.518 71.854 o
1 15 4 48.381 53.119 2.545 17.480 o
1 15 5 11.856 16.598 1.494 75.413 o
1 15 6 43.298 40.611 2.065 22.109 o
1 15 7 12.776 16.250 1.291 77.022 o
1 15 8 53.588 54.998 2.012 16.822 o
1 16 0 30.617 29.821 1.788 32.766 o
1 16 1 4.956 4.221 0.886 226.099 o
1 16 2 17.773 23.713 1.570 52.148 o
1 16 3 24.352 24.770 1.570 42.220 o
1 16 4 56.968 62.413 2.316 14.840 o
1 16 5 26.786 26.058 1.893 36.891 o
1 16 6 4.079 4.536 0.933 239.927 o
2 0 0 4536.790 4450.890 73.543 0.008 o
2 0 1 1124.470 1153.320 20.740 0.118 o
2 0 2 167.845 192.213 3.511 3.206 o
2 0 3 3.242 2.912 1.582 185.908 o
2 0 4 114.395 125.580 2.658 5.889 o
2 0 5 43.498 45.084 1.979 21.402 o
2 0 6 315.358 351.324 6.053 1.145 o
2 0 7 0.061 1.025 0.575 1467.580 o
2 0 8 2.891 6.750 0.607 285.560 o
2 0 9 0.322 4.670 0.658 553.696 o
2 0 10 193.246 203.181 4.086 2.670 o
2 0 11 17.825 21.847 1.565 53.728 o
2 0 12 2.541 0.442 0.534 597.940 o
2 0 13 3.906 2.961 0.661 317.575 o
2 0 14 17.277 24.013 1.308 55.489 o
2 0 15 107.675 105.350 2.555 6.795 o
2 0 16 1.370 3.681 0.638 489.665 o
2 0 17 3.159 5.550 0.953 249.468 o
2 1 0 809.334 802.821 10.823 0.230 o
2 1 1 2111.370 2339.820 40.061 0.033 o
2 1 2 1386.430 1452.130 43.623 0.069 o
2 1 3 1152.140 1194.890 39.182 0.097 o
2 1 4 488.639 510.707 7.845 0.557 o
2 1 5 145.122 117.457 3.617 4.651 o
2 1 6 410.727 413.459 10.346 0.731 o
2 1 7 499.966 502.557 17.363 0.470 o
2 1 8 160.309 141.796 2.829 3.984 o
2 1 9 97.986 100.633 1.494 7.877 o
2 1 10 5.833 4.198 0.411 244.120 o
2 1 11 39.352 37.318 1.875 25.009 o
2 1 12 72.746 61.953 1.871 12.537 o
2 1 13 137.516 135.742 4.224 4.480 o
2 1 14 13.695 17.217 2.123 57.707 o
2 1 15 176.558 175.063 3.488 3.206 o
2 1 16 4.399 3.076 0.712 284.856 o
2 1 17 23.571 25.650 1.265 44.672 o
2 2 0 374.961 404.281 8.352 0.846 o
2 2 1 946.232 994.296 24.370 0.152 o
2 2 2 3338.410 3347.150 39.633 0.015 o
2 2 3 378.191 384.297 30.951 0.441 o
2 2 4 213.677 225.748 7.402 2.059 o
2 2 5 16.547 20.471 1.183 62.062 o
2 2 6 2423.180 2508.190 38.962 0.027 o
2 2 7 980.196 1087.720 8.547 0.153 o
2 2 8 63.968 68.678 1.856 13.434 o
2 2 9 126.272 138.974 3.556 4.935 o
2 2 10 69.190 76.351 1.473 12.237 o
2 2 11 15.599 18.214 0.693 72.848 o
2 2 12 25.932 30.455 1.105 39.893 o
2 2 13 129.136 116.918 2.329 5.492 o
2 2 14 164.667 154.324 4.136 3.574 o
2 2 15 47.300 49.554 1.576 20.062 o
2 2 16 19.755 22.588 1.404 51.435 o
2 2 17 24.662 24.242 1.893 39.831 o
2 3 0 400.183 357.246 7.342 0.856 o
2 3 1 606.704 599.269 8.428 0.392 o
2 3 2 687.459 646.061 24.952 0.265 o
2 3 3 426.110 445.461 6.822 0.712 o
2 3 4 85.339 116.801 13.554 2.878 o
2 3 5 23.963 38.561 2.430 30.944 o
2 3 6 191.825 175.786 3.048 2.969 o
2 3 7 90.314 109.279 2.851 7.675 o
2 3 8 134.286 162.293 5.484 3.943 o
2 3 9 135.187 139.897 2.058 4.857 o
2 3 10 51.901 55.456 2.171 16.947 o
2 3 11 74.392 73.069 1.809 11.535 o
2 3 12 11.925 14.007 0.809 94.321 o
2 3 13 63.224 58.442 2.357 13.978 o
2 3 14 160.301 150.352 3.060 3.852 o
2 3 15 14.963 18.333 1.000 71.267 o
2 3 16 53.332 72.686 2.421 14.415 o
2 3 17 21.413 17.110 1.636 50.898 o
2 4 0 1.337 7.402 0.804 308.863 o
2 4 1 68.943 75.540 2.011 11.990 o
2 4 2 59.499 66.101 3.975 11.850 o
2 4 3 80.159 80.065 2.833 9.779 o
2 4 4 2375.730 2652.490 34.121 0.027 o
2 4 5 3.027 3.617 0.765 326.809 o
2 4 6 413.282 427.958 5.754 0.763 o
2 4 7 1174.090 1131.450 12.813 0.117 o
2 4 8 123.075 150.483 4.453 4.645 o
2 4 9 207.087 187.104 2.096 2.699 o
2 4 10 210.235 212.587 2.558 2.469 o
2 4 11 31.503 27.403 1.212 35.532 o
2 4 12 130.266 148.147 4.562 4.438 o
2 4 13 164.746 180.802 3.144 3.408 o
2 4 14 182.574 205.986 3.476 2.848 o
2 4 15 71.806 81.818 3.387 10.129 o
2 4 16 22.280 18.817 1.263 51.614 o
2 4 17 3.201 5.915 1.082 224.908 o
2 5 0 1049.740 1212.090 21.544 0.123 o
2 5 1 260.518 301.644 7.112 1.481 o
2 5 2 46.102 55.852 2.555 17.697 o
2 5 3 286.954 283.239 29.532 0.574 o
2 5 4 449.249 466.887 41.713 0.275 o
2 5 5 54.926 50.611 2.204 16.748 o
2 5 6 127.914 111.700 2.605 5.604 o
2 5 7 143.592 137.858 1.992 4.615 o
2 5 8 200.219 211.005 3.340 2.571 o
2 5 9 91.064 95.695 1.447 8.644 o
2 5 10 193.258 196.981 2.250 2.823 o
2 5 11 626.205 648.437 5.347 0.368 o
2 5 12 632.197 609.831 6.018 0.376 o
2 5 13 44.366 43.011 1.535 22.396 o
2 5 14 95.312 106.209 3.528 7.153 o
2 5 15 3.132 7.053 1.012 221.416 o
2 5 16 69.921 58.220 2.069 13.128 o
2 5 17 3.334 3.637 0.886 288.619 o
2 6 0 32.092 22.511 1.433 36.242 o
2 6 1 113.721 139.543 4.144 5.236 o
2 6 2 103.928 113.829 2.529 6.774 o
2 6 3 263.089 242.873 21.960 0.872 o
2 6 4 874.344 891.690 12.060 0.195 o
2 6 5 21.773 27.925 1.479 44.074 o
2 6 6 173.289 174.872 3.383 3.278 o
2 6 7 210.390 222.934 3.293 2.374 o
2 6 8 470.746 471.511 7.100 0.613 o
2 6 9 31.435 29.467 0.932 35.627 o
2 6 10 73.760 74.919 1.416 11.708 o
2 6 11 157.997 158.395 2.316 3.884 o
2 6 12 83.615 90.266 1.860 9.445 o
2 6 13 145.350 140.106 4.475 4.148 o
2 6 14 40.612 48.530 1.807 22.225 o
2 6 15 115.032 124.718 5.746 4.941 o
2 6 16 118.800 132.911 5.151 4.876 o
2 7 0 2.160 1.696 0.493 574.772 o
2 7 1 46.221 45.960 1.676 20.881 o
2 7 2 32.863 24.192 1.589 34.145 o
2 7 3 26.596 18.349 1.516 43.766 o
2 7 4 107.078 114.240 2.646 6.550 o
2 7 5 53.003 50.194 1.177 18.675 o
2 7 6 30.804 21.907 0.711 40.681 o
2 7 7 329.754 335.617 5.941 1.123 o
2 7 8 1076.350 1091.860 12.800 0.134 o
2 7 9 344.577 336.663 4.371 1.092 o
2 7 10 107.497 110.712 2.460 6.677 o
2 7 11 96.629 99.384 1.793 7.949 o
2 7 12 155.999 166.959 5.101 3.485 o
2 7 13 35.776 36.475 1.459 28.351 o
2 7 14 76.478 80.905 2.644 10.253 o
2 7 15 93.336 90.299 2.691 8.223 o
2 7 16 7.884 9.261 1.332 117.916 o
2 8 0 190.680 204.769 3.026 2.764 o
2 8 1 118.892 127.598 2.309 5.709 o
2 8 2 141.080 133.026 1.881 4.792 o
2 8 3 254.150 276.576 5.130 1.671 o
2 8 4 229.922 225.109 6.596 1.978 o
2 8 5 156.362 153.193 3.194 3.897 o
2 8 6 187.429 191.181 2.694 2.938 o
2 8 7 82.107 86.291 3.300 8.986 o
2 8 8 109.181 111.126 2.338 6.603 o
2 8 9 182.210 162.833 2.843 3.267 o
2 8 10 184.627 188.908 3.432 2.953 o
2 8 11 5.140 4.168 0.747 236.951 o
2 8 12 30.236 38.617 2.177 28.347 o
2 8 13 13.019 11.207 1.575 78.713 o
2 8 14 68.231 78.392 2.431 11.569 o
2 8 15 22.785 26.926 2.346 36.835 o
2 8 16 42.962 36.518 2.109 22.933 o
2 9 0 2.732 3.553 0.695 360.861 o
2 9 1 36.379 29.339 0.991 31.567 o
2 9 2 36.118 42.541 1.080 27.329 o
2 9 3 96.978 99.995 1.722 7.919 o
2 9 4 52.992 50.007 2.161 17.376 o
2 9 5 365.352 380.421 6.496 0.928 o
2 9 6 6.506 6.341 0.535 194.624 o
2 9 7 184.694 197.292 3.332 2.892 o
2 9 8 27.338 28.160 1.207 39.161 o
2 9 9 44.372 47.661 2.035 20.516 o
2 9 10 168.084 163.534 3.848 3.443 o
2 9 11 3.931 3.340 0.782 287.890 o
2 9 12 7.915 8.732 0.943 137.811 o
2 9 13 110.369 122.488 3.728 5.851 o
2 9 14 10.726 14.960 1.548 80.870 o
2 9 15 70.152 68.359 3.211 11.256 o
2 10 0 10.724 7.493 0.800 123.146 o
2 10 1 8.271 9.110 1.387 113.187 o
2 10 2 2.147 2.617 0.710 438.218 o
2 10 3 266.658 306.537 8.305 1.389 o
2 10 4 741.217 765.182 16.884 0.249 o
2 10 5 326.558 335.376 5.602 1.141 o
2 10 6 177.342 174.076 3.593 3.191 o
2 10 7 86.383 71.609 3.807 8.893 o
2 10 8 187.132 185.662 10.556 2.153 o
2 10 9 53.745 48.743 4.016 13.906 o
2 10 10 39.812 43.653 1.753 23.689 o
2 10 11 33.130 31.372 1.715 30.753 o
2 10 12 10.544 11.066 1.284 97.526 o
2 10 13 12.531 11.445 1.467 82.732 o
2 11 0 483.625 504.338 7.126 0.572 o
2 11 1 85.237 89.806 3.166 8.650 o
2 11 2 654.616 644.261 9.042 0.342 o
2 11 3 23.125 21.771 1.384 47.083 o
2 11 4 99.169 95.416 2.650 7.621 o
2 11 5 103.826 107.585 3.022 6.804 o
2 11 6 50.987 41.108 1.899 19.684 o
2 11 7 58.908 50.747 2.586 15.258 o
2 11 8 41.388 41.758 2.587 21.183 o
2 11 9 19.825 18.313 2.467 42.942 o
2 11 10 37.974 38.479 3.143 21.138 o
2 11 11 4.011 3.536 1.129 227.961 o
2 11 12 44.373 41.453 2.596 20.205 o
2 12 0 501.760 504.960 7.761 0.544 o
2 12 1 2.418 2.931 0.780 381.620 o
2 12 2 57.052 51.039 1.758 16.792 o
2 12 3 233.078 237.072 5.903 1.943 o
2 12 4 118.988 110.325 3.735 5.736 o
2 12 5 83.062 89.390 3.253 8.799 o
2 12 6 80.549 83.273 3.026 9.451 o
2 12 7 21.290 20.233 2.630 38.730 o
2 12 8 53.225 53.889 2.726 15.909 o
2 12 9 2.286 3.925 1.044 294.058 o
2 12 10 12.988 14.870 1.358 77.329 o
2 12 11 2.587 1.502 0.638 475.178 o
2 13 0 0.223 2.052 0.718 810.987 o
2 13 1 95.415 97.891 2.933 7.682 o
2 13 2 40.515 40.974 1.886 23.627 o
2 13 3 6.573 7.810 1.008 154.689 o
2 13 4 112.921 116.288 3.085 6.071 o
2 13 5 36.722 30.619 1.856 28.202 o
2 13 6 31.267 28.325 2.805 27.571 o
2 13 7 53.287 49.413 2.461 16.872 o
2 13 8 28.625 29.562 2.244 31.902 o
2 13 9 49.543 56.654 3.485 14.982 o
2 13 10 3.194 4.168 0.788 300.915 o
2 14 0 2.355 2.097 0.679 453.819 o
2 14 1 41.441 47.044 1.903 21.977 o
2 14 2 13.686 9.389 1.001 93.227 o
2 14 3 274.197 284.922 5.958 1.493 o
2 14 4 35.692 40.426 3.157 21.537 o
2 14 5 76.375 88.159 4.509 8.484 o
2 14 6 26.893 24.936 1.791 37.965 o
2 14 7 11.890 15.675 1.426 78.291 o
2 14 8 73.483 69.885 3.072 10.889 o
2 15 0 2.944 3.150 1.075 276.712 o
2 15 1 67.225 59.510 3.448 11.950 o
2 15 2 38.554 43.055 2.927 20.897 o
2 15 3 12.816 8.734 1.480 86.656 o
2 15 4 21.095 24.512 2.096 41.834 o
2 15 5 6.762 4.847 1.082 167.087 o
2 15 6 4.358 4.164 0.913 239.917 o
2 15 7 15.652 9.417 1.142 81.796 o
3 0 1 154.035 171.721 5.611 3.396 o
3 0 2 58.014 47.722 2.180 16.390 o
3 0 3 12.932 20.865 1.312 69.059 o
3 0 4 16.957 7.054 0.599 89.939 o
3 0 5 119.104 90.603 2.397 6.606 o
3 0 6 2.006 3.727 0.743 393.145 o
3 0 7 6.153 6.592 0.579 196.778 o
3 0 8 233.385 184.555 4.525 2.267 o
3 0 9 714.633 700.210 14.923 0.279 o
3 0 10 2.319 1.725 0.418 575.345 o
3 0 11 240.871 283.981 3.830 1.782 o
3 0 12 36.859 27.839 1.438 30.455 o
3 0 13 1.163 1.408 0.607 743.765 o
3 0 14 61.405 54.485 2.100 15.009 o
3 0 15 40.278 38.824 1.801 24.434 o
3 0 16 25.772 21.043 1.217 45.104 o
3 1 0 433.137 421.960 7.156 0.718 o
3 1 1 326.782 351.338 8.883 1.042 o
3 1 2 138.793 148.853 6.382 3.795 o
3 1 3 75.752 112.151 4.299 7.811 o
3 1 4 514.338 548.797 11.584 0.481 o
3 1 5 52.881 71.952 2.300 14.725 o
3 1 6 142.508 161.996 7.879 3.268 o
3 1 7 519.954 522.675 8.849 0.506 o
3 1 8 0.250 1.153 0.994 617.438 o
3 1 9 307.783 285.114 6.336 1.309 o
3 1 10 230.119 242.075 4.259 2.029 o
3 1 11 38.011 33.988 1.623 27.298 o
3 1 12 64.495 65.148 2.349 13.186 o
3 1 13 4.177 5.617 1.879 128.163 o
3 1 14 3.929 4.262 0.762 272.985 o
3 1 15 51.282 54.710 2.589 16.493 o
3 1 16 48.299 47.199 2.082 19.230 o
3 2 0 890.043 977.995 34.071 0.147 o
3 2 1 418.257 424.302 7.040 0.745 o
3 2 2 189.674 188.726 4.904 2.753 o
3 2 3 6.312 3.680 1.011 189.776 o
3 2 4 665.488 661.319 12.188 0.322 o
3 2 5 11.445 14.675 0.814 94.960 o
3 2 6 767.524 738.787 11.559 0.256 o
3 2 7 7.148 5.537 0.557 188.929 o
3 2 8 24.430 20.308 0.780 50.046 o
3 2 9 231.727 237.070 2.881 2.089 o
3 2 10 95.334 90.032 1.972 8.361 o
3 2 11 225.229 235.022 3.681 2.133 o
3 2 12 53.704 53.298 1.551 17.618 o
3 2 13 2.118 2.485 0.509 518.100 o
3 2 14 13.576 14.485 1.173 79.512 o
3 2 15 4.767 6.329 1.244 172.076 o
3 2 16 0.086 0.402 0.706 1322.110 o
3 3 0 1458.440 1709.760 21.834 0.067 o
3 3 1 763.964 768.533 11.137 0.253 o
3 3 2 119.567 116.838 3.320 5.687 o
3 3 3 449.413 415.442 8.181 0.684 o
3 3 4 99.722 89.227 2.258 7.950 o
3 3 5 161.052 144.852 4.720 3.670 o
3 3 6 26.917 20.787 0.803 45.884 o
3 3 7 23.730 21.729 0.835 49.754 o
3 3 8 106.602 122.793 2.568 6.367 o
3 3 9 4.994 2.468 0.405 309.694 o
3 3 10 92.129 107.554 1.953 7.933 o
3 3 11 156.478 148.238 5.461 3.608 o
3 3 12 242.545 221.913 6.191 1.911 o
3 3 13 45.041 42.201 1.576 22.211 o
3 3 14 8.654 8.837 1.203 119.455 o
3 3 15 13.071 12.073 1.100 87.752 o
3 3 16 37.961 39.587 1.994 24.773 o
3 4 0 55.986 59.110 1.837 15.991 o
3 4 1 10.130 12.019 0.766 111.546 o
3 4 2 57.270 52.436 1.861 16.441 o
3 4 3 56.590 47.172 3.438 14.636 o
3 4 4 227.526 204.750 4.089 2.246 o
3 4 5 409.991 419.020 5.648 0.781 o
3 4 6 326.519 299.470 3.461 1.250 o
3 4 7 133.065 132.496 2.892 4.939 o
3 4 8 108.717 101.084 2.159 6.970 o
3 4 9 222.292 232.275 3.000 2.203 o
3 4 10 202.380 224.870 2.718 2.484 o
3 4 11 225.786 213.144 2.805 2.275 o
3 4 12 42.519 48.258 1.845 21.472 o
3 4 13 96.322 93.348 2.832 7.822 o
3 4 14 97.291 86.991 3.154 7.834 o
3 4 15 6.866 6.930 0.922 161.776 o
3 4 16 6.261 9.599 1.068 144.419 o
3 5 0 8.564 21.083 2.876 49.535 o
3 5 1 116.045 134.932 11.607 2.964 o
3 5 2 319.465 325.588 29.001 0.541 o
3 5 3 553.842 598.078 11.644 0.422 o
3 5 4 1.504 1.357 0.392 813.227 o
3 5 5 148.613 134.205 2.213 4.490 o
3 5 6 28.399 30.650 1.032 37.567 o
3 5 7 138.710 128.498 2.353 4.895 o
3 5 8 84.217 85.862 1.897 9.589 o
3 5 9 502.052 522.595 6.977 0.537 o
3 5 10 39.798 40.384 1.294 25.507 o
3 5 11 92.438 85.545 1.985 8.792 o
3 5 12 20.937 20.251 1.061 54.354 o
3 5 13 47.747 55.255 2.504 17.448 o
3 5 14 169.968 186.566 5.645 2.985 o
3 5 15 53.328 46.591 2.860 16.462 o
3 6 0 0.278 2.158 0.869 632.004 o
3 6 1 161.065 156.535 10.897 2.487 o
3 6 2 10.666 12.085 1.424 90.328 o
3 6 3 113.732 120.436 2.016 6.182 o
3 6 4 219.024 212.327 4.207 2.290 o
3 6 5 45.742 44.665 0.950 22.419 o
3 6 6 88.844 86.995 1.850 9.104 o
3 6 7 78.724 77.088 1.550 10.849 o
3 6 8 309.554 303.688 4.192 1.306 o
3 6 9 150.033 162.889 3.442 3.903 o
3 6 10 97.265 88.806 1.752 8.325 o
3 6 11 138.460 128.846 2.506 4.876 o
3 6 12 72.424 65.498 2.005 12.219 o
3 6 13 116.365 116.819 2.924 5.937 o
3 6 14 70.546 70.447 3.083 11.204 o
3 6 15 15.527 13.606 1.447 69.732 o
3 7 0 0.964 3.378 0.613 576.878 o
3 7 1 21.229 27.752 5.773 16.380 o
3 7 2 147.831 173.608 4.306 3.708 o
3 7 3 47.187 47.362 1.638 20.368 o
3 7 4 47.426 55.838 1.388 19.275 o
3 7 5 108.999 113.717 2.715 6.441 o
3 7 6 176.054 187.247 2.275 3.192 o
3 7 7 107.425 102.524 1.979 7.051 o
3 7 8 126.782 129.201 2.724 5.266 o
3 7 9 0.397 1.598 0.561 1043.790 o
3 7 10 76.869 86.655 4.519 8.496 o
3 7 11 28.477 30.733 1.260 36.560 o
3 7 12 448.517 443.411 6.259 0.678 o
3 7 13 0.007 -0.079 0.637 1967.170 o
3 7 14 15.030 14.311 1.372 71.452 o
3 7 15 18.101 14.212 2.424 48.219 o
3 8 0 96.149 93.804 2.269 8.043 o
3 8 1 804.120 870.981 19.381 0.206 o
3 8 2 138.311 148.721 2.860 4.502 o
3 8 3 35.932 34.280 1.416 29.049 o
3 8 4 68.369 75.829 1.528 12.369 o
3 8 5 232.963 240.999 2.829 2.060 o
3 8 6 226.975 253.690 3.880 2.020 o
3 8 7 359.049 376.446 6.504 0.951 o
3 8 8 281.365 301.660 4.945 1.437 o
3 8 9 60.378 66.747 1.901 14.216 o
3 8 10 88.205 81.002 3.611 8.492 o
3 8 11 49.897 48.849 1.718 19.122 o
3 8 12 50.443 49.634 2.590 17.314 o
3 8 13 15.411 20.280 1.589 59.618 o
3 8 14 0.136 1.142 0.690 1080.370 o
3 9 0 291.216 299.711 4.694 1.396 o
3 9 1 36.146 36.724 1.385 28.268 o
3 9 2 77.373 75.618 3.265 9.972 o
3 9 3 59.802 65.598 1.663 14.660 o
3 9 4 59.900 56.402 1.460 15.799 o
3 9 5 21.506 14.240 0.765 61.657 o
3 9 6 0.137 1.244 0.453 1629.170 o
3 9 7 28.039 22.527 1.155 41.727 o
3 9 8 58.292 64.374 1.990 14.762 o
3 9 9 11.096 5.890 0.735 128.809 o
3 9 10 28.556 24.536 1.119 40.189 o
3 9 11 268.678 276.746 7.105 1.505 o
3 9 12 77.108 68.270 2.267 11.193 o
3 9 13 5.397 7.423 0.960 177.446 o
3 9 14 1.392 1.555 0.669 629.132 o
3 10 0 33.163 37.113 3.452 21.844 o
3 10 1 405.010 420.307 8.234 0.763 o
3 10 2 298.353 311.646 5.033 1.323 o
3 10 3 429.244 435.831 5.353 0.726 o
3 10 4 55.684 49.368 1.830 17.257 o
3 10 5 184.571 187.008 4.136 2.912 o
3 10 6 46.575 61.517 4.026 14.017 o
3 10 7 46.224 39.708 1.790 21.801 o
3 10 8 178.843 187.054 4.677 2.950 o
3 10 9 54.637 57.098 1.898 16.467 o
3 10 10 28.777 38.072 1.762 31.243 o
3 10 11 41.753 51.049 1.869 21.191 o
3 10 12 54.706 57.407 3.285 14.310 o
3 11 0 16.683 19.879 1.320 60.813 o
3 11 1 36.336 38.094 5.253 14.710 o
3 11 2 227.405 249.137 5.276 1.973 o
3 11 3 186.243 203.270 6.862 2.506 o
3 11 4 51.730 48.925 2.330 17.557 o
3 11 5 175.856 190.021 6.192 2.803 o
3 11 6 44.970 44.739 2.691 19.267 o
3 11 7 114.731 121.966 4.198 5.525 o
3 11 8 100.559 105.408 3.790 6.753 o
3 11 9 76.591 91.671 4.208 8.568 o
3 11 10 5.888 4.617 1.393 155.398 o
3 11 11 4.539 3.650 1.142 211.961 o
3 12 0 2.812 3.198 1.172 260.920 o
3 12 1 24.090 23.296 1.765 41.940 o
3 12 2 45.176 42.731 3.498 17.395 o
3 12 3 49.150 51.925 3.184 16.153 o
3 12 4 24.472 24.026 2.197 37.792 o
3 12 5 70.272 71.421 3.380 10.886 o
3 12 6 7.705 6.693 1.257 133.912 o
3 12 7 3.258 4.604 1.366 199.496 o
3 12 8 16.713 18.150 2.775 42.809 o
3 12 9 7.930 8.870 1.022 133.432 o
3 12 10 2.989 3.603 1.082 265.521 o
3 12 11 33.708 29.961 1.987 29.690 o
3 13 0 32.921 35.315 1.883 28.959 o
3 13 1 63.056 63.755 3.475 12.198 o
3 13 2 50.733 50.789 3.029 16.244 o
3 13 3 4.858 6.740 1.311 161.871 o
3 13 4 34.576 38.776 2.467 24.898 o
3 13 5 5.315 4.658 1.169 183.763 o
3 13 6 94.266 96.440 3.373 7.609 o
3 13 7 36.212 44.718 2.866 21.616 o
3 13 8 0.315 1.034 0.737 935.581 o
3 14 0 136.797 132.810 4.732 4.432 o
3 14 1 16.854 17.732 1.839 55.738 o
3 14 2 51.387 59.489 2.988 15.253 o
3 14 3 5.408 6.213 1.230 164.800 o
3 14 4 17.383 17.216 1.264 62.958 o
3 14 5 22.955 25.371 2.102 39.360 o
3 14 6 0.085 0.277 0.744 1260.100 o
3 14 7 2.768 1.749 0.516 481.320 o
3 15 0 0.413 -0.068 0.487 2043.460 o
3 15 1 13.898 12.581 1.291 79.504 o
3 15 2 126.607 132.249 4.340 4.854 o
3 15 3 34.919 38.905 2.204 25.686 o
3 15 4 17.150 14.821 3.360 36.907 o
3 15 5 23.621 25.716 1.643 42.003 o
4 0 0 19.358 29.231 2.603 36.677 o
4 0 1 0.060 1.704 0.994 602.419 o
4 0 2 2.590 6.923 1.022 235.978 o
4 0 4 73.874 79.682 3.650 9.797 o
4 0 5 27.835 33.741 1.969 32.471 o
4 0 6 31.612 28.581 1.571 33.476 o
4 0 7 466.840 484.982 9.238 0.593 o
4 0 8 459.653 478.182 11.213 0.590 o
4 0 9 79.796 78.538 2.563 10.075 o
4 0 10 3.792 3.542 0.552 325.478 o
4 0 11 41.439 40.843 2.176 22.494 o
4 0 12 304.736 286.137 10.035 1.202 o
4 0 13 3.387 3.402 0.867 294.806 o
4 0 14 0.015 0.546 0.622 1620.010 o
4 0 15 0.627 2.454 0.987 477.822 o
4 0 16 62.288 64.891 2.609 13.291 o
4 1 0 105.232 127.826 4.850 5.567 o
4 1 1 282.805 314.913 6.304 1.358 o
4 1 2 11.928 12.622 0.949 95.047 o
4 1 3 206.456 234.781 6.405 2.160 o
4 1 4 437.676 464.124 6.966 0.673 o
4 1 5 164.077 171.334 4.486 3.368 o
4 1 6 0.883 1.570 0.688 724.491 o
4 1 7 235.904 262.246 7.943 1.711 o
4 1 8 247.476 250.694 6.909 1.728 o
4 1 9 41.270 34.158 1.630 25.528 o
4 1 10 33.308 39.887 1.703 28.035 o
4 1 11 9.867 12.689 1.785 81.706 o
4 1 12 15.287 19.291 1.283 65.305 o
4 1 13 1.323 2.522 1.034 390.154 o
4 1 14 17.633 18.381 1.521 57.888 o
4 1 15 9.276 10.471 1.129 111.958 o
4 2 0 60.750 90.739 3.772 10.472 o
4 2 1 243.594 285.479 3.980 1.752 o
4 2 2 161.097 172.211 4.838 3.371 o
4 2 3 275.772 302.569 8.346 1.353 o
4 2 4 217.088 239.107 3.915 2.184 o
4 2 5 127.488 155.409 3.834 4.566 o
4 2 6 119.195 124.909 2.684 5.680 o
4 2 7 49.188 64.845 1.713 17.090 o
4 2 8 186.869 190.382 3.519 2.899 o
4 2 9 87.198 86.840 1.996 9.207 o
4 2 10 45.563 48.827 1.707 20.553 o
4 2 11 60.725 54.128 3.968 12.506 o
4 2 12 53.864 54.171 2.185 16.604 o
4 2 13 54.337 52.303 2.181 16.720 o
4 2 14 60.406 59.563 3.380 13.027 o
4 2 15 7.222 6.082 0.987 158.732 o
4 3 0 150.483 148.017 3.613 4.056 o
4 3 1 374.848 390.207 6.376 0.891 o
4 3 2 98.891 95.283 2.640 7.649 o
4 3 3 39.758 41.433 1.254 25.350 o
4 3 4 146.308 148.281 2.455 4.320 o
4 3 5 600.493 616.541 5.982 0.397 o
4 3 6 500.020 520.525 4.978 0.550 o
4 3 7 5.994 8.753 0.904 162.332 o
4 3 8 149.879 155.411 4.657 3.814 o
4 3 9 36.416 40.881 1.989 25.211 o
4 3 10 28.801 26.273 1.783 35.672 o
4 3 11 11.186 9.671 0.922 108.379 o
4 3 12 16.050 14.787 1.232 70.050 o
4 3 13 17.757 23.273 1.595 52.275 o
4 3 14 2.931 3.894 1.129 253.844 o
4 4 0 49.141 42.063 1.352 21.070 o
4 4 1 145.291 161.962 8.106 3.175 o
4 4 2 219.470 217.841 3.117 2.307 o
4 4 3 0.707 0.907 0.335 1451.600 o
4 4 4 374.179 426.152 5.727 0.854 o
4 4 5 213.288 210.322 2.789 2.436 o
4 4 6 185.352 193.595 2.509 2.962 o
4 4 7 34.301 33.073 1.782 29.192 o
4 4 8 82.903 92.869 2.469 9.106 o
4 4 9 24.848 23.722 0.987 45.851 o
4 4 10 188.919 187.961 3.627 2.878 o
4 4 11 13.660 13.641 1.008 83.790 o
4 4 12 27.216 24.947 1.176 41.177 o
4 4 13 4.384 6.444 2.021 113.558 o
4 4 14 52.551 63.762 2.704 15.049 o
4 5 0 33.359 31.207 1.223 32.445 o
4 5 1 52.050 44.085 1.466 19.567 o
4 5 2 10.009 10.614 0.739 118.176 o
4 5 3 69.402 69.029 2.294 12.174 o
4 5 4 38.535 43.148 1.126 25.780 o
4 5 5 28.020 33.819 1.162 35.964 o
4 5 6 110.985 109.640 3.015 6.356 o
4 5 7 50.530 53.436 1.335 18.756 o
4 5 8 156.711 157.503 3.094 3.848 o
4 5 9 41.078 40.920 1.326 24.691 o
4 5 10 32.514 31.315 1.522 31.970 o
4 5 11 193.245 191.479 3.459 2.797 o
4 5 12 52.578 46.752 1.747 18.589 o
4 5 13 31.989 38.780 1.482 29.913 o
4 5 14 60.738 60.138 2.467 14.146 o
4 5 15 58.817 54.433 1.913 15.789 o
4 6 0 179.738 190.315 3.892 2.984 o
4 6 1 27.903 27.933 1.078 39.252 o
4 6 2 60.493 66.333 1.447 14.628 o
4 6 3 293.058 288.275 3.763 1.436 o
4 6 4 22.323 21.965 0.774 52.210 o
4 6 5 23.055 19.804 0.737 53.014 o
4 6 6 32.526 34.144 1.209 32.020 o
4 6 7 1.341 1.075 0.413 905.837 o
4 6 8 170.316 176.586 4.589 3.191 o
4 6 9 77.549 71.769 2.351 10.861 o
4 6 10 39.231 48.128 2.180 21.932 o
4 6 11 5.879 6.935 1.359 144.726 o
4 6 12 16.664 20.988 4.553 24.751 o
4 6 13 16.416 15.377 0.965 71.775 o
4 6 14 69.041 76.552 2.549 11.487 o
4 7 0 35.144 30.397 1.985 28.694 o
4 7 1 2.259 2.544 0.576 475.184 o
4 7 2 136.840 137.529 4.378 4.441 o
4 7 3 140.013 143.562 2.766 4.542 o
4 7 4 13.493 15.167 0.791 84.821 o
4 7 5 14.684 13.781 0.697 84.014 o
4 7 6 58.910 52.118 1.339 16.651 o
4 7 7 63.543 67.567 1.551 13.849 o
4 7 8 45.944 50.313 1.586 20.376 o
4 7 9 24.883 20.735 1.036 47.646 o
4 7 10 67.457 68.642 2.959 11.848 o
4 7 11 73.154 77.646 2.527 10.912 o
4 7 12 50.511 59.134 5.080 11.674 o
4 7 13 39.214 49.849 2.055 21.929 o
4 7 14 4.464 4.570 0.615 266.128 o
4 8 0 0.034 0.233 0.578 2057.560 o
4 8 1 16.695 19.065 1.071 64.671 o
4 8 2 228.259 242.227 4.161 2.049 o
4 8 3 49.204 43.873 1.621 20.304 o
4 8 4 73.287 80.381 1.766 11.221 o
4 8 5 58.164 62.097 1.319 15.670 o
4 8 6 6.860 8.282 0.752 161.906 o
4 8 7 94.966 93.896 2.910 7.866 o
4 8 8 57.471 62.807 1.694 15.404 o
4 8 9 17.635 18.858 0.949 63.855 o
4 8 10 0.382 0.976 0.456 1491.480 o
4 8 11 115.869 117.596 2.929 5.941 o
4 8 12 22.572 23.836 1.393 46.344 o
4 8 13 59.521 55.663 1.825 15.598 o
4 9 0 124.849 120.855 2.550 5.550 o
4 9 1 158.541 150.668 5.111 3.599 o
4 9 2 191.959 191.193 3.180 2.837 o
4 9 3 324.625 348.457 5.886 1.119 o
4 9 4 94.945 99.597 2.303 7.904 o
4 9 5 132.069 143.600 3.138 4.739 o
4 9 6 158.247 154.212 4.915 3.599 o
4 9 7 13.762 14.818 1.636 69.457 o
4 9 8 86.274 84.838 2.369 9.217 o
4 9 9 8.920 8.236 1.173 120.988 o
4 9 10 19.389 21.328 0.848 57.923 o
4 9 11 35.871 35.080 1.292 29.192 o
4 10 0 1.417 4.935 0.924 341.724 o
4 10 1 152.126 166.753 6.108 3.396 o
4 10 2 101.130 89.628 3.246 7.437 o
4 10 3 82.502 85.892 6.628 6.551 o
4 10 4 26.308 27.667 1.189 40.606 o
4 10 5 132.860 133.596 4.205 4.661 o
4 10 6 31.360 33.425 1.369 32.617 o
4 10 7 71.813 69.339 2.988 11.204 o
4 10 8 41.013 47.074 4.059 16.345 o
4 10 9 19.256 17.799 1.349 57.248 o
4 10 10 1.843 1.508 0.946 425.045 o
4 11 0 143.654 142.041 10.431 2.853 o
4 11 1 20.107 16.995 1.514 54.556 o
4 11 2 98.873 86.098 8.440 4.872 o
4 11 3 7.001 6.111 1.393 135.250 o
4 11 4 107.718 118.974 6.547 4.970 o
4 11 5 15.820 21.791 1.562 57.584 o
4 11 6 4.029 5.050 0.816 248.856 o
4 11 7 46.443 52.411 3.421 16.183 o
4 11 8 7.186 7.318 0.945 153.766 o
4 11 9 22.450 26.394 1.407 44.699 o
4 11 10 46.561 38.506 2.190 20.990 o
4 12 0 150.752 155.650 3.720 3.936 o
4 12 1 41.681 46.032 2.059 21.710 o
4 12 2 65.295 61.383 2.383 13.331 o
4 12 3 8.669 10.571 1.430 104.290 o
4 12 4 12.247 14.232 1.150 85.608 o
4 12 5 115.925 113.723 2.939 6.028 o
4 12 6 38.842 40.294 3.326 19.951 o
4 12 7 1.471 1.717 0.926 459.451 o
4 12 8 39.470 43.101 2.467 21.983 o
4 13 0 0.895 1.100 0.520 978.885 o
4 13 1 3.510 5.289 0.766 268.947 o
4 13 2 1.580 2.227 1.095 360.045 o
4 13 3 0.682 2.374 0.611 739.478 o
4 13 4 6.040 7.973 0.906 167.076 o
4 13 5 7.420 4.676 0.624 188.374 o
4 13 6 11.299 9.837 0.868 108.514 o
4 14 0 6.040 9.958 1.176 138.803 o
4 14 1 50.074 63.173 2.528 15.907 o
4 14 2 15.098 16.299 1.311 69.392 o
4 14 4 13.231 6.240 1.007 104.015 o
5 0 1 246.453 267.269 8.146 1.616 o
5 0 2 7.988 11.114 1.649 97.938 o
5 0 3 585.018 629.585 38.384 0.235 o
5 0 4 23.579 20.490 1.917 42.899 o
5 0 5 103.472 108.729 3.165 6.740 o
5 0 6 11.394 10.918 0.942 102.750 o
5 0 7 0.286 0.482 0.571 1528.240 o
5 0 8 6.833 8.983 1.220 133.395 o
5 0 9 6.242 8.443 1.710 113.213 o
5 0 10 89.893 91.634 4.894 7.183 o
5 0 11 4.592 6.020 0.953 206.207 o
5 0 12 11.083 10.089 0.731 112.439 o
5 0 13 27.668 27.419 1.233 39.081 o
5 1 0 122.376 112.715 2.597 5.830 o
5 1 1 55.665 63.923 2.040 15.293 o
5 1 2 32.026 35.187 2.609 26.382 o
5 1 3 3.495 4.354 1.183 222.751 o
5 1 4 23.889 24.789 2.278 37.338 o
5 1 5 57.998 61.044 2.187 14.931 o
5 1 6 230.352 247.945 4.923 1.970 o
5 1 7 24.496 27.635 2.440 34.406 o
5 1 8 49.965 48.430 3.056 16.632 o
5 1 9 38.341 41.135 2.745 21.896 o
5 1 10 58.816 48.707 2.860 15.058 o
5 1 11 105.657 100.523 3.502 6.722 o
5 1 12 36.057 35.504 1.832 27.286 o
5 1 13 35.038 30.877 1.322 31.038 o
5 1 14 6.429 3.326 0.642 223.166 o
5 2 0 227.988 245.691 11.060 1.608 o
5 2 1 32.730 37.815 1.560 29.486 o
5 2 2 170.829 176.677 3.137 3.329 o
5 2 3 17.895 21.256 1.250 57.564 o
5 2 4 142.099 152.215 3.485 4.245 o
5 2 5 150.283 164.685 3.439 3.875 o
5 2 6 20.294 16.681 1.357 56.218 o
5 2 7 17.131 15.066 1.426 63.955 o
5 2 8 140.080 134.019 4.614 4.347 o
5 2 9 118.589 121.319 3.772 5.509 o
5 2 10 6.895 3.752 0.898 188.040 o
5 2 11 65.964 65.050 1.774 13.469 o
5 2 12 3.667 6.019 0.778 249.792 o
5 2 13 5.101 3.792 0.960 219.365 o
5 3 0 33.307 31.845 1.503 31.288 o
5 3 1 153.936 157.233 4.184 3.773 o
5 3 2 118.681 131.631 2.139 5.659 o
5 3 3 163.478 160.394 2.421 3.720 o
5 3 4 43.034 46.094 1.420 22.526 o
5 3 5 117.253 112.504 2.279 6.151 o
5 3 6 161.704 170.744 4.113 3.468 o
5 3 7 84.413 81.461 3.613 8.782 o
5 3 8 168.113 172.137 4.426 3.291 o
5 3 9 10.346 14.332 1.305 89.977 o
5 3 10 5.533 6.744 0.972 179.839 o
5 3 11 64.801 56.934 2.098 14.111 o
5 3 12 8.113 9.671 0.690 140.899 o
5 3 14 1.161 0.879 0.412 1030.340 o
5 4 0 44.481 51.726 2.058 19.762 o
5 4 1 66.314 73.418 1.969 12.572 o
5 4 2 17.498 17.724 0.826 66.825 o
5 4 3 46.477 42.190 1.490 21.814 o
5 4 4 321.738 311.441 4.056 1.236 o
5 4 5 353.289 370.998 5.960 0.984 o
5 4 6 56.976 63.265 2.535 14.471 o
5 4 7 52.639 53.774 2.300 16.769 o
5 4 8 70.749 64.425 1.936 12.606 o
5 4 9 16.111 14.265 0.956 74.595 o
5 4 10 7.296 4.633 0.803 180.124 o
5 4 11 3.907 4.847 1.014 229.551 o
5 4 12 1.250 2.757 0.584 595.849 o
5 4 13 13.999 11.506 0.973 87.460 o
5 5 0 9.785 7.198 0.787 133.182 o
5 5 1 80.872 76.270 2.594 10.061 o
5 5 2 1.316 2.250 0.525 664.142 o
5 5 3 195.968 202.636 2.821 2.714 o
5 5 4 5.924 6.338 0.581 204.028 o
5 5 5 97.022 90.411 2.917 7.840 o
5 5 6 190.153 171.682 4.174 2.941 o
5 5 7 58.566 60.934 2.029 15.012 o
5 5 8 17.660 18.446 1.039 63.397 o
5 5 9 18.296 18.347 1.883 52.090 o
5 5 10 0.269 0.639 0.593 1399.440 o
5 5 11 19.413 23.654 1.609 49.191 o
5 5 12 5.833 7.476 0.657 189.920 o
5 5 13 1.379 1.775 0.436 760.319 o
5 6 0 164.757 155.112 5.053 3.436 o
5 6 1 51.670 50.466 3.381 15.377 o
5 6 2 119.451 110.247 2.578 6.031 o
5 6 3 1.054 1.696 0.541 789.090 o
5 6 4 0.019 0.429 0.505 2341.210 o
5 6 5 91.724 86.753 3.409 8.118 o
5 6 6 87.066 81.453 2.545 9.210 o
5 6 7 15.397 14.977 0.897 76.574 o
5 6 8 7.808 7.992 1.382 120.844 o
5 6 9 2.361 2.126 0.652 461.331 o
5 6 10 6.041 5.395 1.007 179.820 o
5 6 11 41.831 40.643 3.438 18.692 o
5 6 12 26.813 23.201 1.156 42.771 o
5 7 0 26.901 43.222 2.388 27.982 o
5 7 1 41.688 40.323 2.554 21.426 o
5 7 2 5.823 2.807 0.757 235.758 o
5 7 3 24.661 24.893 1.159 44.384 o
5 7 4 36.881 35.691 1.247 28.501 o
5 7 5 14.546 13.547 1.445 72.721 o
5 7 6 49.977 45.040 1.700 19.725 o
5 7 7 67.858 67.306 6.209 8.248 o
5 7 8 26.415 29.474 4.752 19.357 o
5 7 9 10.570 10.925 0.797 111.526 o
5 7 10 22.015 18.805 0.875 55.032 o
5 7 11 10.842 10.202 0.598 116.656 o
5 8 0 13.434 16.619 1.176 76.238 o
5 8 1 71.276 81.429 3.001 10.535 o
5 8 2 113.929 111.878 3.205 6.094 o
5 8 3 32.505 37.643 1.527 29.797 o
5 8 4 9.646 9.574 0.762 124.586 o
5 8 5 12.148 11.432 0.983 96.216 o
5 8 6 1.333 1.226 0.662 680.602 o
5 8 7 36.980 34.421 1.536 28.018 o
5 8 8 4.259 4.989 0.973 223.800 o
5 8 9 27.573 27.088 1.589 37.507 o
5 8 10 1.894 2.217 0.710 485.077 o
5 9 0 233.074 238.203 11.431 1.574 o
5 9 1 58.847 61.723 1.983 14.925 o
5 9 2 127.422 143.470 3.603 4.808 o
5 9 3 7.519 8.176 0.917 146.238 o
5 9 4 74.559 68.469 1.847 11.806 o
5 9 5 31.678 35.629 1.243 31.990 o
5 9 6 19.267 21.532 1.179 55.291 o
5 9 7 35.121 38.278 7.095 10.475 o
5 10 0 12.846 11.972 1.372 82.795 o
5 10 1 30.963 30.603 1.621 32.975 o
5 10 2 2.852 4.770 0.738 311.659 o
5 10 3 40.603 39.831 1.822 24.007 o
5 10 4 24.332 28.582 2.150 36.221 o
5 10 5 14.900 14.229 1.203 74.880 o
5 10 6 8.257 9.311 1.568 104.746 o
5 10 7 19.715 14.906 1.453 58.029 o
5 11 0 16.078 14.838 1.778 61.157 o
5 11 1 18.429 19.470 1.159 59.245 o
5 11 2 31.128 39.623 6.574 11.879 o
5 11 3 48.556 51.311 5.932 10.830 o
5 11 4 68.333 65.907 3.221 11.636 o
5 11 5 20.704 18.485 0.949 57.391 o
5 12 0 41.479 54.406 2.346 19.676 o
5 12 1 8.336 9.444 1.109 123.564 o
5 12 2 11.659 12.013 1.149 93.249 o
5 12 3 20.781 19.983 1.298 52.877 o
6 0 0 239.944 247.448 8.626 1.692 o
6 0 1 19.252 29.920 2.799 34.799 o
6 0 2 199.021 218.075 8.004 2.176 o
6 0 3 40.688 46.770 2.240 21.489 o
6 0 4 0.595 2.077 0.809 629.160 o
6 0 5 72.341 78.150 2.825 10.746 o
6 0 6 2.889 2.992 0.827 337.771 o
6 0 7 29.432 30.174 1.634 34.289 o
6 0 8 20.722 18.851 1.592 51.067 o
6 0 9 4.265 3.175 0.680 293.021 o
6 0 10 66.811 76.034 3.106 11.299 o
6 0 11 166.826 157.226 3.776 3.543 o
6 1 0 114.228 124.082 5.807 4.956 o
6 1 1 82.892 89.085 3.826 8.450 o
6 1 2 47.248 52.702 2.961 16.969 o
6 1 3 45.602 52.817 2.974 17.327 o
6 1 4 53.010 55.751 3.042 15.209 o
6 1 5 6.077 6.679 1.284 149.220 o
6 1 6 28.692 34.429 2.298 29.957 o
6 1 7 33.660 36.944 2.278 26.523 o
6 1 8 50.827 52.722 2.555 16.899 o
6 1 9 1.446 1.952 0.580 636.050 o
6 1 10 81.694 69.595 2.238 10.571 o
6 1 11 67.227 65.114 1.414 13.503 o
6 2 0 40.224 43.885 2.905 20.281 o
6 2 1 114.597 93.782 3.444 6.441 o
6 2 2 25.194 26.910 1.613 39.826 o
6 2 3 67.920 68.487 2.533 12.215 o
6 2 4 25.873 31.888 1.736 36.041 o
6 2 5 64.026 62.747 2.363 13.451 o
6 2 6 71.677 75.473 2.544 11.219 o
6 2 7 20.700 23.151 1.369 49.778 o
6 2 8 38.324 40.490 1.305 26.211 o
6 2 9 11.133 9.428 0.662 116.008 o
6 2 10 35.420 35.248 1.804 27.809 o
6 2 11 6.470 5.753 0.669 193.461 o
6 3 0 15.725 10.019 1.166 79.951 o
6 3 1 107.343 112.546 4.840 5.802 o
6 3 2 25.129 26.859 2.491 33.855 o
6 3 3 40.911 38.846 2.819 21.153 o
6 3 4 5.882 3.839 0.762 220.170 o
6 3 5 5.118 3.911 0.761 239.715 o
6 3 6 17.224 14.221 1.124 69.052 o
6 3 7 41.789 37.275 1.730 24.283 o
6 3 8 49.199 52.231 2.317 17.812 o
6 3 9 10.177 8.357 0.597 129.803 o
6 3 10 107.919 106.562 5.019 5.831 o
6 4 0 41.252 41.116 2.082 22.769 o
6 4 1 17.113 21.085 1.518 56.290 o
6 4 2 41.825 38.579 1.548 24.409 o
6 4 3 17.144 13.686 0.801 74.056 o
6 4 4 26.152 24.492 1.080 43.179 o
6 4 5 25.649 22.914 0.993 45.278 o
6 4 6 6.099 5.895 0.528 208.132 o
6 4 7 3.552 3.480 0.611 330.782 o
6 4 8 14.703 12.607 1.288 76.715 o
6 4 9 15.179 14.253 1.967 60.465 o
6 4 10 23.986 24.337 1.190 45.456 o
6 5 0 86.720 80.378 3.874 8.459 o
6 5 1 78.212 70.393 3.583 9.887 o
6 5 2 4.944 2.609 1.007 232.662 o
6 5 3 44.842 46.081 3.032 18.258 o
6 5 4 15.360 14.299 0.964 76.938 o
6 5 5 85.270 94.061 5.601 6.916 o
6 5 6 0.140 0.518 0.386 2677.910 o
6 5 7 37.630 37.949 3.245 20.983 o
6 5 8 33.042 29.386 2.498 27.890 o
6 5 9 1.658 2.893 0.629 506.087 o
6 5 10 25.575 25.709 1.082 43.134 o
6 6 0 8.165 8.782 0.811 140.559 o
6 6 1 101.167 103.827 15.565 2.317 o
6 6 2 67.350 64.519 11.965 4.006 o
6 6 3 8.383 7.919 2.457 73.000 o
6 6 4 21.555 18.534 2.295 42.730 o
6 6 5 0.405 0.423 0.490 1695.630 o
6 6 6 5.912 7.033 0.973 171.419 o
6 6 7 0.299 0.730 0.568 1398.810 o
6 6 8 3.430 3.988 0.662 315.465 o
6 6 9 11.074 9.599 0.730 114.258 o
6 7 0 215.321 248.427 4.664 2.118 o
6 7 1 60.497 79.175 3.346 11.655 o
6 7 2 146.119 170.484 5.131 3.649 o
6 7 3 24.518 30.698 2.028 35.969 o
6 7 4 35.490 47.990 2.366 22.883 o
6 7 5 1.721 1.202 0.432 747.574 o
6 7 6 15.577 11.425 0.859 82.983 o
6 7 7 9.392 8.214 0.717 134.442 o
6 8 0 14.537 25.724 1.334 58.972 o
6 8 1 96.175 106.269 3.765 6.991 o
6 8 2 26.804 26.425 1.873 36.837 o
6 8 3 58.334 55.197 2.461 15.100 o
6 8 4 6.114 6.632 1.041 166.561 o
6 9 0 11.867 15.675 1.020 86.781 o
6 9 1 10.565 9.681 1.203 103.794 o
7 0 1 1.421 0.832 0.340 984.013 o
7 0 2 40.738 33.839 1.301 26.702 o
7 0 3 74.502 59.105 1.641 12.645 o
7 0 4 6.823 5.870 0.496 194.916 o
7 0 5 47.583 36.296 0.979 23.366 o
7 0 6 6.369 5.028 0.400 218.720 o
7 1 0 19.763 20.215 1.221 55.217 o
7 1 1 19.106 17.002 1.111 60.953 o
7 1 2 12.091 10.642 0.920 100.078 o
7 1 3 39.114 32.850 2.471 24.183 o
7 1 4 52.267 38.856 0.885 21.092 o
7 1 5 20.456 17.724 0.574 61.254 o
7 2 0 14.892 8.708 0.857 91.896 o
7 2 1 11.374 8.055 0.954 111.586 o
7 2 2 8.453 5.979 0.708 157.989 o
7 2 3 11.196 6.910 0.862 119.818 o
7 2 4 7.755 5.799 0.625 173.060 o
7 2 5 9.336 7.227 0.825 136.027 o
7 3 0 25.281 17.038 0.960 50.329 o
7 3 1 3.421 2.558 0.486 390.826 o
7 3 2 0.887 0.428 0.301 1578.420 o
7 3 3 8.378 7.734 1.426 115.439 o
7 4 0 23.033 17.923 1.393 50.016 o
7 4 1 25.931 27.027 1.467 39.874 o
7 4 2 28.242 30.590 1.514 35.689 o
7 5 0 39.967 37.492 8.153 8.411 o
7 5 1 51.282 54.257 1.960 17.582 o
7 6 0 0.119 0.128 0.345 4273.560 o
;
_iucr_refine_instructions_details 
;
TITL zhangchangsheng_0621_auto_a.res in P2(1)2(1)2(1)
REM Old TITL zhangchangsheng_0621_auto in P2(1)2(1)2(1)
REM SHELXT solution in P2(1)2(1)2(1): R1 0.115, Rweak 0.041, Alpha 0.000
REM <I/s> 1.225 for 22 systematic absences, Orientation as input
REM Flack x = -0.202 ( 0.134 ) from 929 Parsons' quotients
REM Formula found by SHELXT: C16 O2
CELL 1.54184 5.9107 13.8035 15.3174 90 90 90
ZERR 4 0.0001 0.0003 0.0003 0 0 0
LATT -1
SYMM 0.5-X,-Y,0.5+Z
SYMM -X,0.5+Y,0.5-Z
SYMM 0.5+X,0.5-Y,-Z
SFAC C H O
UNIT 64 56 8

L.S. 20
PLAN  5
TEMP -123
CONF
BOND $H
HTAB 
list 4
fmap 2 53
acta 
MORE -1
WGHT 0.066884 0.566636
FVAR 1.216246
REM <olex2.extras>
REM <HklSrc "%.\\zhangchangsheng_0621_auto.hkl">
REM </olex2.extras>

O1    3     0.36743  0.61592  0.44479  11.00000  0.04385  0.02462  0.02718 =
 0.00348 -0.00382 -0.00060 
O2    3     0.23926  0.76530  0.46257  11.00000  0.04073  0.03252  0.05535 =
 0.00998  0.00277  0.00832 
C1    1     0.42513  0.44185  0.45416  11.00000  0.03223  0.02131  0.01802 =
 0.00219 -0.00053 -0.00097 
C2    1     0.23276  0.41966  0.40471  11.00000  0.03193  0.02629  0.02768 =
 0.00229 -0.00504  0.00066 
AFIX 43
H2    2     0.11417  0.46569  0.39909  11.00000 -1.20000 
AFIX 0
C3    1     0.21598  0.33026  0.36397  11.00000  0.03993  0.03076  0.02918 =
 -0.00257 -0.00745 -0.00476 
AFIX 43
H3    2     0.08638  0.31554  0.32977  11.00000 -1.20000 
AFIX 0
C4    1     0.38620  0.26245  0.37273  11.00000  0.04682  0.02839  0.03100 =
 -0.00771 -0.00195 -0.00032 
AFIX 43
H4    2     0.37332  0.20127  0.34475  11.00000 -1.20000 
AFIX 0
C5    1     0.57586  0.28368  0.42238  11.00000  0.04000  0.02847  0.03779 =
 -0.00587 -0.00310  0.00731 
AFIX 43
H5    2     0.69253  0.23691  0.42898  11.00000 -1.20000 
AFIX 0
C6    1     0.59470  0.37348  0.46239  11.00000  0.03466  0.02866  0.02770 =
 -0.00038 -0.00412  0.00242 
AFIX 43
H6    2     0.72564  0.38816  0.49584  11.00000 -1.20000 
AFIX 0
C7    1     0.44879  0.53787  0.49950  11.00000  0.03090  0.02128  0.02135 =
 0.00188 -0.00162 -0.00054 
AFIX 13
H7    2     0.61278  0.54919  0.51190  11.00000 -1.20000 
AFIX 0
C8    1     0.31568  0.54763  0.58622  11.00000  0.02654  0.02208  0.02250 =
 -0.00036 -0.00142 -0.00034 
AFIX 13
H8    2     0.16763  0.51324  0.58007  11.00000 -1.20000 
AFIX 0
C9    1     0.27191  0.65627  0.58993  11.00000  0.03180  0.02303  0.03375 =
 -0.00384  0.00453  0.00393 
AFIX 23
H9a   2     0.12017  0.67009  0.61429  11.00000 -1.20000 
H9b   2     0.38738  0.68934  0.62604  11.00000 -1.20000 
AFIX 0
C10   1     0.28727  0.68830  0.49534  11.00000  0.02737  0.02595  0.04734 =
 0.00556 -0.00180  0.00162 
C11   1     0.44359  0.50418  0.66191  11.00000  0.02706  0.02490  0.01963 =
 -0.00432  0.00108  0.00320 
C12   1     0.36272  0.42177  0.70368  11.00000  0.03713  0.02497  0.02279 =
 -0.00313 -0.00005  0.00117 
AFIX 43
H12   2     0.22214  0.39476  0.68603  11.00000 -1.20000 
AFIX 0
C13   1     0.48359  0.37822  0.77071  11.00000  0.05701  0.03065  0.02316 =
 0.00025  0.00326  0.00910 
AFIX 43
H13   2     0.42564  0.32197  0.79859  11.00000 -1.20000 
AFIX 0
C14   1     0.68906  0.41695  0.79690  11.00000  0.05470  0.04632  0.02204 =
 -0.00546 -0.00887  0.02219 
AFIX 43
H14   2     0.77317  0.38699  0.84233  11.00000 -1.20000 
AFIX 0
C15   1     0.77114  0.49961  0.75646  11.00000  0.03473  0.05207  0.02667 =
 -0.01172 -0.00604  0.00866 
AFIX 43
H15   2     0.91099  0.52675  0.77481  11.00000 -1.20000 
AFIX 0
C16   1     0.65023  0.54299  0.68930  11.00000  0.03112  0.03599  0.02470 =
 -0.00381 -0.00336 -0.00102 
AFIX 43
H16   2     0.70829  0.59943  0.66177  11.00000 -1.20000 
AFIX 0
HKLF 4

END
Q1 1 0.25 0.791667 0.518519 11 0.05 0.66
Q2 1 0.3 0.6875 0.555556 11 0.05 0.28
Q3 1 0.3 0.625 0.592593 11 0.05 0.17
Q4 1 0.4 0.541667 0.555556 11 0.05 0.17
Q5 1 0.2 0.770833 0.388889 11 0.05 0.14

  REM The information below was added by Olex2.
  REM
  REM R1 = 0.0467 for 2400 Fo > 4sig(Fo) and 0.0480 for all 2485 data
  REM 163 parameters refined using 0 restraints
  REM Highest difference peak 0.6592, deepest hole -0.2498
  REM Mean Shift 0.0001, Max Shift 0.0007.

  REM +++ Tabular Listing of Refinement Information +++
  REM R1_all = 0.0480
  REM R1_gt = 0.0467
  REM wR_ref = 0.1242
  REM GOOF = 1.0551
  REM Shift_max = 0.0007
  REM Shift_mean = 0.0001
  REM Reflections_all = 2485
  REM Reflections_gt = 2400
  REM Parameters = 163
  REM Hole = -0.2498
  REM Peak = 0.6592
  REM Flack = -0.24(10)

  
;
_olex2_submission_special_instructions 'No special instructions were received'
_oxdiff_exptl_absorpt_empirical_details 
;
Empirical correction (ABSPACK) includes:
- Absorption correction using spherical harmonics
- Frame scaling
;
_oxdiff_exptl_absorpt_empirical_full_max 1.529
_oxdiff_exptl_absorpt_empirical_full_min 0.484
####################################################################### 
# 
# This file contains crystal structure data downloaded from the 
# Cambridge Structural Database (CSD) hosted by the Cambridge 
# Crystallographic Data Centre (CCDC).
# 
# Full information about CCDC data access policies and citation 
# guidelines are available at http://www.ccdc.cam.ac.uk/access/V1 
# 
# Audit and citation data items may have been added by the CCDC. 
# Please retain this information to preserve the provenance of 
# this file and to allow appropriate attribution of the data. 
# 
#######################################################################

data_zhangzhangsheng_0302
_database_code_depnum_ccdc_archive 'CCDC 2164219'
loop_
_audit_author_name
_audit_author_address
'Chang-sheng Zhang'
;Lanzhou University
China
;
_audit_update_record             
;
2022-04-04 deposited with the CCDC.	2022-06-22 downloaded from the CCDC.
;
_audit_creation_date             2021-12-06
_audit_creation_method           
;
Olex2 1.5
(compiled 2021.11.18 svn.ra9532c28 for OlexSys, GUI svn.r6427)
;
_shelx_SHELXL_version_number     2018/3
_chemical_name_common            ?
_chemical_name_systematic        ?
_chemical_formula_moiety         '2(C14 H12 O2)'
_chemical_formula_sum            'C28 H24 O4'
_chemical_formula_weight         424.47
_chemical_absolute_configuration ad
_chemical_melting_point          ?
loop_
_atom_type_symbol
_atom_type_description
_atom_type_scat_dispersion_real
_atom_type_scat_dispersion_imag
_atom_type_scat_source
C C 0.0181 0.0091 'International Tables Vol C Tables 4.2.6.8 and 6.1.1.4'
H H 0.0000 0.0000 'International Tables Vol C Tables 4.2.6.8 and 6.1.1.4'
O O 0.0492 0.0322 'International Tables Vol C Tables 4.2.6.8 and 6.1.1.4'

_shelx_space_group_comment       
;
The symmetry employed for this shelxl refinement is uniquely defined
by the following loop, which should always be used as a source of
symmetry information in preference to the above space-group names.
They are only intended as comments.
;
_space_group_crystal_system      orthorhombic
_space_group_IT_number           19
_space_group_name_H-M_alt        'P 21 21 21'
_space_group_name_Hall           'P 2ac 2ab'
loop_
_space_group_symop_operation_xyz
'x, y, z'
'-x+1/2, -y, z+1/2'
'-x, y+1/2, -z+1/2'
'x+1/2, -y+1/2, -z'

_cell_length_a                   8.67930(10)
_cell_length_b                   22.7043(3)
_cell_length_c                   11.04130(10)
_cell_angle_alpha                90
_cell_angle_beta                 90
_cell_angle_gamma                90
_cell_volume                     2175.77(4)
_cell_formula_units_Z            4
_cell_measurement_reflns_used    9071
_cell_measurement_temperature    298.23(10)
_cell_measurement_theta_max      75.3670
_cell_measurement_theta_min      1.9490
_shelx_estimated_absorpt_T_max   ?
_shelx_estimated_absorpt_T_min   ?
_exptl_absorpt_coefficient_mu    0.689
_exptl_absorpt_correction_T_max  1.00000
_exptl_absorpt_correction_T_min  0.58282
_exptl_absorpt_correction_type   multi-scan
_exptl_absorpt_process_details   
;
CrysAlisPro 1.171.40.84a (Rigaku Oxford Diffraction, 2020)
Empirical absorption correction using spherical harmonics,
implemented in SCALE3 ABSPACK scaling algorithm.
;
_exptl_absorpt_special_details   ?
_exptl_crystal_colour            'clear light colourless'
_exptl_crystal_colour_lustre     clear
_exptl_crystal_colour_modifier   light
_exptl_crystal_colour_primary    colourless
_exptl_crystal_density_diffrn    1.296
_exptl_crystal_density_meas      ?
_exptl_crystal_density_method    ?
_exptl_crystal_description       block
_exptl_crystal_F_000             896
_exptl_crystal_size_max          0.18
_exptl_crystal_size_mid          0.15
_exptl_crystal_size_min          0.12
_exptl_transmission_factor_max   ?
_exptl_transmission_factor_min   ?
_diffrn_reflns_av_R_equivalents  0.0235
_diffrn_reflns_av_unetI/netI     0.0235
_diffrn_reflns_Laue_measured_fraction_full 0.996
_diffrn_reflns_Laue_measured_fraction_max 0.965
_diffrn_reflns_limit_h_max       5
_diffrn_reflns_limit_h_min       -10
_diffrn_reflns_limit_k_max       28
_diffrn_reflns_limit_k_min       -28
_diffrn_reflns_limit_l_max       13
_diffrn_reflns_limit_l_min       -13
_diffrn_reflns_number            11192
_diffrn_reflns_point_group_measured_fraction_full 0.995
_diffrn_reflns_point_group_measured_fraction_max 0.945
_diffrn_reflns_theta_full        67.684
_diffrn_reflns_theta_max         75.912
_diffrn_reflns_theta_min         4.453
_diffrn_ambient_environment      air
_diffrn_ambient_temperature      298.23(10)
_diffrn_detector                 'Hybrid Pixel Array Detector'
_diffrn_detector_area_resol_mean 10.0000
_diffrn_detector_type            HyPix
_diffrn_measured_fraction_theta_full 0.996
_diffrn_measured_fraction_theta_max 0.965
_diffrn_measurement_details      
;
List of Runs (angles in degrees, time in seconds):

  # Type    Start    End  Width  t~exp~   \w     \q     \k     \f   Frames
#--------------------------------------------------------------------------
  1  \w     92.00 175.00   0.50    0.05    --  109.26  47.00   0.00  166
  2  \w    136.00 170.00   0.50    0.05    --  109.26  30.00 -60.00   68
  3  \w    135.00 173.00   0.50    0.05    --  109.26  45.00 -90.00   76
  4  \w     98.00 125.00   0.50    0.05    --  109.26  30.00 -60.00   54
  5  \w     44.00  70.00   0.50    0.05    --  109.26 -77.00   0.00   52
  6  \w     38.00  67.00   0.50    0.05    --  109.26 -61.00 150.00   58
  7  \w    -19.00  14.00   0.50    0.05    --   43.05 -19.00  90.00   66
  8  \w    -11.00  15.00   0.50    0.05    --   43.05 -19.00-150.00   52
  9  \w     35.00  67.00   0.50    0.05    --  109.26 -61.00-180.00   64
 10  \w    -51.00 -24.00   0.50    0.05    -- -100.00  45.00  60.00   54
 11  \w    -74.00 -27.00   0.50    0.05    -- -100.00  61.00 120.00   94
 12  \w    -54.00 -29.00   0.50    0.05    -- -100.00  45.00 150.00   50
 13  \w    -53.00 -24.00   0.50    0.05    -- -100.00  45.00 120.00   58
 14  \w    -51.00 -24.00   0.50    0.05    -- -100.00  45.00  90.00   54
 15  \w    -73.00 -27.00   0.50    0.05    -- -100.00  79.00 135.00   92
 16  \w   -127.00-100.00   0.50    0.05    -- -100.00  79.00 135.00   54
 17  \w    -24.00  35.00   0.50    0.05    --  -43.05  19.00 120.00  118
 18  \w    -55.00  32.00   0.50    0.05    --  -43.05  47.00   0.00  174
 19  \w    -96.00 -37.00   0.50    0.05    -- -100.00 104.00-135.00  118
 20  \w     37.00  93.00   0.50    0.05    --  109.26 -94.00-120.00  112
 21  \w   -115.00 -90.00   0.50    0.05    --  -43.05-179.00-180.00   50
;
_diffrn_measurement_device       'four-circle diffractometer'
_diffrn_measurement_device_type  'ROD, Synergy Custom system, HyPix'
_diffrn_measurement_method       '\w scans'
_diffrn_orient_matrix_type       
'CrysAlisPro convention (1999,Acta A55,543-557)'
_diffrn_orient_matrix_UB_11      0.0288311000
_diffrn_orient_matrix_UB_12      0.0650141000
_diffrn_orient_matrix_UB_13      -0.0330433000
_diffrn_orient_matrix_UB_21      -0.0993254000
_diffrn_orient_matrix_UB_22      -0.0073627000
_diffrn_orient_matrix_UB_23      -0.1146734000
_diffrn_orient_matrix_UB_31      -0.1441476000
_diffrn_orient_matrix_UB_32      0.0180867000
_diffrn_orient_matrix_UB_33      0.0723015000
_diffrn_radiation_monochromator  mirror
_diffrn_radiation_probe          x-ray
_diffrn_radiation_type           'Cu K\a'
_diffrn_radiation_wavelength     1.54184
_diffrn_source                   'Rotating-anode X-ray tube'
_diffrn_source_type              'Rigaku (Cu) X-ray Source'
_reflns_Friedel_coverage         0.716
_reflns_Friedel_fraction_full    0.995
_reflns_Friedel_fraction_max     0.918
_reflns_number_gt                4025
_reflns_number_total             4292
_reflns_odcompleteness_completeness 99.56
_reflns_odcompleteness_iscentric 1
_reflns_odcompleteness_theta     66.97
_reflns_special_details          
;
 Reflections were merged by SHELXL according to the crystal
 class for the calculation of statistics and refinement.
 
 _reflns_Friedel_fraction is defined as the number of unique
 Friedel pairs measured divided by the number that would be
 possible theoretically, ignoring centric projections and
 systematic absences.
;
_reflns_threshold_expression     'I > 2\s(I)'
_computing_cell_refinement       'CrysAlisPro 1.171.40.84a (Rigaku OD, 2020)'
_computing_data_collection       'CrysAlisPro 1.171.40.84a (Rigaku OD, 2020)'
_computing_data_reduction        'CrysAlisPro 1.171.40.84a (Rigaku OD, 2020)'
_computing_molecular_graphics    'Olex2 1.5 (Dolomanov et al., 2009)'
_computing_publication_material  'Olex2 1.5 (Dolomanov et al., 2009)'
_computing_structure_refinement  'SHELXL 2018/3 (Sheldrick, 2015)'
_computing_structure_solution    'SHELXT 2018/2 (Sheldrick, 2018)'
_refine_diff_density_max         0.131
_refine_diff_density_min         -0.140
_refine_diff_density_rms         0.030
_refine_ls_abs_structure_details 
;
 Flack x determined using 1591 quotients [(I+)-(I-)]/[(I+)+(I-)]
 (Parsons, Flack and Wagner, Acta Cryst. B69 (2013) 249-259).
;
_refine_ls_abs_structure_Flack   0.10(9)
_refine_ls_extinction_coef       .
_refine_ls_extinction_method     none
_refine_ls_goodness_of_fit_ref   1.066
_refine_ls_hydrogen_treatment    constr
_refine_ls_matrix_type           full
_refine_ls_number_parameters     289
_refine_ls_number_reflns         4292
_refine_ls_number_restraints     0
_refine_ls_R_factor_all          0.0393
_refine_ls_R_factor_gt           0.0368
_refine_ls_restrained_S_all      1.066
_refine_ls_shift/su_max          0.000
_refine_ls_shift/su_mean         0.000
_refine_ls_structure_factor_coef Fsqd
_refine_ls_weighting_details     
'w=1/[\s^2^(Fo^2^)+(0.0602P)^2^+0.1268P] where P=(Fo^2^+2Fc^2^)/3'
_refine_ls_weighting_scheme      calc
_refine_ls_wR_factor_gt          0.1010
_refine_ls_wR_factor_ref         0.1025
_refine_special_details          ?
_olex2_refinement_description    
;
1.a Ternary CH refined with riding coordinates:
 C00A(H00G), C00K(H00K)
1.b Secondary CH2 refined with riding coordinates:
 C00D(H00A,H00C), C00Q(H00Q,H00R), C00R(H00D,H00F), C00T(H00T,H00V)
1.c Aromatic/amide H refined with riding coordinates:
 C00B(H00B), C00C(H00H), C00E(H00E), C00G(H00I), C00I(H00J), C00L(H00L),
 C00M(H00M), C00N(H00N), C00O(H00O), C00P(H00P), C00S(H00S), C00U(H00U),
 C00V(H00W), C00W(H00X)
;
_atom_sites_solution_hydrogens   geom
_atom_sites_solution_primary     dual
_atom_sites_solution_secondary   ?
loop_
_atom_site_label
_atom_site_type_symbol
_atom_site_fract_x
_atom_site_fract_y
_atom_site_fract_z
_atom_site_U_iso_or_equiv
_atom_site_adp_type
_atom_site_occupancy
_atom_site_site_symmetry_order
_atom_site_calc_flag
_atom_site_refinement_flags_posn
_atom_site_refinement_flags_adp
_atom_site_refinement_flags_occupancy
_atom_site_disorder_assembly
_atom_site_disorder_group
O001 O 0.26966(17) 0.37599(7) 0.72018(14) 0.0600(4) Uani 1 1 d . . . . .
O002 O 0.77923(19) 0.37627(7) 0.83246(15) 0.0641(4) Uani 1 1 d . . . . .
O003 O 0.2223(2) 0.45866(8) 0.82081(19) 0.0812(5) Uani 1 1 d . . . . .
C004 C 1.0080(2) 0.19377(9) 0.81799(17) 0.0486(4) Uani 1 1 d . . . . .
C005 C 0.4067(2) 0.29792(9) 0.61761(18) 0.0495(4) Uani 1 1 d . . . . .
C006 C 0.2805(2) 0.43483(10) 0.7361(2) 0.0570(5) Uani 1 1 d . . . . .
O007 O 0.6472(3) 0.45958(10) 0.8324(3) 0.1231(10) Uani 1 1 d . . . . .
C008 C 0.9206(2) 0.28923(9) 0.89232(18) 0.0490(4) Uani 1 1 d . . . . .
C009 C 0.4255(2) 0.19662(9) 0.54772(18) 0.0493(4) Uani 1 1 d . . . . .
C00A C 0.9257(2) 0.35500(9) 0.8832(2) 0.0558(5) Uani 1 1 d . . . . .
H00G H 1.008859 0.365865 0.827422 0.067 Uiso 1 1 calc R U . . .
C00B C 0.5082(3) 0.28419(10) 0.71381(18) 0.0570(5) Uani 1 1 d . . . . .
H00B H 0.536834 0.313437 0.768331 0.068 Uiso 1 1 calc R U . . .
C00C C 1.0042(2) 0.25618(9) 0.81152(19) 0.0514(4) Uani 1 1 d . . . . .
H00H H 1.059760 0.275172 0.751004 0.062 Uiso 1 1 calc R U . . .
C00D C 0.3723(3) 0.46149(10) 0.6352(2) 0.0634(6) Uani 1 1 d . . . . .
H00A H 0.446814 0.489611 0.665980 0.076 Uiso 1 1 calc R U . . .
H00C H 0.305887 0.481015 0.577097 0.076 Uiso 1 1 calc R U . . .
C00E C 0.3689(2) 0.25493(9) 0.53647(18) 0.0518(5) Uani 1 1 d . . . . .
H00E H 0.304211 0.264149 0.472036 0.062 Uiso 1 1 calc R U . . .
C00F C 0.5240(2) 0.18318(9) 0.64637(18) 0.0519(5) Uani 1 1 d . . . . .
C00G C 0.8363(3) 0.25986(11) 0.9832(2) 0.0599(5) Uani 1 1 d . . . . .
H00I H 0.778501 0.281812 1.037961 0.072 Uiso 1 1 calc R U . . .
C00H C 0.9235(2) 0.16596(10) 0.91172(18) 0.0527(5) Uani 1 1 d . . . . .
C00I C 1.0964(3) 0.15899(11) 0.7384(2) 0.0660(6) Uani 1 1 d . . . . .
H00J H 1.153064 0.177074 0.677358 0.079 Uiso 1 1 calc R U . . .
C00J C 0.7529(3) 0.43134(11) 0.8712(3) 0.0737(7) Uani 1 1 d . . . . .
C00K C 0.3408(3) 0.35855(9) 0.6054(2) 0.0567(5) Uani 1 1 d . . . . .
H00K H 0.261300 0.357970 0.542367 0.068 Uiso 1 1 calc R U . . .
C00L C 0.8375(3) 0.20064(11) 0.9926(2) 0.0612(5) Uani 1 1 d . . . . .
H00L H 0.780594 0.182498 1.053414 0.073 Uiso 1 1 calc R U . . .
C00M C 0.5750(3) 0.12416(11) 0.6602(2) 0.0677(6) Uani 1 1 d . . . . .
H00M H 0.641180 0.114651 0.723480 0.081 Uiso 1 1 calc R U . . .
C00N C 1.1001(4) 0.09960(12) 0.7495(3) 0.0778(7) Uani 1 1 d . . . . .
H00N H 1.159967 0.077415 0.696639 0.093 Uiso 1 1 calc R U . . .
C00O C 0.5644(3) 0.22860(10) 0.72737(19) 0.0592(5) Uani 1 1 d . . . . .
H00O H 0.630825 0.220430 0.791311 0.071 Uiso 1 1 calc R U . . .
C00P C 0.3811(3) 0.15119(10) 0.4670(2) 0.0645(6) Uani 1 1 d . . . . .
H00P H 0.317700 0.159800 0.401397 0.077 Uiso 1 1 calc R U . . .
C00Q C 0.8691(3) 0.44845(11) 0.9643(3) 0.0725(7) Uani 1 1 d . . . . .
H00Q H 0.820076 0.466451 1.033989 0.087 Uiso 1 1 calc R U . . .
H00R H 0.944128 0.475702 0.931035 0.087 Uiso 1 1 calc R U . . .
C00R C 0.4521(3) 0.40844(10) 0.5788(2) 0.0721(7) Uani 1 1 d . . . . .
H00D H 0.465919 0.413719 0.492303 0.087 Uiso 1 1 calc R U . . .
H00F H 0.551575 0.401398 0.616066 0.087 Uiso 1 1 calc R U . . .
C00S C 0.5285(3) 0.08115(11) 0.5819(3) 0.0764(8) Uani 1 1 d . . . . .
H00S H 0.561710 0.042576 0.592832 0.092 Uiso 1 1 calc R U . . .
C00T C 0.9439(3) 0.39059(11) 0.9979(2) 0.0699(6) Uani 1 1 d . . . . .
H00T H 1.051658 0.395906 1.018477 0.084 Uiso 1 1 calc R U . . .
H00V H 0.891217 0.372080 1.065424 0.084 Uiso 1 1 calc R U . . .
C00U C 0.4307(3) 0.09506(11) 0.4850(3) 0.0766(7) Uani 1 1 d . . . . .
H00U H 0.399217 0.065460 0.432273 0.092 Uiso 1 1 calc R U . . .
C00V C 0.9289(3) 0.10323(11) 0.9197(2) 0.0717(7) Uani 1 1 d . . . . .
H00W H 0.873643 0.083822 0.979816 0.086 Uiso 1 1 calc R U . . .
C00W C 1.0154(4) 0.07164(11) 0.8389(3) 0.0806(8) Uani 1 1 d . . . . .
H00X H 1.017363 0.030767 0.844103 0.097 Uiso 1 1 calc R U . . .

loop_
_atom_site_aniso_label
_atom_site_aniso_U_11
_atom_site_aniso_U_22
_atom_site_aniso_U_33
_atom_site_aniso_U_23
_atom_site_aniso_U_13
_atom_site_aniso_U_12
O001 0.0572(8) 0.0516(8) 0.0711(9) 0.0057(7) 0.0147(7) -0.0021(6)
O002 0.0669(9) 0.0575(9) 0.0679(9) -0.0102(7) -0.0174(8) 0.0034(7)
O003 0.0877(12) 0.0723(11) 0.0835(12) -0.0052(9) 0.0264(11) 0.0100(9)
C004 0.0474(9) 0.0531(10) 0.0453(9) 0.0007(8) -0.0035(8) -0.0028(8)
C005 0.0503(10) 0.0501(10) 0.0482(9) 0.0033(8) -0.0024(8) -0.0034(8)
C006 0.0529(11) 0.0554(11) 0.0628(12) 0.0035(10) 0.0050(10) 0.0027(9)
O007 0.1179(18) 0.0863(14) 0.165(3) -0.0244(16) -0.0596(19) 0.0406(14)
C008 0.0457(9) 0.0531(10) 0.0481(9) -0.0027(8) -0.0019(8) -0.0054(8)
C009 0.0503(9) 0.0492(10) 0.0486(9) 0.0013(8) 0.0030(8) -0.0064(8)
C00A 0.0480(10) 0.0559(11) 0.0635(11) -0.0051(10) 0.0016(10) -0.0028(9)
C00B 0.0574(11) 0.0628(13) 0.0508(10) -0.0048(9) -0.0082(9) -0.0037(10)
C00C 0.0507(10) 0.0543(11) 0.0491(9) 0.0016(8) 0.0035(9) -0.0078(9)
C00D 0.0712(14) 0.0524(11) 0.0667(13) 0.0053(10) 0.0102(11) -0.0010(10)
C00E 0.0528(10) 0.0553(11) 0.0474(10) 0.0026(8) -0.0071(8) -0.0021(9)
C00F 0.0505(10) 0.0562(11) 0.0489(10) 0.0095(8) 0.0071(8) -0.0011(8)
C00G 0.0557(11) 0.0725(15) 0.0514(11) -0.0016(10) 0.0082(9) -0.0059(10)
C00H 0.0487(10) 0.0606(11) 0.0488(10) 0.0075(9) -0.0075(9) -0.0059(9)
C00I 0.0701(14) 0.0644(14) 0.0635(12) -0.0056(11) 0.0060(11) 0.0014(11)
C00J 0.0689(15) 0.0610(14) 0.0911(18) -0.0138(13) -0.0114(14) 0.0110(12)
C00K 0.0637(12) 0.0531(11) 0.0532(11) 0.0011(9) -0.0033(10) -0.0012(9)
C00L 0.0590(12) 0.0717(14) 0.0528(11) 0.0074(10) 0.0051(9) -0.0092(11)
C00M 0.0739(14) 0.0627(13) 0.0665(13) 0.0188(11) 0.0137(12) 0.0094(12)
C00N 0.0851(17) 0.0643(14) 0.0841(16) -0.0119(14) -0.0042(15) 0.0135(13)
C00O 0.0582(11) 0.0699(13) 0.0494(10) 0.0054(10) -0.0087(9) 0.0026(10)
C00P 0.0679(14) 0.0600(12) 0.0657(13) -0.0105(11) 0.0000(11) -0.0092(11)
C00Q 0.0712(14) 0.0600(13) 0.0862(17) -0.0237(13) -0.0020(13) -0.0010(11)
C00R 0.0947(18) 0.0511(11) 0.0705(14) 0.0056(11) 0.0318(13) -0.0015(12)
C00S 0.0876(18) 0.0486(12) 0.0929(18) 0.0102(12) 0.0259(15) 0.0021(12)
C00T 0.0733(14) 0.0649(14) 0.0714(14) -0.0149(11) -0.0161(12) -0.0051(11)
C00U 0.0864(17) 0.0533(12) 0.0900(18) -0.0145(13) 0.0174(16) -0.0112(13)
C00V 0.0765(15) 0.0631(14) 0.0756(15) 0.0199(12) -0.0104(13) -0.0100(12)
C00W 0.0936(19) 0.0503(12) 0.0980(19) 0.0053(13) -0.0160(17) 0.0041(13)

_geom_special_details            
;
 All esds (except the esd in the dihedral angle between two l.s. planes)
 are estimated using the full covariance matrix.  The cell esds are taken
 into account individually in the estimation of esds in distances, angles
 and torsion angles; correlations between esds in cell parameters are only
 used when they are defined by crystal symmetry.  An approximate (isotropic)
 treatment of cell esds is used for estimating esds involving l.s. planes.
;
loop_
_geom_bond_atom_site_label_1
_geom_bond_atom_site_label_2
_geom_bond_distance
_geom_bond_site_symmetry_2
_geom_bond_publ_flag
O001 C006 1.351(3) . ?
O001 C00K 1.465(3) . ?
O002 C00A 1.471(3) . ?
O002 C00J 1.341(3) . ?
O003 C006 1.193(3) . ?
C004 C00C 1.419(3) . ?
C004 C00H 1.417(3) . ?
C004 C00I 1.409(3) . ?
C005 C00B 1.415(3) . ?
C005 C00E 1.365(3) . ?
C005 C00K 1.497(3) . ?
C006 C00D 1.497(3) . ?
O007 C00J 1.199(3) . ?
C008 C00A 1.497(3) . ?
C008 C00C 1.373(3) . ?
C008 C00G 1.410(3) . ?
C009 C00E 1.418(3) . ?
C009 C00F 1.418(3) . ?
C009 C00P 1.417(3) . ?
C00A H00G 0.9800 . ?
C00A C00T 1.511(3) . ?
C00B H00B 0.9300 . ?
C00B C00O 1.362(3) . ?
C00C H00H 0.9300 . ?
C00D H00A 0.9700 . ?
C00D H00C 0.9700 . ?
C00D C00R 1.523(3) . ?
C00E H00E 0.9300 . ?
C00F C00M 1.420(3) . ?
C00F C00O 1.409(3) . ?
C00G H00I 0.9300 . ?
C00G C00L 1.348(3) . ?
C00H C00L 1.405(3) . ?
C00H C00V 1.428(3) . ?
C00I H00J 0.9300 . ?
C00I C00N 1.354(3) . ?
C00J C00Q 1.492(4) . ?
C00K H00K 0.9800 . ?
C00K C00R 1.517(3) . ?
C00L H00L 0.9300 . ?
C00M H00M 0.9300 . ?
C00M C00S 1.365(4) . ?
C00N H00N 0.9300 . ?
C00N C00W 1.384(4) . ?
C00O H00O 0.9300 . ?
C00P H00P 0.9300 . ?
C00P C00U 1.360(4) . ?
C00Q H00Q 0.9700 . ?
C00Q H00R 0.9700 . ?
C00Q C00T 1.512(4) . ?
C00R H00D 0.9700 . ?
C00R H00F 0.9700 . ?
C00S H00S 0.9300 . ?
C00S C00U 1.402(4) . ?
C00T H00T 0.9700 . ?
C00T H00V 0.9700 . ?
C00U H00U 0.9300 . ?
C00V H00W 0.9300 . ?
C00V C00W 1.369(4) . ?
C00W H00X 0.9300 . ?

loop_
_geom_angle_atom_site_label_1
_geom_angle_atom_site_label_2
_geom_angle_atom_site_label_3
_geom_angle
_geom_angle_site_symmetry_1
_geom_angle_site_symmetry_3
_geom_angle_publ_flag
C006 O001 C00K 110.51(16) . . ?
C00J O002 C00A 109.40(17) . . ?
C00H C004 C00C 118.02(18) . . ?
C00I C004 C00C 122.74(19) . . ?
C00I C004 C00H 119.2(2) . . ?
C00B C005 C00K 120.56(18) . . ?
C00E C005 C00B 119.01(19) . . ?
C00E C005 C00K 120.43(18) . . ?
O001 C006 C00D 109.92(18) . . ?
O003 C006 O001 121.4(2) . . ?
O003 C006 C00D 128.7(2) . . ?
C00C C008 C00A 119.06(18) . . ?
C00C C008 C00G 118.58(19) . . ?
C00G C008 C00A 122.34(19) . . ?
C00F C009 C00E 118.51(18) . . ?
C00P C009 C00E 122.0(2) . . ?
C00P C009 C00F 119.4(2) . . ?
O002 C00A C008 109.14(16) . . ?
O002 C00A H00G 108.4 . . ?
O002 C00A C00T 103.52(18) . . ?
C008 C00A H00G 108.4 . . ?
C008 C00A C00T 118.7(2) . . ?
C00T C00A H00G 108.4 . . ?
C005 C00B H00B 119.7 . . ?
C00O C00B C005 120.66(19) . . ?
C00O C00B H00B 119.7 . . ?
C004 C00C H00H 119.2 . . ?
C008 C00C C004 121.68(18) . . ?
C008 C00C H00H 119.2 . . ?
C006 C00D H00A 111.1 . . ?
C006 C00D H00C 111.1 . . ?
C006 C00D C00R 103.08(18) . . ?
H00A C00D H00C 109.1 . . ?
C00R C00D H00A 111.1 . . ?
C00R C00D H00C 111.1 . . ?
C005 C00E C009 121.80(19) . . ?
C005 C00E H00E 119.1 . . ?
C009 C00E H00E 119.1 . . ?
C009 C00F C00M 118.3(2) . . ?
C00O C00F C009 118.71(19) . . ?
C00O C00F C00M 123.0(2) . . ?
C008 C00G H00I 119.3 . . ?
C00L C00G C008 121.5(2) . . ?
C00L C00G H00I 119.3 . . ?
C004 C00H C00V 118.2(2) . . ?
C00L C00H C004 119.29(19) . . ?
C00L C00H C00V 122.5(2) . . ?
C004 C00I H00J 119.5 . . ?
C00N C00I C004 121.0(2) . . ?
C00N C00I H00J 119.5 . . ?
O002 C00J C00Q 110.3(2) . . ?
O007 C00J O002 121.0(3) . . ?
O007 C00J C00Q 128.7(3) . . ?
O001 C00K C005 109.37(17) . . ?
O001 C00K H00K 108.7 . . ?
O001 C00K C00R 103.52(17) . . ?
C005 C00K H00K 108.7 . . ?
C005 C00K C00R 117.5(2) . . ?
C00R C00K H00K 108.7 . . ?
C00G C00L C00H 121.0(2) . . ?
C00G C00L H00L 119.5 . . ?
C00H C00L H00L 119.5 . . ?
C00F C00M H00M 119.5 . . ?
C00S C00M C00F 121.0(2) . . ?
C00S C00M H00M 119.5 . . ?
C00I C00N H00N 119.7 . . ?
C00I C00N C00W 120.6(3) . . ?
C00W C00N H00N 119.7 . . ?
C00B C00O C00F 121.27(19) . . ?
C00B C00O H00O 119.4 . . ?
C00F C00O H00O 119.4 . . ?
C009 C00P H00P 119.9 . . ?
C00U C00P C009 120.3(2) . . ?
C00U C00P H00P 119.9 . . ?
C00J C00Q H00Q 111.1 . . ?
C00J C00Q H00R 111.1 . . ?
C00J C00Q C00T 103.50(19) . . ?
H00Q C00Q H00R 109.0 . . ?
C00T C00Q H00Q 111.1 . . ?
C00T C00Q H00R 111.1 . . ?
C00D C00R H00D 111.2 . . ?
C00D C00R H00F 111.2 . . ?
C00K C00R C00D 102.8(2) . . ?
C00K C00R H00D 111.2 . . ?
C00K C00R H00F 111.2 . . ?
H00D C00R H00F 109.1 . . ?
C00M C00S H00S 120.0 . . ?
C00M C00S C00U 120.1(2) . . ?
C00U C00S H00S 120.0 . . ?
C00A C00T C00Q 102.3(2) . . ?
C00A C00T H00T 111.3 . . ?
C00A C00T H00V 111.3 . . ?
C00Q C00T H00T 111.3 . . ?
C00Q C00T H00V 111.3 . . ?
H00T C00T H00V 109.2 . . ?
C00P C00U C00S 121.0(2) . . ?
C00P C00U H00U 119.5 . . ?
C00S C00U H00U 119.5 . . ?
C00H C00V H00W 120.0 . . ?
C00W C00V C00H 120.0(2) . . ?
C00W C00V H00W 120.0 . . ?
C00N C00W H00X 119.5 . . ?
C00V C00W C00N 121.0(2) . . ?
C00V C00W H00X 119.5 . . ?

loop_
_geom_torsion_atom_site_label_1
_geom_torsion_atom_site_label_2
_geom_torsion_atom_site_label_3
_geom_torsion_atom_site_label_4
_geom_torsion
_geom_torsion_site_symmetry_1
_geom_torsion_site_symmetry_2
_geom_torsion_site_symmetry_3
_geom_torsion_site_symmetry_4
_geom_torsion_publ_flag
O001 C006 C00D C00R -15.9(3) . . . . ?
O001 C00K C00R C00D -31.1(2) . . . . ?
O002 C00A C00T C00Q -32.6(2) . . . . ?
O002 C00J C00Q C00T -13.7(3) . . . . ?
O003 C006 C00D C00R 164.0(3) . . . . ?
C004 C00H C00L C00G -1.0(3) . . . . ?
C004 C00H C00V C00W 0.7(4) . . . . ?
C004 C00I C00N C00W 0.7(4) . . . . ?
C005 C00B C00O C00F 0.2(3) . . . . ?
C005 C00K C00R C00D -151.7(2) . . . . ?
C006 O001 C00K C005 148.71(17) . . . . ?
C006 O001 C00K C00R 22.7(2) . . . . ?
C006 C00D C00R C00K 28.5(3) . . . . ?
O007 C00J C00Q C00T 165.7(4) . . . . ?
C008 C00A C00T C00Q -153.7(2) . . . . ?
C008 C00G C00L C00H 0.1(3) . . . . ?
C009 C00F C00M C00S -1.2(3) . . . . ?
C009 C00F C00O C00B 1.4(3) . . . . ?
C009 C00P C00U C00S -1.2(4) . . . . ?
C00A O002 C00J O007 173.0(3) . . . . ?
C00A O002 C00J C00Q -7.6(3) . . . . ?
C00A C008 C00C C004 177.96(19) . . . . ?
C00A C008 C00G C00L -177.6(2) . . . . ?
C00B C005 C00E C009 1.6(3) . . . . ?
C00B C005 C00K O001 -52.4(3) . . . . ?
C00B C005 C00K C00R 65.2(3) . . . . ?
C00C C004 C00H C00L 1.2(3) . . . . ?
C00C C004 C00H C00V -179.0(2) . . . . ?
C00C C004 C00I C00N 178.3(2) . . . . ?
C00C C008 C00A O002 106.1(2) . . . . ?
C00C C008 C00A C00T -135.7(2) . . . . ?
C00C C008 C00G C00L 0.6(3) . . . . ?
C00E C005 C00B C00O -1.7(3) . . . . ?
C00E C005 C00K O001 127.2(2) . . . . ?
C00E C005 C00K C00R -115.3(2) . . . . ?
C00E C009 C00F C00M 177.35(19) . . . . ?
C00E C009 C00F C00O -1.5(3) . . . . ?
C00E C009 C00P C00U -176.1(2) . . . . ?
C00F C009 C00E C005 0.0(3) . . . . ?
C00F C009 C00P C00U 0.9(3) . . . . ?
C00F C00M C00S C00U 1.0(4) . . . . ?
C00G C008 C00A O002 -75.6(2) . . . . ?
C00G C008 C00A C00T 42.5(3) . . . . ?
C00G C008 C00C C004 -0.3(3) . . . . ?
C00H C004 C00C C008 -0.6(3) . . . . ?
C00H C004 C00I C00N 0.8(4) . . . . ?
C00H C00V C00W C00N 0.8(4) . . . . ?
C00I C004 C00C C008 -178.1(2) . . . . ?
C00I C004 C00H C00L 178.8(2) . . . . ?
C00I C004 C00H C00V -1.4(3) . . . . ?
C00I C00N C00W C00V -1.5(4) . . . . ?
C00J O002 C00A C008 153.1(2) . . . . ?
C00J O002 C00A C00T 25.8(3) . . . . ?
C00J C00Q C00T C00A 28.2(3) . . . . ?
C00K O001 C006 O003 175.8(2) . . . . ?
C00K O001 C006 C00D -4.3(2) . . . . ?
C00K C005 C00B C00O 177.9(2) . . . . ?
C00K C005 C00E C009 -178.00(19) . . . . ?
C00L C00H C00V C00W -179.6(2) . . . . ?
C00M C00F C00O C00B -177.4(2) . . . . ?
C00M C00S C00U C00P 0.2(4) . . . . ?
C00O C00F C00M C00S 177.7(2) . . . . ?
C00P C009 C00E C005 177.1(2) . . . . ?
C00P C009 C00F C00M 0.2(3) . . . . ?
C00P C009 C00F C00O -178.6(2) . . . . ?
C00V C00H C00L C00G 179.3(2) . . . . ?

_shelx_res_file                  
;
TITL zhangzhangsheng_0302_a.res in P2(1)2(1)2(1)
    zhangzhangsheng_0302.res
    created by SHELXL-2018/3 at 15:13:51 on 10-Mar-2021
REM Old TITL zhangzhangsheng_0302 in P2(1)2(1)2
REM SHELXT solution in P2(1)2(1)2(1): R1 0.127, Rweak 0.067, Alpha 0.002
REM <I/s> 4.582 for 26 systematic absences, Orientation as input
REM Flack x = 0.236 ( 0.099 ) from 1620 Parsons' quotients
REM Formula found by SHELXT: C28 O4
CELL 1.54184 8.6793 22.7043 11.0413 90 90 90
ZERR 4 0.0001 0.0003 0.0001 0 0 0
LATT -1
SYMM 0.5-X,-Y,0.5+Z
SYMM -X,0.5+Y,0.5-Z
SYMM 0.5+X,0.5-Y,-Z
SFAC C H O
UNIT 112 96 16

L.S. 20
PLAN  5
CONF
BOND
HTAB
list 4
MORE -1
BOND $H
fmap 2 53
acta
REM <olex2.extras>
REM <HklSrc "%.\\zhangzhangsheng_0302.hkl">
REM </olex2.extras>

WGHT    0.060200    0.126800
FVAR       1.17787
O001  3    0.269659    0.375992    0.720180    11.00000    0.05723    0.05162 =
         0.07108    0.00573    0.01466   -0.00208
O002  3    0.779228    0.376269    0.832462    11.00000    0.06690    0.05750 =
         0.06789   -0.01023   -0.01739    0.00337
O003  3    0.222272    0.458655    0.820810    11.00000    0.08773    0.07229 =
         0.08355   -0.00518    0.02639    0.01003
C004  1    1.007976    0.193775    0.817991    11.00000    0.04736    0.05305 =
         0.04531    0.00071   -0.00349   -0.00281
C005  1    0.406693    0.297923    0.617613    11.00000    0.05030    0.05014 =
         0.04820    0.00329   -0.00239   -0.00336
C006  1    0.280531    0.434829    0.736058    11.00000    0.05286    0.05541 =
         0.06282    0.00354    0.00502    0.00270
O007  3    0.647164    0.459585    0.832400    11.00000    0.11786    0.08634 =
         0.16507   -0.02435   -0.05959    0.04060
C008  1    0.920647    0.289229    0.892319    11.00000    0.04574    0.05314 =
         0.04810   -0.00270   -0.00191   -0.00540
C009  1    0.425498    0.196623    0.547722    11.00000    0.05028    0.04917 =
         0.04859    0.00130    0.00304   -0.00640
C00A  1    0.925702    0.355000    0.883153    11.00000    0.04797    0.05590 =
         0.06349   -0.00510    0.00162   -0.00276
AFIX  13
H00G  2    1.008859    0.365865    0.827422    11.00000   -1.20000
AFIX   0

C00B  1    0.508214    0.284194    0.713811    11.00000    0.05742    0.06275 =
         0.05084   -0.00478   -0.00823   -0.00375
AFIX  43
H00B  2    0.536834    0.313437    0.768331    11.00000   -1.20000
AFIX   0

C00C  1    1.004210    0.256177    0.811519    11.00000    0.05074    0.05428 =
         0.04911    0.00156    0.00347   -0.00781
AFIX  43
H00H  2    1.059760    0.275172    0.751004    11.00000   -1.20000
AFIX   0

C00D  1    0.372307    0.461494    0.635240    11.00000    0.07120    0.05236 =
         0.06670    0.00534    0.01022   -0.00105
AFIX  23
H00A  2    0.446814    0.489611    0.665980    11.00000   -1.20000
H00C  2    0.305887    0.481015    0.577097    11.00000   -1.20000
AFIX   0
C00E  1    0.368880    0.254934    0.536466    11.00000    0.05282    0.05528 =
         0.04736    0.00257   -0.00707   -0.00214
AFIX  43
H00E  2    0.304211    0.264149    0.472036    11.00000   -1.20000
AFIX   0
C00F  1    0.523953    0.183183    0.646366    11.00000    0.05050    0.05622 =
         0.04894    0.00954    0.00715   -0.00107

C00G  1    0.836265    0.259857    0.983238    11.00000    0.05570    0.07252 =
         0.05139   -0.00160    0.00816   -0.00593
AFIX  43
H00I  2    0.778501    0.281812    1.037961    11.00000   -1.20000
AFIX   0
C00H  1    0.923468    0.165963    0.911723    11.00000    0.04870    0.06064 =
         0.04877    0.00752   -0.00746   -0.00588
C00I  1    1.096392    0.158990    0.738409    11.00000    0.07010    0.06445 =
         0.06354   -0.00564    0.00605    0.00139
AFIX  43
H00J  2    1.153064    0.177074    0.677358    11.00000   -1.20000
AFIX   0
C00J  1    0.752887    0.431344    0.871211    11.00000    0.06894    0.06100 =
         0.09109   -0.01376   -0.01135    0.01099

C00K  1    0.340822    0.358546    0.605366    11.00000    0.06372    0.05313 =
         0.05316    0.00107   -0.00335   -0.00115
AFIX  13
H00K  2    0.261300    0.357970    0.542367    11.00000   -1.20000
AFIX   0

C00L  1    0.837490    0.200644    0.992572    11.00000    0.05896    0.07175 =
         0.05279    0.00745    0.00512   -0.00923
AFIX  43
H00L  2    0.780594    0.182498    1.053414    11.00000   -1.20000
AFIX   0

C00M  1    0.575030    0.124161    0.660169    11.00000    0.07391    0.06272 =
         0.06653    0.01876    0.01367    0.00937
AFIX  43
H00M  2    0.641180    0.114651    0.723480    11.00000   -1.20000
AFIX   0

C00N  1    1.100065    0.099604    0.749511    11.00000    0.08507    0.06431 =
         0.08409   -0.01192   -0.00422    0.01349
AFIX  43
H00N  2    1.159967    0.077415    0.696639    11.00000   -1.20000
AFIX   0

C00O  1    0.564433    0.228596    0.727367    11.00000    0.05816    0.06991 =
         0.04943    0.00543   -0.00867    0.00265
AFIX  43
H00O  2    0.630825    0.220430    0.791311    11.00000   -1.20000
AFIX   0
C00P  1    0.381053    0.151194    0.466982    11.00000    0.06790    0.05996 =
         0.06567   -0.01048    0.00000   -0.00923
AFIX  43
H00P  2    0.317700    0.159800    0.401397    11.00000   -1.20000
AFIX   0

C00Q  1    0.869145    0.448455    0.964270    11.00000    0.07123    0.05999 =
         0.08624   -0.02371   -0.00195   -0.00100
AFIX  23
H00Q  2    0.820076    0.466451    1.033989    11.00000   -1.20000
H00R  2    0.944128    0.475702    0.931035    11.00000   -1.20000
AFIX   0

C00R  1    0.452060    0.408440    0.578798    11.00000    0.09469    0.05107 =
         0.07054    0.00559    0.03185   -0.00153
AFIX  23
H00D  2    0.465919    0.413719    0.492303    11.00000   -1.20000
H00F  2    0.551575    0.401398    0.616066    11.00000   -1.20000
AFIX   0
C00S  1    0.528472    0.081150    0.581871    11.00000    0.08758    0.04858 =
         0.09290    0.01021    0.02592    0.00206
AFIX  43
H00S  2    0.561710    0.042576    0.592832    11.00000   -1.20000
AFIX   0

C00T  1    0.943888    0.390593    0.997937    11.00000    0.07333    0.06487 =
         0.07143   -0.01493   -0.01615   -0.00510
AFIX  23
H00T  2    1.051658    0.395906    1.018477    11.00000   -1.20000
H00V  2    0.891217    0.372080    1.065424    11.00000   -1.20000
AFIX   0

C00U  1    0.430658    0.095055    0.485000    11.00000    0.08645    0.05334 =
         0.08996   -0.01447    0.01735   -0.01115
AFIX  43
H00U  2    0.399217    0.065460    0.432273    11.00000   -1.20000
AFIX   0

C00V  1    0.928901    0.103234    0.919697    11.00000    0.07651    0.06313 =
         0.07558    0.01994   -0.01038   -0.01001
AFIX  43
H00W  2    0.873643    0.083822    0.979816    11.00000   -1.20000
AFIX   0
C00W  1    1.015425    0.071643    0.838878    11.00000    0.09360    0.05026 =
         0.09800    0.00529   -0.01602    0.00407
AFIX  43
H00X  2    1.017363    0.030767    0.844103    11.00000   -1.20000
AFIX   0
HKLF 4


REM  zhangzhangsheng_0302_a.res in P2(1)2(1)2(1)
REM wR2 = 0.1025, GooF = S = 1.066, Restrained GooF = 1.066 for all data
REM R1 = 0.0368 for 4025 Fo > 4sig(Fo) and 0.0393 for all 4292 data
REM 289 parameters refined using 0 restraints

END

WGHT      0.0601      0.1266

REM Instructions for potential hydrogen bonds
EQIV $1 x+1, y, z
HTAB C00A O001_$1
HTAB C00D O007

REM Highest difference peak  0.131,  deepest hole -0.140,  1-sigma level  0.030
Q1    1   0.1496  0.4553  0.7604  11.00000  0.05    0.13
Q2    1   0.7222  0.4622  0.7547  11.00000  0.05    0.13
Q3    1   0.9910  0.2989  0.7996  11.00000  0.05    0.12
Q4    1   1.0180  0.0799  0.9131  11.00000  0.05    0.11
Q5    1   0.8134  0.3515  0.9562  11.00000  0.05    0.11
;
_shelx_res_checksum              88974
_shelx_hkl_file                  
;
   0   0   1   54.37    1.16
   0   0  -1   27.28    0.87
   0   0   2  118.17    2.51
   0   0  -2   69.36    2.08
   0   0   3   -0.08    0.33
   0   0  -3   10.31    0.79
   0   0  -4  144.29    3.94
   0   0  -5    3.68    0.76
   0   0   5    0.55    0.78
   0   0  -6  408.67    9.59
   0   0   6  413.20   11.17
   0   0  -7    1.01    0.80
   0   0   7    1.18    1.10
   0   0   8  219.16    8.75
   0   0   8  217.32    7.87
   0   0   8  215.35    8.28
   0   0   9   -0.43    1.31
   0   0   9    1.52    1.35
   0   0   9   -0.22    1.05
   0   0  10   17.85    2.59
   0   0  11    1.98    1.55
   0   0  12   12.03    1.62
   0   0  13    2.68    0.83
   0  -1   0    2.18    0.19
   0   1   1  100.25    2.36
   0   1  -1  122.08    2.41
   0   1  -2  605.80   11.36
   0   1   2  628.81   11.54
   0   1  -3   53.78    1.87
   0   1   3   49.84    1.92
   0   1   3   48.06    2.13
   0  -1  -4 2843.75   50.31
   0   1   4 2915.55   50.64
   0   1  -4 2842.24   50.37
   0   1   4 2835.70   51.42
   0   1  -5   60.11    2.57
   0  -1  -5   61.83    2.55
   0   1   5   67.86    3.32
   0   1  -6   47.25    2.49
   0  -1  -6   52.84    2.57
   0  -1   6   52.60    3.39
   0   1   6   52.77    3.22
   0  -1   7  794.60   19.23
   0   1   7  804.56   18.82
   0  -1  -7  812.45   17.04
   0   1  -7  808.39   17.22
   0   1   8  549.44   14.27
   0   1   8  518.41   14.54
   0  -1   8  528.95   15.01
   0  -1   8  561.83   14.49
   0  -1   8  548.03   15.53
   0   1   9   41.88    3.63
   0  -1   9   49.89    3.81
   0  -1   9   41.49    3.70
   0  -1   9   47.97    4.24
   0  -1  10   39.36    3.67
   0   1  10   46.66    3.74
   0  -1  11 1089.53   24.59
   0   1  11 1086.80   24.06
   0  -1  12    0.92    0.99
   0  -1  12    0.13    0.94
   0  -1  13    4.61    0.91
   0   2   1 3042.53   53.05
   0   2  -1 3135.97   53.17
   0   2   2  628.89   11.67
   0   2  -2  610.16   11.59
   0   2   3 1018.89   18.69
   0   2  -3  984.31   18.45
   0   2   3  998.96   18.92
   0   2   4 2379.46   42.08
   0   2  -4 2321.41   41.82
   0   2   4 2342.58   42.61
   0   2  -5  269.21    6.76
   0  -2  -5  262.71    6.57
   0   2   5  268.34    6.91
   0   2   5  269.00    7.46
   0   2  -6   40.68    2.36
   0  -2  -6   41.92    2.28
   0   2   6   38.68    2.70
   0   2  -7    5.33    1.20
   0   2   7    3.26    1.21
   0  -2   7    1.30    1.14
   0  -2   8   23.25    2.95
   0  -2   8   22.55    2.82
   0  -2   9   29.26    3.42
   0   2   9   32.00    3.14
   0  -2   9   34.09    3.20
   0  -2   9   23.59    2.92
   0  -2  10  117.34    6.39
   0   2  10  117.31    5.80
   0  -2  11  349.83   11.17
   0  -2  12   54.14    2.95
   0  -2  12   55.86    3.32
   0  -2  13    1.57    0.72
   0  -3   0    0.33    0.25
   0   3   1  172.95    3.81
   0   3  -2  424.73    8.70
   0   3   2  438.06    8.61
   0   3  -3 1290.76   24.04
   0   3   3 1318.96   24.08
   0   3   3 1333.17   24.24
   0   3  -4  639.37   13.03
   0   3   4  666.88   13.22
   0  -3  -5   63.10    2.66
   0   3   5   70.85    3.05
   0   3   5   65.81    3.16
   0  -3  -6  877.70   17.87
   0   3  -6  878.10   18.41
   0   3   6  912.66   18.53
   0   3   6  861.50   19.03
   0   3  -7  136.46    5.22
   0  -3   7  132.17    6.27
   0  -3   8  273.53    9.12
   0  -3   8  247.36    9.72
   0  -3   8  257.72    9.78
   0   3   9  226.85    8.25
   0  -3   9  197.87    8.66
   0  -3   9  211.19    8.20
   0  -3   9  212.62    9.28
   0  -3  10   11.16    2.07
   0  -3  11  134.38    6.43
   0   3  12  123.60    4.56
   0  -3  12  129.18    5.27
   0  -3  12  123.28    4.55
   0   3  13    2.21    0.78
   0  -3  13    2.63    0.73
   0   4   1 5916.85  103.38
   0  -4  -1 6151.72  103.58
   0   4   2   87.08    2.64
   0   4  -2   87.28    2.86
   0   4  -3  327.75    7.92
   0   4   3  392.94    8.01
   0   4  -4  304.95    7.54
   0   4   4  304.71    7.38
   0   4  -5    1.36    0.80
   0   4   5    3.50    0.89
   0  -4  -6  584.58   12.81
   0   4   6  578.95   13.32
   0   4  -6  578.60   13.45
   0   4  -7  822.43   18.35
   0  -4   8  116.35    5.63
   0  -4   8  102.19    5.97
   0  -4   8  110.07    6.14
   0  -4   9   88.27    5.85
   0  -4   9   78.89    5.42
   0  -4   9   90.85    5.15
   0  -4  10    5.11    1.99
   0  -4  10    3.09    1.48
   0  -4  11  121.30    6.15
   0   4  12  106.75    4.12
   0  -4  12  103.88    4.06
   0  -4  12  108.95    4.78
   0  -4 -13    1.74    1.06
   0  -4  13    1.29    0.61
   0   4  13    1.34    0.68
   0   5   0    0.11    0.12
   0   5   1 2027.02   35.63
   0  -5  -1 1995.87   35.87
   0   5   2   64.48    2.32
   0   5   3 1697.70   30.95
   0   5  -4 1335.57   25.89
   0   5   4 1355.20   25.48
   0   5   5 1911.88   35.97
   0   5  -5 1934.11   36.34
   0   5   6  431.05   10.71
   0  -5  -6  419.39   10.09
   0   5  -6  429.22   11.01
   0   5   7  228.35    7.33
   0  -5   8   92.23    5.12
   0  -5   8   90.41    5.64
   0  -5   8   95.47    5.73
   0  -5   9   39.69    3.89
   0  -5   9   43.80    3.61
   0  -5  10   24.59    3.35
   0  -5  10   18.56    2.50
   0  -5  11   15.21    2.52
   0   5  12   44.30    2.51
   0  -5  12   39.32    2.33
   0  -5  12   38.15    2.83
   0  -5 -13    9.47    1.35
   0  -5  13   11.02    1.04
   0   5  13    9.75    1.04
   0   6   1 1988.79   35.31
   0  -6  -1 1962.60   35.61
   0   6   2  400.31    8.48
   0  -6  -2  373.40    8.57
   0   6   3   15.48    1.27
   0   6   4 2904.82   52.16
   0   6   5  158.23    5.26
   0   6   6   34.41    2.46
   0   6   7  297.58    8.81
   0  -6   8   -0.19    1.29
   0  -6   8    0.71    1.27
   0  -6   9    8.07    1.85
   0  -6   9    7.13    2.02
   0  -6   9    9.21    2.31
   0  -6  10    7.05    1.78
   0  -6  10    4.76    2.02
   0  -6  11    4.08    1.70
   0  -6  12    7.68    1.15
   0  -6  12    7.80    1.53
   0   6  12    8.19    1.19
   0   7   0    0.58    0.16
   0  -7  -1  423.75    9.36
   0   7   1  416.04    8.98
   0  -7  -2   80.60    3.08
   0   7   2   73.98    2.82
   0  -7  -3  124.21    4.19
   0   7   3  116.44    3.94
   0   7   4 2934.58   52.95
   0   7   5  320.23    8.55
   0   7   6   55.46    3.23
   0   7   7  466.54   12.13
   0  -7   7  456.72   13.59
   0  -7   8   27.97    2.88
   0  -7   8   27.64    3.25
   0  -7   9    0.59    1.09
   0  -7   9   -0.53    1.36
   0  -7   9   -0.26    1.46
   0  -7  10   23.70    3.27
   0  -7  10   24.51    2.69
   0   7  11    9.08    1.40
   0  -7  11   11.68    1.43
   0  -7 -12    8.12    1.74
   0   7  12    7.68    1.14
   0  -7  12   10.09    1.18
   0  -7  12    8.71    1.51
   0   8   0  363.76    6.77
   0  -8  -1 2154.99   39.32
   0   8   1 2149.32   38.84
   0  -8  -2   67.75    2.94
   0   8   2   67.03    2.79
   0  -8  -3  137.89    4.66
   0   8   3  133.30    4.48
   0  -8  -4 1730.03   33.08
   0   8   4 1729.44   32.81
   0   8   5   60.24    3.22
   0   8   6   31.75    2.47
   0   8   7  245.92    8.00
   0  -8   7  228.40    8.98
   0   8   8   13.30    1.94
   0  -8   8   15.10    2.29
   0  -8   8   11.40    2.38
   0  -8   9   30.29    3.09
   0  -8   9   22.09    3.11
   0  -8   9   27.87    3.47
   0  -8  10   20.12    2.97
   0  -8  10   22.43    2.54
   0  -8  11   21.51    2.98
   0  -8 -11   29.28    3.05
   0  -8  11   26.48    1.94
   0   8  11   25.56    2.00
   0  -8 -12   -0.14    1.01
   0  -8  12    0.32    0.59
   0  -8  12    0.25    1.01
   0   9   0    0.43    0.55
   0   9   1  478.48   10.54
   0   9   1  478.09    9.09
   0  -9  -2  168.96    5.33
   0   9   2  172.31    5.17
   0  -9  -3  294.71    8.00
   0   9   3  300.81    7.89
   0  -9  -4    3.64    1.02
   0   9   4    2.53    0.91
   0  -9  -5    3.78    1.01
   0   9   5    2.66    0.91
   0   9   6  167.50    6.22
   0  -9   7   13.88    2.39
   0   9   7   13.39    1.93
   0  -9   8    3.30    1.45
   0  -9   8    8.08    2.06
   0   9   8    6.50    1.50
   0  -9   9   67.65    5.10
   0  -9   9   75.52    4.62
   0  -9  10   25.03    3.29
   0  -9  10   23.30    1.90
   0   9  10   26.59    2.08
   0  -9  10   20.83    2.48
   0  -9  11    0.57    0.66
   0  -9  11    0.51    0.94
   0  -9  11    1.25    1.55
   0  -9 -11   -0.17    1.27
   0  -9  12   11.96    1.65
   0  10   0  210.89    5.97
   0  10   1 7362.28  128.70
   0  10   1 7426.40  126.67
   0 -10  -2  682.05   14.78
   0  10   2  664.03   14.41
   0 -10  -3  171.33    5.73
   0  10   3  165.89    5.52
   0 -10  -4   55.09    3.16
   0  10   4   55.51    3.10
   0 -10  -5  429.46   11.41
   0  10   5  432.66   11.31
   0  10   6   69.55    3.91
   0  10   7   94.81    4.84
   0 -10   7   89.20    5.51
   0  10   8    2.46    1.22
   0 -10   8    3.47    1.46
   0 -10   8    4.19    1.82
   0 -10   9   44.35    3.55
   0 -10   9   37.77    3.92
   0 -10  -9   44.23    3.80
   0  10  10   41.49    2.48
   0 -10  10   38.09    3.07
   0 -10 -10   44.23    3.62
   0 -10  10   43.92    3.99
   0 -10  11   11.53    1.58
   0 -10  11   13.02    2.30
   0 -10 -11   13.58    1.96
   0 -10  12   16.29    1.78
   0  11   0    0.67    0.96
   0  11   1  136.26    4.65
   0  11   1  120.39    3.06
   0  11   2 1577.43   29.42
   0  11   2 1493.59   27.29
   0 -11  -3 1128.23   23.27
   0  11   3 1131.64   23.02
   0 -11  -4  346.65    9.67
   0  11   4  339.17    9.43
   0  11   5  185.10    6.63
   0  11   6   25.16    2.42
   0 -11   6   29.58    3.06
   0  11   7   11.00    1.81
   0 -11   7   14.62    2.33
   0 -11   8   34.48    3.61
   0  11   8   28.39    2.83
   0 -11  -8   37.83    3.40
   0 -11   8   31.53    3.07
   0 -11   9    1.63    1.44
   0 -11  -9    1.74    1.49
   0 -11   9    4.78    1.98
   0 -11  10  121.39    5.28
   0 -11  10  119.15    6.47
   0 -11 -10  117.53    5.50
   0 -11  11   35.30    3.21
   0 -11  12   31.74    2.28
   0  12   0 2684.71   49.43
   0  12   1 1678.82   32.54
   0  12   1 1695.56   29.86
   0  12   2 1817.25   34.29
   0  12   2 1769.71   31.85
   0 -12  -3  723.91   16.42
   0  12   3  715.31   16.18
   0  12   4  338.72    9.59
   0  12   5   36.56    2.80
   0 -12   6  573.96   16.24
   0  12   6  613.49   15.32
   0 -12   7   17.84    2.81
   0  12   7   15.93    2.16
   0 -12   8   -0.19    1.19
   0 -12   8    3.49    1.88
   0 -12   9   50.64    3.64
   0 -12   9   49.47    4.34
   0 -12  10   -0.27    0.96
   0 -12  10   -1.11    1.94
   0 -12  11   23.16    2.70
   0 -12  12   12.42    1.42
   0  13   0    0.24    0.89
   0  13   1  432.15   11.05
   0  13  -1  416.14   10.98
   0  13   2  298.50    6.60
   0  13   2  307.58    8.72
   0  13   3   33.12    1.75
   0  13   3   42.42    2.85
   0  13   4   29.80    2.49
   0 -13   5   45.70    3.70
   0  13   5   42.40    3.12
   0 -13   6   58.68    4.42
   0  13   6   58.09    3.85
   0 -13   7  432.19   13.83
   0  13   7  427.54   12.49
   0 -13   8  247.23    8.79
   0 -13   8  253.46   10.08
   0 -13   9   66.10    4.03
   0 -13   9   67.88    5.01
   0 -13  10   83.38    5.22
   0 -13  11   11.58    1.90
   0 -13  12    3.19    0.80
   0  14   0  239.94    7.71
   0  14   1 1774.24   34.36
   0  14  -1 1743.71   34.32
   0  14   1 1665.45   35.13
   0  14   2   34.29    2.62
   0  14   2   33.82    3.02
   0  14   3  425.55    9.41
   0  14   3  472.00   12.04
   0  14   4  199.66    5.69
   0 -14   4  213.57    8.29
   0  14   4  213.40    7.46
   0  14   5    2.40    0.86
   0 -14   5    0.22    1.56
   0  14   5   -0.51    1.06
   0  14   6  441.76   10.97
   0 -14   6  428.66   13.65
   0  14   6  427.55   12.50
   0 -14   7  717.98   20.14
   0  14   7  737.03   18.78
   0 -14   8  110.19    6.42
   0 -14   8  107.03    5.36
   0 -14   9   -0.23    1.73
   0 -14   9   -0.75    1.22
   0 -14  10   47.25    3.83
   0 -14  11    3.71    1.41
   0  15   0    0.92    1.18
   0  15   0    1.24    0.88
   0  15   1  640.98   16.36
   0  15  -1  644.88   15.60
   0  15   1  645.14   15.60
   0  15  -2   61.30    4.07
   0  15   2   56.72    3.56
   0 -15   3   47.37    3.79
   0  15   3   48.33    3.34
   0 -15   4 1200.95   27.20
   0  15   4 1159.83   25.52
   0  15   5  407.55    9.89
   0 -15   5  418.72   13.25
   0  15   5  413.66   11.99
   0  15   6  162.48    5.59
   0 -15   6  165.10    7.92
   0  15   6  156.81    6.88
   0 -15   7   95.06    6.06
   0 -15   8   37.01    3.78
   0 -15   8   44.25    3.40
   0 -15   9    6.18    2.12
   0 -15  10   39.71    3.38
   0 -15  11   64.09    3.49
   0  16   0   26.06    2.85
   0  16   0   27.93    2.63
   0  16  -1   10.21    1.99
   0  16   1   11.89    2.16
   0  16   1   13.83    1.92
   0  16  -1    9.91    1.69
   0  16  -2  188.64    7.84
   0 -16   2  199.57    8.15
   0  16  -2  202.45    7.64
   0  16   2  203.24    7.44
   0  16  -3   62.13    4.32
   0 -16   3   77.53    4.97
   0  16   3   74.94    4.29
   0 -16   4    4.55    1.98
   0  16   4    3.95    1.34
   0 -16   5    1.20    1.95
   0  16   5    1.67    0.97
   0 -16   6  718.51   19.65
   0 -16   7 1055.37   25.87
   0 -16   8   52.98    4.37
   0 -16   9    0.41    1.64
   0 -16  10   52.20    3.59
   0 -16  11    8.53    1.33
   0  17   0    0.84    1.24
   0  17   0    1.14    1.18
   0  17   1  192.09    8.11
   0  17  -1  176.07    7.71
   0  17   1  201.84    7.65
   0  17  -1  187.81    7.55
   0  17  -2  294.39   10.31
   0 -17   2  305.58   10.81
   0  17  -2  305.79   10.11
   0  17   2  290.37    9.74
   0  17  -3   76.75    4.94
   0 -17   3   96.65    5.77
   0  17   3   88.24    4.89
   0  17  -3   87.42    4.98
   0  17  -4   43.24    3.79
   0 -17   4   50.30    4.37
   0  17   4   47.39    3.63
   0 -17   5  162.50    7.87
   0  17   5  153.89    6.75
   0 -17   6    6.60    2.40
   0 -17   7   45.27    4.24
   0 -17   8  104.69    5.98
   0 -17   9    7.60    2.05
   0 -17  10    4.54    1.44
   0 -17  11   -0.37    0.62
   0  18   0  314.98   11.07
   0  18   0  338.66   11.00
   0  18  -1   63.56    4.57
   0 -18   1   66.57    4.76
   0  18   1   69.58    4.46
   0  18  -1   67.92    4.47
   0  18  -2  179.78    7.86
   0 -18   2  204.98    8.70
   0  18  -2  197.05    7.93
   0  18   2  187.79    7.72
   0  18  -3  647.54   17.43
   0 -18   3  657.09   18.19
   0  18   3  653.18   17.02
   0  18  -3  652.96   17.21
   0  18  -4  231.94    8.94
   0 -18   4  241.93    9.73
   0  18   4  229.18    8.65
   0  18  -4  217.10    8.65
   0 -18   5  260.49   10.37
   0 -18   6  105.52    6.38
   0 -18   7   11.90    2.74
   0 -18   8   19.20    2.79
   0 -18   9    3.73    1.60
   0 -18  10    5.12    1.30
   0  19   0    1.14    1.53
   0  19   0    0.87    1.28
   0  19  -1  365.76   12.32
   0 -19   1  396.52   13.09
   0  19   1  387.44   12.20
   0  19  -1  416.14   12.66
   0  19  -2  109.87    6.08
   0 -19   2  121.66    6.74
   0  19   2  115.04    6.04
   0  19  -2  123.56    6.24
   0  19  -3  274.53   10.04
   0 -19   3  284.23   10.81
   0  19  -3  265.47    9.80
   0  19   3  289.05    9.96
   0 -19   4    3.76    2.13
   0  19  -4    3.53    1.50
   0 -19   5  371.54   12.86
   0 -19   6    0.73    1.69
   0 -19   7   56.81    4.47
   0 -19   8    1.13    1.49
   0 -19   9   14.64    2.03
   0 -19  10    9.54    1.28
   0  20   0  241.83    9.30
   0  20  -1   11.44    2.30
   0 -20   1    8.88    2.57
   0  20  -1   11.30    2.22
   0  20   1    8.68    1.88
   0  20  -2  734.92   18.99
   0 -20   2  717.07   19.68
   0  20  -3   61.39    4.44
   0 -20   3   76.57    5.37
   0 -20   4   54.10    4.65
   0 -20   5    4.13    2.05
   0 -20   6    1.83    1.74
   0 -20   7    5.26    2.10
   0 -20   8    3.97    1.54
   0 -20   9    1.33    1.09
   0 -21   0    1.24    1.74
   0  21  -1   74.15    4.93
   0 -21   1   81.67    5.55
   0  21  -2    5.71    1.80
   0 -21   2    5.64    2.27
   0  21  -3    7.35    1.84
   0 -21   3    6.80    2.44
   0 -21   4   51.21    4.43
   0 -21   5   -0.23    1.66
   0 -21   6   67.51    4.66
   0 -21   7    5.34    1.65
   0 -21   8   -0.28    1.14
   0 -21   9   32.38    2.17
   0 -22   0   31.06    3.67
   0 -22   1   87.60    5.77
   0 -22   2    2.15    1.93
   0  22  -3  197.85    7.60
   0 -22   3  186.55    8.38
   0 -22   4   37.22    3.69
   0 -22   5    9.17    2.21
   0 -22   6    0.93    1.41
   0 -22   7    0.60    1.21
   0 -22   8    1.45    0.95
   0 -23   0   -1.41    1.96
   0 -23   1    8.31    2.42
   0 -23  -1   10.56    2.55
   0 -23   2   34.76    3.65
   0 -23   3   11.67    2.49
   0 -23   4    6.67    1.99
   0 -23   5    0.19    1.50
   0 -23   6   -0.16    1.37
   0 -23   7    3.68    1.28
   0 -23   8   23.15    1.73
   0 -24   0   89.81    5.58
   0 -24   1    0.85    1.64
   0 -24  -1    3.25    1.91
   0 -24  -2    9.39    2.41
   0 -24   2    8.99    2.25
   0 -24   3   20.48    2.70
   0 -24   4   38.19    3.32
   0 -24   5   17.39    2.29
   0 -24   6    3.70    1.27
   0 -24   7    3.23    0.89
   0 -25   0    1.34    1.57
   0 -25   1    9.78    2.21
   0 -25  -1   10.09    2.29
   0 -25   2    7.36    1.88
   0 -25  -2    4.21    1.90
   0 -25   3    1.83    1.38
   0 -25  -3    3.22    1.75
   0 -25   4   -0.15    1.20
   0 -25  -4   -1.06    1.41
   0 -25   5    5.48    1.44
   0 -25  -6   50.11    2.94
   0 -25   6   48.50    2.71
   0 -26   0   11.16    2.12
   0 -26  -1    7.78    1.87
   0 -26   1    8.39    1.90
   0 -26  -2    9.24    1.88
   0 -26   2    8.44    1.78
   0 -26  -3    1.39    1.29
   0 -26   3    0.41    1.15
   0 -26  -4    1.71    1.15
   0 -26   4    1.92    1.14
   0 -26  -5    6.44    1.32
   0 -26   5    4.15    1.04
   0 -27   0    0.13    1.13
   0 -27   1   12.23    1.75
   0 -27  -1   11.02    1.79
   0 -27  -2    5.63    1.45
   0 -27   2    6.02    1.41
   0 -27  -3    0.21    0.98
   0 -27   3    1.90    1.04
   0 -27  -4   14.00    1.55
   0 -27   4   12.73    1.37
   0 -28   0    0.74    0.85
   0 -28   1   12.03    1.43
   0 -28  -1   13.23    1.48
   0 -28  -2   -0.57    0.82
   0 -28   2   -0.16    0.70
   1   0   0    4.02    0.22
  -1   0   1    0.69    0.16
   1   0   1    0.81    0.16
   1   0  -3  256.68    5.09
  -1   0  -3  258.33    6.07
   1   0  -4  175.87    4.03
  -1   0  -4  169.22    4.87
  -1   0   4  173.45    5.06
   1   0   4  166.41    5.35
   1   0  -5  117.00    3.34
  -1   0  -5  113.98    4.09
  -1   0   5  118.36    4.47
  -1   0  -6    4.21    1.05
  -1   0   6    4.75    1.26
  -1   0   7  152.90    6.15
   1   0   7  159.33    6.72
  -1   0  -7  162.29    5.81
  -1   0   8   82.80    4.75
  -1   0   8   77.77    4.47
   1   0   8   72.10    4.70
  -1   0  -8   65.96    3.84
   1   0   8   80.91    4.96
  -1   0   8   81.21    5.11
  -1   0   9   66.95    4.85
   1   0   9   80.16    5.16
  -1   0   9   69.01    4.63
  -1   0  10  296.46   10.81
  -1   0  11   28.04    3.13
  -1   0  11   27.28    2.39
  -1   0  12    3.33    1.36
  -1   0  12    2.66    1.15
   1   0  13  148.64    4.39
  -1   0  13  144.19    4.39
  -1   0  13  134.79    4.29
   1  -1  13   19.51    1.46
  -1   1  12   27.15    2.46
  -1   1  11   13.82    2.37
  -1   1  10   34.48    3.49
  -1   1   9  221.41    9.00
   1  -1   9  210.88    8.92
  -1   1   9  222.42    8.60
  -1   1   8   80.44    5.01
  -1  -1  -8   80.49    4.21
   1  -1   8   96.80    5.48
  -1   1   8   81.62    4.53
  -1   1   8   94.84    5.03
   1  -1   8   87.69    4.45
   1  -1   8   89.27    5.34
  -1   1   7  181.25    6.68
   1  -1   7  202.25    7.81
  -1  -1  -7  186.42    6.37
  -1   1   6  461.52   11.79
  -1  -1  -6  498.09   11.54
  -1   1   5  752.07   15.67
  -1  -1  -5  726.59   15.22
   1   1  -5  709.85   14.15
  -1   1   4   97.54    3.41
  -1  -1  -4   86.63    3.23
   1   1  -4   91.87    2.71
  -1   1   4   94.30    3.12
  -1   1   3 1671.78   30.23
   1   1  -3 1676.99   29.48
  -1   1   3 1687.96   30.02
  -1   1   1  461.79    8.45
  -1   1   1  468.44    8.50
  -1   1   0  102.58    2.25
   1   1   1  464.49    8.50
  -1  -1   1  470.06    8.39
   1   1   1  470.22    8.90
   1  -1  -3 1683.92   29.24
  -1   1  -3 1674.09   30.44
   1   1   3 1680.37   30.06
   1   1   3 1685.39   30.96
   1   1   4   98.96    3.16
   1  -1  -4   92.15    2.53
  -1   1  -4   91.57    3.30
   1   1   4   93.89    3.71
   1  -1  -5  711.02   13.61
  -1   1  -5  702.71   14.89
  -1   1  -6  484.92   11.56
  -1  -1   6  484.24   12.40
  -1  -1   7  186.28    7.13
   1   1   7  193.41    7.36
  -1   1  -7  188.11    6.40
  -1  -1   8   89.98    5.08
   1   1   8   89.61    5.14
  -1  -1   8   89.67    4.91
  -1   1  -8   82.86    4.33
  -1  -1   8   84.32    5.26
  -1  -1   9  209.62    9.03
  -1  -1   9  202.62    8.09
  -1  -1  10   29.03    3.37
  -1  -1  10   39.32    3.65
  -1  -1  11   13.35    2.38
  -1  -1  11   13.32    1.80
  -1  -1  12   31.55    2.29
  -1  -1  12   35.27    2.87
  -1  -1  13   19.26    1.54
  -1  -1  13   23.11    1.61
  -1   2  13   46.83    2.27
   1  -2  13   46.28    2.20
  -1   2  12  103.19    4.66
  -1   2  11   17.03    2.43
  -1   2  10   27.33    3.15
  -1   2   9  294.80   10.41
   1  -2   9  264.06   10.43
   1  -2   9  300.70   11.02
  -1   2   8   40.16    3.51
  -1  -2  -8   37.67    2.84
   1  -2   8   35.27    3.46
  -1   2   8   37.28    3.19
   1  -2   8   34.09    3.43
   1  -2   8   39.77    3.01
  -1   2   7   25.60    2.33
   1  -2   7   28.82    2.94
  -1  -2  -6 1631.64   30.98
  -1   2   6 1571.17   31.18
  -1   2   5  694.10   14.50
  -1  -2  -5  725.09   14.90
   1   2  -5  702.70   14.07
  -1   2   5  671.33   14.76
  -1   2   4  445.29    9.58
   1   2  -4  442.55    9.19
  -1   2   4  440.57    9.70
  -1   2   3 7716.29  128.71
  -1   2   3 7285.78  128.54
  -1   2   1 2614.27   44.90
  -1   2   1 2597.10   44.87
  -1   2   0   17.65    0.81
   1   2   1 2632.24   44.90
  -1  -2   1 2590.61   44.49
  -1   2  -2 6780.40  117.44
   1   2   2 6899.81  117.56
  -1   2  -3 7524.47  127.00
   1   2   3 7178.25  126.57
   1   2   3 7461.06  127.31
   1  -2  -4  439.88    8.78
  -1   2  -4  446.87    9.97
   1   2   4  472.17    9.73
   1   2   4  447.98   10.40
   1   2   5  722.13   14.66
  -1   2  -5  721.36   14.96
   1  -2  -5  682.98   13.47
  -1   2  -6 1569.15   30.42
  -1   2  -7   34.26    2.58
  -1  -2   7   26.13    2.63
   1   2   7   30.73    2.75
  -1  -2   8   30.64    3.02
  -1  -2   8   30.52    3.04
  -1  -2   8   30.70    3.30
  -1   2  -8   38.39    2.97
  -1  -2   9  277.30    9.91
  -1  -2   9  247.38    9.32
  -1  -2   9  281.45   10.71
  -1  -2  10   30.16    3.56
  -1  -2  10   32.85    3.37
  -1  -2  11   14.95    2.51
  -1  -2  11   20.96    2.06
  -1  -2  12   95.27    3.98
  -1  -2  12  103.91    4.91
  -1  -2  13   39.63    2.18
  -1  -2  13   39.62    2.08
  -1   3  13   12.36    1.21
   1  -3  13   15.24    1.27
  -1   3  12   22.35    2.20
  -1   3  12   24.09    1.95
  -1   3  11    1.70    1.11
  -1   3  11    1.25    1.34
  -1   3  10  298.36   10.19
   1  -3  10  267.84    9.77
  -1   3   9  453.09   13.31
   1  -3   9  409.83   13.75
   1  -3   9  440.48   12.24
   1  -3   9  426.42   14.04
  -1   3   8   23.94    2.82
  -1  -3  -8   30.16    2.59
   1  -3   8   24.80    3.06
  -1   3   8   31.47    2.98
   1  -3   8   31.59    2.73
  -1  -3  -7  375.77   10.06
   1  -3   7  359.46   11.58
  -1  -3  -6 1065.63   21.81
  -1  -3  -5  926.53   18.63
  -1   3   5  909.68   18.38
  -1   3   4  876.05   17.15
  -1   3   3 5234.87   90.58
  -1   3   2  919.60   16.91
  -1   3   1 2210.65   38.42
  -1  -3   0    5.74    0.72
   1   3   1 2191.39   38.11
   1   3   2  964.87   17.41
  -1   3  -2  926.24   17.74
  -1   3  -3 5246.20   90.55
   1   3   3 5177.09   90.19
   1   3   3 5217.35   90.75
   1   3   4  880.86   16.97
  -1   3  -4  845.93   17.24
   1   3   4  861.38   17.52
   1  -3  -5  918.96   17.51
   1   3   5  944.34   18.70
  -1   3  -5  944.26   19.03
  -1   3  -6 1044.44   22.00
   1   3   6 1099.99   21.71
   1   3   6 1065.16   22.66
  -1   3  -7  374.49   10.39
  -1  -3   7  382.04   11.41
  -1  -3   8   28.92    3.00
  -1  -3   8   29.53    3.03
  -1  -3   8   29.48    3.22
  -1   3  -8   24.54    2.61
  -1  -3   9  429.23   14.00
  -1  -3   9  404.68   12.82
  -1  -3   9  436.13   13.26
  -1  -3  10  289.16   11.04
  -1  -3  10  296.91   10.44
  -1  -3  11    0.74    1.07
  -1  -3  11    1.52    1.57
  -1  -3  12   24.26    1.96
  -1  -3  12   23.77    2.42
  -1  -3  13   12.40    1.21
  -1  -3  13   10.47    1.23
   1   3  13   13.04    1.21
  -1  -4 -13   16.63    1.65
   1  -4  13   19.87    1.38
  -1   4  13   17.35    1.35
  -1   4  12   22.76    1.87
  -1   4  12   25.27    2.15
  -1   4  11   31.31    2.41
  -1   4  11   35.05    3.00
   1  -4  10  273.22   10.85
  -1   4  10  287.90    9.89
   1  -4   9  198.16    8.89
  -1   4   9  186.80    7.75
   1  -4   9  184.30    7.10
   1  -4   9  176.67    8.43
  -1   4   8  521.87   14.17
   1  -4   8  497.63   14.90
   1  -4   8  504.44   15.36
   1  -4   8  507.08   13.27
  -1  -4  -7   61.12    3.46
  -1  -4  -6    3.37    1.11
  -1   4   6    4.00    1.00
  -1   4   5  947.20   19.08
  -1   4   4 3238.09   57.46
  -1   4   3  402.49    8.62
  -1   4   2 1339.31   24.21
  -1   4   1 3764.49   65.74
  -1   4   1 3923.38   66.18
  -1  -4   0  408.30    8.80
   1   4   1 3701.15   64.00
  -1   4  -2 1337.79   25.07
   1   4   2 1380.05   24.63
  -1   4  -3  392.48    8.88
   1   4   3  389.11    8.43
  -1   4  -4 3310.62   59.18
   1   4   4 3311.64   58.70
   1   4   5  902.45   18.42
   1  -4  -5  907.75   17.31
  -1   4  -5  931.03   18.93
  -1   4  -6    1.94    1.08
   1   4   6    2.69    1.01
  -1   4  -7   54.83    3.48
  -1  -4   8  493.02   14.73
  -1   4  -8  472.85   13.27
  -1  -4   8  469.54   14.13
  -1  -4   8  508.02   14.29
  -1  -4   9  176.38    8.41
  -1  -4   9  167.62    7.71
  -1  -4   9  191.15    8.03
  -1  -4  10  288.48   11.26
  -1  -4  10  308.12   10.59
  -1  -4  11   30.91    3.35
  -1  -4  11   31.39    2.43
  -1  -4  12   23.58    2.44
  -1  -4  12   23.98    1.90
  -1  -4  13   18.75    1.38
   1   4  13   20.06    1.41
  -1  -4  13   16.95    1.49
  -1  -5 -13   12.02    1.41
  -1   5  13   11.42    1.10
   1  -5  13   12.84    1.06
  -1   5  12    8.09    1.30
   1  -5  11   37.13    3.21
  -1   5  11   43.14    2.75
  -1   5  11   43.96    3.32
   1  -5  10   93.50    5.99
  -1   5  10   90.56    5.07
   1  -5   9   77.27    5.41
  -1   5   9   82.76    4.89
   1  -5   9   64.87    5.11
   1  -5   9   76.84    4.36
   1  -5   8   94.46    5.69
   1  -5   8   94.69    5.90
  -1   5   8   92.11    5.04
  -1  -5  -7  246.65    7.84
  -1  -5  -6 2287.32   42.99
  -1   5   6 2293.70   42.79
  -1   5   5  899.72   18.42
  -1   5   4  118.42    3.97
  -1   5   3  602.05   12.26
  -1   5   2  382.22    8.12
  -1   5   1   99.84    2.49
  -1   5   1  101.25    2.88
  -1  -5   0  468.61   10.16
   1   5   1   94.20    2.77
  -1  -5   2  367.06    6.53
   1   5   2  380.49    7.94
   1  -5  -2  378.47    7.33
   1   5   3  629.31   12.41
  -1   5  -3  577.10   12.81
  -1   5  -4   93.52    3.83
   1   5   4  106.14    3.65
  -1   5  -5  950.00   20.12
   1   5   5  979.03   19.59
   1   5   6 2317.75   43.34
  -1   5  -6 2333.97   44.26
   1   5   7  253.35    7.75
  -1   5  -7  239.82    8.27
  -1  -5   8  102.67    5.97
  -1   5  -8   94.50    5.16
  -1  -5   8  104.65    5.81
  -1  -5   8   93.21    5.43
  -1  -5   9   72.25    5.34
  -1  -5   9   78.19    5.19
  -1  -5   9   79.03    5.10
  -1  -5  10   90.73    5.95
  -1  -5  10   91.67    5.36
  -1  -5  11   41.49    3.76
  -1  -5  11   41.89    2.70
  -1  -5  11   41.01    3.37
  -1  -5  12    7.22    1.19
  -1  -5  12   11.01    1.95
   1   5  13   11.99    1.07
  -1  -5  13   12.67    1.11
  -1  -6 -13    4.78    0.96
  -1   6  12   -0.09    0.69
   1  -6  12    0.56    0.72
  -1   6  11   62.25    3.78
   1  -6  11   56.55    3.89
  -1   6  11   55.56    3.09
   1  -6  10   44.72    4.28
  -1   6  10   50.39    3.03
  -1   6  10   49.26    3.69
   1  -6   9   57.71    4.74
   1  -6   9   67.97    5.22
  -1   6   9   72.84    4.51
   1  -6   8  163.65    7.67
   1  -6   8  162.68    7.99
  -1   6   8  172.62    6.93
  -1  -6  -7  285.58    8.67
  -1   6   7  270.30    8.31
  -1   6   6 2411.77   45.03
  -1   6   5 1865.73   35.18
  -1   6   4  228.66    6.24
  -1   6   3 1020.28   19.66
  -1   6   2  295.13    6.82
  -1   6   1   41.92    1.48
  -1  -6  -1   39.45    2.23
  -1  -6   0 1723.33   31.93
   1   6   1   41.72    1.81
   1   6   2  287.77    6.61
  -1   6  -2  271.78    7.19
   1  -6  -2  282.21    6.01
  -1   6  -3 1061.71   20.94
   1   6   3 1054.82   20.07
   1  -6  -3 1027.22   19.36
  -1   6  -4  206.10    6.36
   1   6   4  198.81    5.70
  -1   6  -5 1837.31   36.07
   1   6   5 1894.69   35.23
   1   6   6 2486.77   46.33
  -1   6  -6 2492.35   47.51
  -1   6  -7  261.58    8.96
   1   6   7  272.73    8.25
  -1  -6   8  154.48    7.20
  -1  -6   8  169.88    7.82
  -1  -6   9   66.44    4.61
  -1  -6   9   60.82    4.88
  -1  -6   9   63.16    4.77
  -1  -6  10   52.63    4.62
  -1  -6  10   47.63    2.95
  -1  -6  10   45.98    3.89
  -1  -6  11   62.13    3.19
  -1  -6  11   55.00    4.32
  -1  -6  11   61.16    4.04
  -1  -6  12   -0.15    1.10
   1   6  12    0.59    0.71
  -1  -6  12    0.33    0.69
  -1  -6  13    5.31    0.90
  -1  -7 -13    9.11    1.08
  -1  -7 -12   10.19    1.80
   1  -7  12    9.12    1.12
  -1   7  12    9.51    1.20
  -1   7  11    3.51    1.04
  -1   7  11    5.58    1.47
   1  -7  10   26.95    3.44
  -1   7  10   28.33    2.26
  -1   7  10   27.83    2.80
   1  -7   9   15.28    2.70
   1  -7   9   14.58    2.66
  -1   7   9   18.09    2.33
   1  -7   8   67.90    4.87
  -1   7   8   78.24    4.50
  -1  -7  -7   88.54    4.48
  -1   7   7   85.20    4.26
  -1   7   6  414.65   10.72
  -1   7   5  678.01   14.97
  -1   7   4  371.50    9.05
  -1   7   3  117.40    3.93
  -1   7   2  132.19    4.01
  -1  -7  -2  131.66    4.69
  -1   7   1  471.96   10.05
  -1  -7  -1  462.24   11.03
  -1   7   1  492.58    9.31
  -1  -7   0    3.05    0.86
   1   7   1  481.38   10.07
   1  -7  -2  129.33    3.52
   1   7   2  132.28    3.97
   1  -7  -3  112.63    3.38
   1   7   3  110.11    3.77
   1  -7  -4  401.66    9.04
   1   7   4  409.66    9.64
  -1   7  -4  401.33   10.53
  -1   7  -5  659.42   15.98
   1   7   5  711.03   15.23
   1   7   6  429.16   10.83
  -1   7  -6  393.01   11.51
   1   7   7   85.57    4.25
  -1  -7   7   90.79    5.30
  -1  -7   8   78.43    4.95
  -1  -7   8   73.38    5.12
  -1  -7   9   19.35    2.74
  -1  -7   9   16.79    2.86
  -1  -7   9   12.89    2.37
  -1  -7  10   28.34    3.49
  -1  -7  10   29.63    2.30
  -1  -7  10   25.91    2.94
  -1  -7  11    2.97    1.62
  -1  -7  11    3.21    1.03
  -1  -7  12    9.03    1.70
   1   7  12   10.84    1.24
  -1  -7  12    8.17    1.12
  -1  -7  13    9.83    1.08
  -1  -8 -12   16.13    2.02
   1  -8  12   15.45    1.27
   1  -8  12   15.95    1.60
   1  -8  11    0.63    1.59
  -1  -8 -11   -0.21    1.55
  -1   8  11    0.86    0.80
   1  -8  10   24.08    3.26
  -1   8  10   30.74    2.80
  -1   8  10   25.73    2.10
   1  -8   9    4.37    1.96
  -1   8   9    7.00    1.31
  -1   8   9    5.86    1.62
   1  -8   8   68.17    4.90
  -1   8   8   73.26    4.31
  -1  -8  -7  105.00    4.91
  -1   8   7   99.02    4.70
   1  -8   7  101.32    5.66
  -1   8   7   96.65    4.81
  -1   8   6  252.25    7.82
  -1   8   5   53.41    3.02
  -1   8   4  303.99    8.04
  -1   8   3  220.45    6.13
  -1  -8  -3  215.58    6.95
  -1   8   2   81.81    3.14
  -1   8   2   83.44    2.59
  -1   8   1   35.17    1.85
  -1  -8  -1   32.43    2.24
  -1   8   1   35.99    1.42
  -1  -8   0  103.87    4.03
   1   8   0   96.53    3.24
  -1   8   0   92.55    3.20
   1   8   1   27.06    1.62
   1   8   2   89.23    3.27
   1  -8  -3  205.37    5.32
   1   8   3  217.10    5.98
   1   8   4  321.20    8.34
   1   8   5   57.65    3.15
   1   8   6  154.19    5.77
  -1  -8   7   97.70    5.60
   1   8   7  100.99    4.74
  -1  -8   7   97.71    4.78
  -1  -8   8   76.26    4.88
  -1  -8   8   64.91    4.85
  -1  -8   8   73.42    4.31
  -1  -8   9    4.94    1.90
  -1  -8   9    6.93    1.28
  -1  -8   9    7.62    1.93
  -1  -8  10   26.41    3.36
  -1  -8  10   25.52    2.05
  -1  -8  10   27.56    3.01
  -1  -8  11    0.42    1.58
  -1  -8  11    0.82    1.50
  -1  -8  11    0.91    0.81
  -1  -8  11    0.94    1.26
  -1  -8  12   14.12    1.86
  -1  -8  12   16.63    1.34
  -1  -8  13   19.99    1.37
  -1  -9 -12   30.02    2.46
   1  -9  12   27.59    2.00
   1  -9  11   52.25    4.00
  -1  -9 -11   56.54    4.10
   1  -9  11   49.18    2.44
   1  -9  10   27.21    3.49
  -1   9  10   28.09    2.62
  -1   9  10   29.13    2.15
   1  -9   9   10.16    2.36
  -1   9   9   13.02    1.55
  -1   9   9   13.19    1.99
  -1   9   8    4.06    1.24
   1  -9   8    7.28    2.13
  -1   9   8    4.06    1.41
  -1   9   7   67.62    3.95
   1  -9   7   66.86    4.60
  -1   9   7   64.60    3.88
  -1   9   6   65.96    3.69
  -1   9   5    3.14    0.91
  -1   9   4  349.64    9.26
  -1  -9  -4  380.72   10.53
  -1   9   3  232.64    6.60
  -1  -9  -3  236.83    7.51
  -1   9   2  960.19   19.08
  -1  -9  -2  949.78   20.31
  -1   9   2  959.91   17.88
  -1  -9  -1 1392.22   26.87
  -1   9   1 1360.36   24.27
   1   9   0  123.86    3.96
  -1   9   0  115.06    3.88
   1   9   0  115.67    2.19
   1   9   1 1340.76   25.38
   1   9   2  973.55   19.30
   1  -9  -3  249.96    6.22
   1   9   3  240.68    6.78
   1   9   4  358.98    9.26
   1   9   5    2.88    0.94
   1   9   6   66.30    3.69
  -1  -9   7   65.57    4.57
   1   9   7   65.52    3.85
  -1  -9   7   61.50    3.80
  -1  -9   8    6.38    2.03
  -1  -9   8    7.67    1.20
  -1  -9   8    7.05    1.94
   1   9   8    8.04    1.62
  -1  -9   8    8.50    1.75
  -1  -9   9    9.78    2.42
  -1  -9   9   14.58    1.59
  -1  -9   9   12.03    2.31
  -1  -9  10   23.67    3.27
  -1  -9  10   27.99    2.04
  -1  -9  10   22.27    2.68
  -1  -9  11   50.36    3.94
  -1  -9  11   49.79    2.47
  -1  -9  11   53.47    3.48
  -1  -9  12   31.00    2.52
  -1 -10 -12   36.12    2.45
   1 -10  12   35.09    2.16
   1 -10  11    1.31    1.45
  -1 -10 -11    1.77    1.44
   1 -10  10   64.09    4.79
  -1 -10 -10   83.57    5.28
   1 -10   9    2.75    1.83
  -1 -10  -9    3.60    1.87
  -1  10   9    2.45    1.25
  -1  10   9    5.35    1.12
  -1  10   8    6.74    1.51
   1 -10   8    6.33    1.86
  -1  10   8    5.00    1.47
  -1  10   8    7.89    1.20
  -1  10   7   15.82    2.08
   1 -10   7   12.11    2.34
  -1  10   7   12.90    1.38
  -1  10   7   13.20    1.88
  -1  10   6   26.73    2.42
  -1 -10  -6   23.80    2.73
  -1  10   5  194.64    6.61
  -1 -10  -5  191.61    7.40
  -1  10   4   43.99    2.78
  -1 -10  -4   54.88    3.52
  -1  10   3  541.06   12.42
  -1 -10  -3  550.85   13.61
  -1  10   3  531.63   11.17
  -1  10   2  382.75    9.31
  -1 -10  -2  372.02   10.29
  -1  10   2  382.24    8.10
  -1  10   1 2168.27   40.59
  -1 -10  -1 2285.52   42.06
  -1  10   1 2211.25   39.03
   1  10   0 1512.17   28.22
  -1  10   0 1461.11   28.16
   1  10   1 2196.89   40.30
   1  10   2  377.74    9.21
   1  10   3  567.35   12.88
   1  10   4   48.99    2.85
   1  10   5  180.77    6.31
  -1 -10   6   22.91    2.74
   1  10   6   27.36    2.44
  -1 -10   7   13.87    2.44
  -1 -10   7   15.57    2.02
   1  10   7   13.72    1.91
  -1 -10   8    4.94    1.91
   1  10   8    3.93    1.34
  -1 -10   8    4.88    1.51
  -1 -10   9    3.80    1.74
  -1 -10   9    1.48    1.37
  -1 -10  10   60.26    4.64
  -1 -10  10   64.50    4.21
  -1 -10  11    1.90    1.45
  -1 -10  11    1.49    1.10
  -1 -10  12   36.80    2.63
  -1 -11 -12    8.05    1.17
   1 -11  12   10.48    1.20
   1 -11  11   22.13    2.59
  -1 -11 -11   29.42    2.75
   1 -11  10    6.90    2.09
  -1 -11 -10   11.48    2.31
   1 -11   9    9.31    2.31
  -1 -11  -9   11.29    2.47
  -1  11   9   11.67    1.84
   1 -11   8    6.10    2.00
  -1  11   8    8.27    1.66
  -1 -11  -8    9.82    2.21
  -1  11   8    8.38    1.45
  -1  11   8    9.74    1.74
   1 -11   7   13.77    2.36
  -1  11   7   14.59    2.03
  -1 -11  -7   16.31    2.43
  -1  11   7   16.19    2.09
   1 -11   6   36.40    3.33
  -1  11   6   37.63    2.93
  -1 -11  -6   30.79    3.04
  -1 -11  -6   38.33    3.19
  -1  11   6   34.75    2.76
  -1  11   5   18.15    1.98
  -1 -11  -5   20.93    2.48
  -1  11   4  125.28    5.02
  -1 -11  -4  125.63    5.69
  -1  11   4  123.51    4.13
  -1  11   3  461.02   11.34
  -1 -11  -3  461.56   12.37
  -1  11   3  459.80    9.94
  -1  11   2 1410.63   27.43
  -1 -11  -2 1372.72   28.68
  -1  11   2 1414.81   25.74
  -1  11   1 2687.54   49.47
  -1  11   1 2715.22   47.49
   1  11   0  110.91    4.23
  -1  11   0  120.47    4.41
   1  11   1 2672.04   47.80
   1  11   1 2594.03   45.07
   1  11   2 1438.14   27.91
   1  11   3  443.77   10.98
   1  11   4  124.62    4.96
   1  11   5   18.24    1.99
  -1 -11   6   33.40    3.21
  -1 -11   6   30.59    2.60
   1  11   6   37.55    2.92
  -1 -11   7   14.20    2.36
  -1 -11   7   14.05    1.97
   1  11   7   13.42    1.96
  -1 -11   8    7.42    2.08
   1  11   8    7.36    1.73
  -1 -11   8    8.95    1.72
  -1 -11   9    9.94    2.32
  -1 -11   9    8.05    2.02
  -1 -11  10    8.35    2.32
  -1 -11  10    9.85    1.97
  -1 -11  11   26.57    2.81
  -1 -11  11   23.85    2.19
  -1 -11  12   13.29    1.61
   1 -12  12    2.08    0.63
   1 -12  11    2.11    1.33
  -1 -12 -11    3.72    1.29
   1 -12  10   36.63    3.55
  -1 -12 -10   43.11    3.57
   1 -12   9   50.17    4.34
  -1 -12  -9   60.42    4.43
   1 -12   8   15.84    2.80
  -1 -12  -8   22.40    2.85
  -1  12   8   18.99    2.23
   1 -12   7   -0.23    1.50
  -1  12   7    2.63    1.07
  -1 -12  -7    1.21    1.29
  -1  12   7    1.84    0.92
  -1  12   7    1.57    1.22
   1 -12   6  138.41    6.77
  -1  12   6  147.78    6.23
  -1 -12  -6  158.72    6.73
  -1  12   6  161.02    6.21
  -1  12   6  160.73    5.58
  -1  12   5   36.50    2.81
  -1 -12  -5   33.68    3.09
  -1  12   5   39.84    2.39
  -1  12   4   82.65    4.08
  -1 -12  -4   79.07    4.57
  -1  12   4   82.10    3.27
  -1  12   3  240.06    7.35
  -1 -12  -3  232.77    8.06
  -1  12   3  226.21    5.90
  -1  12   2  605.53   13.79
  -1 -12  -2  618.97   15.03
  -1  12   2  580.47   11.94
  -1  12   1 2156.72   40.60
   1  12   0  526.72   12.30
  -1  12   0  515.43   12.27
   1  12   1 2143.94   40.29
   1  12   2  606.51   13.90
   1  12   3  224.48    7.10
   1  12   4   76.79    3.91
   1  12   5   35.84    2.79
  -1 -12   6  147.05    6.93
  -1 -12   6  149.41    6.00
   1  12   6  145.59    6.13
  -1 -12   7    1.66    1.59
  -1 -12   7    0.64    1.07
   1  12   7    1.91    1.00
  -1 -12   8   18.76    2.28
  -1 -12   8   16.81    2.71
  -1 -12   9   42.89    4.07
  -1 -12   9   46.61    3.69
  -1 -12  10   34.60    3.45
  -1 -12  10   37.96    3.07
  -1 -12  11    4.78    1.57
  -1 -12  11    1.98    1.01
  -1 -12  12    1.74    0.89
   1 -13  11    3.99    1.42
  -1 -13 -11    1.50    0.97
   1 -13  10   79.34    4.89
  -1 -13 -10   79.46    4.42
   1 -13   9   67.11    4.83
  -1 -13  -9   64.32    4.38
   1 -13   8   75.96    5.26
  -1 -13  -8   86.45    5.15
  -1  13   7   77.00    4.25
  -1  13   7   79.67    3.97
   1 -13   7   72.77    5.14
  -1  13   7   69.97    4.31
  -1 -13  -7   84.31    4.99
  -1  13   6   47.92    2.87
  -1  13   6   43.39    3.17
   1 -13   6   49.93    4.09
  -1  13   6   41.19    3.23
  -1 -13  -6   46.75    3.66
  -1  13   5  115.44    4.37
   1 -13   5  118.09    5.91
  -1  13   5  106.70    5.12
  -1 -13  -5  122.30    5.59
  -1 -13  -5  118.35    5.94
  -1 -13  -4  212.13    8.13
  -1  13   4  206.27    7.31
  -1  13   4  219.60    7.24
  -1  13   3  206.00    5.56
  -1  13   3  204.74    6.98
  -1  13   3  201.28    6.91
  -1 -13  -3  210.97    7.77
  -1  13   2   14.40    1.69
  -1  13   2   16.02    1.17
  -1  13   2   19.33    2.31
   1  13  -1    6.73    1.29
  -1  13   1    9.07    1.45
   1  13   0  311.08    8.69
  -1  13   0  299.41    8.66
  -1  13  -1    8.20    1.44
   1  13   1    8.63    1.39
   1  13   2   11.55    1.53
   1  13   3  210.12    7.03
   1  13   4  212.03    7.27
  -1  13  -4  213.95    8.27
  -1 -13   5  112.63    5.82
   1  13   5  113.89    5.23
  -1 -13   6   47.56    3.99
   1  13   6   44.41    3.36
  -1 -13   7   64.65    4.87
  -1 -13   7   68.17    4.01
   1  13   7   76.77    4.45
  -1 -13   8   83.00    5.48
  -1 -13   9   63.19    4.71
  -1 -13   9   62.62    4.25
  -1 -13  10   68.88    4.68
  -1 -13  10   73.11    4.04
  -1 -13  11    3.46    1.41
  -1 -13  11    3.50    1.02
  -1 -13  12    1.22    0.76
   1 -14  11    5.12    1.40
   1 -14  10   50.95    3.88
  -1 -14 -10   58.24    3.48
   1 -14   9  169.33    7.84
  -1 -14  -9  202.93    7.58
   1 -14   8   68.94    4.94
  -1 -14  -8   76.08    4.73
   1 -14   7    5.56    2.03
  -1 -14  -7    1.95    1.48
  -1  14   6  280.00    8.00
   1 -14   6  253.83    9.88
  -1  14   6  264.24    9.11
  -1 -14  -6  271.08    9.36
  -1  14   5  390.62    9.89
   1 -14   5  414.57   12.60
  -1  14   5  384.99   11.37
  -1 -14  -5  409.65   11.72
  -1  14   4   70.29    3.07
   1 -14   4   68.33    4.46
  -1  14   4   64.50    3.86
  -1 -14  -4   69.80    4.47
  -1  14   3  908.96   18.15
  -1  14   3  946.38   20.63
  -1  14   3  937.71   20.60
  -1  14   2  108.53    5.56
  -1  14   2  117.55    5.26
  -1  14   2  109.82    4.87
  -1  14   1  141.38    6.47
   1  14  -1  146.91    5.78
  -1  14   1  146.41    6.03
  -1  14   1  145.86    5.77
  -1  14   0   46.72    3.69
   1  14   0   43.51    2.98
  -1  14   0   40.66    2.89
  -1  14   0   46.61    3.36
   1  14   1  145.58    5.74
  -1  14  -1  154.23    6.14
  -1  14  -1  144.98    5.78
  -1  14  -2  103.75    5.63
  -1  14  -2  110.85    5.06
   1  14   2  118.26    4.98
  -1  14  -3  916.27   20.16
  -1  14  -3  905.20   22.24
   1  14   3  950.02   20.63
  -1 -14   4   71.10    4.61
  -1  14  -4   58.41    4.32
   1  14   4   71.45    4.00
   1  14   5  395.61   11.43
  -1 -14   5  398.00   12.57
   1  14   6  266.77    9.04
  -1 -14   6  251.89    9.86
  -1 -14   7    4.18    1.90
  -1 -14   8   70.53    5.07
  -1 -14   9  184.18    7.28
  -1 -14   9  175.61    7.91
  -1 -14  10   55.39    3.34
  -1 -14  10   50.16    3.85
  -1 -14  11    4.19    0.87
  -1 -14  11    6.30    1.46
   1 -15  11   16.99    1.85
   1 -15  10   11.17    2.01
   1 -15   9  130.89    6.54
  -1 -15  -9  139.42    5.82
   1 -15   8  471.90   14.63
  -1 -15  -8  506.45   13.71
   1 -15   7   20.68    3.01
  -1 -15  -7   20.31    2.60
  -1  15   6  166.70    5.82
   1 -15   6  158.30    7.65
  -1  15   6  161.08    6.87
  -1 -15  -6  179.45    7.18
  -1  15   5  444.64   10.77
   1 -15   5  433.37   13.44
  -1  15   5  449.48   12.61
  -1 -15  -5  444.20   12.60
  -1  15   4  665.01   14.44
   1 -15   4  725.80   18.21
  -1  15   4  677.58   16.76
  -1 -15  -4  688.41   16.76
  -1  15   3   23.45    1.60
  -1  15   3   22.58    2.56
  -1  15   3   24.51    2.43
  -1  15   2   66.24    4.50
  -1  15   2   70.50    4.22
   1  15  -2   68.59    4.00
  -1  15   2   71.29    4.02
   1  15  -1   41.17    3.05
  -1  15   1   39.71    3.00
  -1  15   1   36.30    3.19
  -1  15   1   40.50    3.55
   1  15  -1   38.72    3.06
   1  15   0   44.76    3.14
  -1  15   0   46.37    3.23
  -1  15   0   42.94    3.46
  -1  15   0   36.31    3.44
   1  15   0   41.65    3.20
  -1  15  -1   35.88    2.87
   1  15   1   38.15    2.96
  -1  15  -1   41.76    3.33
  -1  15  -1   36.61    3.45
   1  15   2   69.89    3.94
  -1  15  -2   68.77    4.16
  -1  15  -2   68.79    4.07
  -1 -15   3   24.54    2.94
  -1  15  -3   25.12    2.56
  -1  15  -3   21.17    2.86
   1  15   3   30.05    2.62
  -1 -15   4  701.63   18.34
  -1  15  -4  700.78   18.61
   1  15   4  703.15   17.10
   1  15   5  424.00   12.20
  -1 -15   5  426.27   13.39
   1  15   6  156.29    6.70
  -1 -15   6  152.33    7.55
  -1 -15   7   24.02    3.24
  -1 -15   8  444.97   13.97
  -1 -15   9  136.26    5.94
  -1 -15   9  134.50    6.66
  -1 -15  10   11.95    1.62
  -1 -15  10   10.70    2.03
  -1 -15  11   16.46    1.80
   1 -16  10   47.44    3.31
   1 -16   9  119.89    6.07
  -1 -16  -8   42.36    3.27
   1 -16   8   47.79    4.06
  -1 -16  -7   80.31    4.61
   1 -16   7   69.60    5.13
  -1 -16  -6  517.26   14.05
   1 -16   6  511.51   15.49
  -1  16   5  422.87   12.41
   1 -16   5  434.76   13.62
  -1  16   4  131.92    5.99
   1 -16   4  133.02    6.70
  -1  16   3  519.04   13.99
   1 -16   3  541.24   15.17
  -1 -16  -2  144.16    6.27
   1 -16   2  153.63    6.91
   1  16  -2  147.13    6.32
  -1  16   2  136.40    6.05
  -1  16   2  148.92    6.46
  -1  16   2  150.68    7.15
   1  16  -1    7.51    1.56
  -1  16   1    5.29    1.37
  -1  16   1    6.27    2.12
  -1  16   1    5.58    1.81
   1  16  -1    6.22    1.57
  -1  16   0   46.44    3.38
   1  16   0   38.85    3.12
  -1  16   0   45.11    3.59
  -1  16   0   35.36    3.47
   1  16   0   35.63    3.11
  -1  16  -1    5.18    1.40
   1  16   1    5.41    1.46
  -1  16  -1    5.35    1.85
  -1  16  -1    6.06    1.79
  -1 -16   2  151.63    6.75
  -1 -16   2  160.85    7.13
  -1  16  -2  149.35    6.47
  -1  16  -2  151.38    6.50
   1  16   2  144.02    6.17
  -1 -16   3  537.32   15.12
   1  16   3  505.63   13.74
  -1 -16   4  140.62    7.01
   1  16   4  140.65    6.20
  -1 -16   5  411.09   13.34
   1  16   5  410.54   12.14
  -1 -16   6  514.53   15.58
  -1 -16   7   82.69    5.55
  -1 -16   8   42.05    3.96
  -1 -16   9  130.79    5.51
  -1 -16   9  123.26    6.14
  -1 -16  10   40.62    2.43
  -1 -16  10   42.43    3.21
  -1 -16  11    5.02    1.13
   1 -17  10   21.72    2.21
   1 -17   9   28.72    2.91
   1 -17   8  178.65    7.83
   1 -17   7    2.84    1.79
   1 -17   6  163.75    7.87
  -1  17   5  709.01   17.89
   1 -17   5  720.60   19.26
  -1  17   4  279.89    9.50
   1 -17   4  260.08   10.11
   1  17  -3  664.57   17.10
  -1  17   3  657.68   16.93
   1 -17   3  675.18   18.14
  -1 -17  -3  673.48   17.12
   1  17  -2  354.82   11.13
  -1  17   2  350.55   10.98
  -1 -17  -2  356.69   11.20
   1 -17   2  364.87   11.89
  -1  17   2  376.56   12.58
  -1 -17  -1    1.88    1.26
   1  17  -1    2.81    1.23
  -1  17   1    2.58    1.21
  -1  17   1    4.80    2.02
   1  17  -1    3.29    1.30
  -1  17   1    2.15    1.64
  -1 -17   0    0.58    1.09
  -1  17   0    0.19    1.07
   1  17   0    1.52    1.27
  -1  17   0    1.54    1.80
  -1  17   0    0.95    1.59
   1  17   0    1.90    1.28
  -1 -17   1    3.19    1.35
   1  17   1    2.74    1.27
  -1  17  -1    1.70    1.27
  -1  17  -1    3.83    1.87
  -1  17  -1    0.71    1.40
  -1  17  -2  344.82   11.99
  -1 -17   2  343.64   11.35
  -1 -17   2  365.79   11.96
  -1  17  -2  363.76   11.25
   1  17   2  350.18   10.89
  -1 -17   3  638.46   17.79
  -1  17  -3  663.81   17.15
   1  17   3  667.75   16.80
  -1 -17   4  291.07   10.74
   1  17   4  268.98    9.39
  -1 -17   5  696.48   18.94
   1  17   5  689.30   17.54
  -1 -17   6  161.30    7.86
  -1 -17   7    2.41    1.76
  -1 -17   8  184.43    7.14
  -1 -17   8  181.88    7.93
  -1 -17   9   25.78    2.31
  -1 -17   9   18.76    2.52
  -1 -17  10   21.00    2.21
  -1 -17  11   18.41    1.47
   1 -18  10   14.63    1.66
   1 -18   9   -0.48    1.26
   1 -18   8   12.02    2.21
   1 -18   7   19.46    2.96
   1 -18   6   14.47    2.68
   1 -18   5  514.63   15.52
   1  18  -4   53.29    3.98
  -1  18   4   50.59    3.83
   1 -18   4   58.18    4.63
  -1 -18  -4   60.95    4.25
  -1  18   3  568.17   15.40
   1  18  -3  561.57   15.50
  -1 -18  -3  567.61   15.36
   1 -18   3  573.34   16.41
  -1  18   2  304.87   10.19
   1  18  -2  276.82    9.84
   1 -18   2  303.96   10.87
  -1 -18  -2  304.91   10.16
  -1  18   1  191.84    7.76
   1  18  -1  209.57    8.10
  -1 -18  -1  200.40    7.99
   1 -18   1  186.57    8.21
   1  18  -1  186.64    7.61
  -1  18   1  197.61    8.75
   1  18   0  305.04   10.38
  -1 -18   0  282.52   10.06
  -1  18   0  291.83   11.08
  -1  18  -1  198.72    8.03
   1  18   1  206.53    8.01
  -1 -18   1  192.08    8.04
  -1 -18   1  204.15    8.60
  -1  18  -1  196.79    8.73
  -1  18  -2  288.74   10.00
   1  18   2  302.12   10.06
  -1 -18   2  275.87   10.51
  -1  18  -2  288.00   10.85
   1  18   3  554.47   15.25
  -1  18  -3  572.38   15.71
  -1 -18   3  552.32   16.35
  -1  18  -3  589.37   16.86
  -1  18  -4   49.95    3.99
   1  18   4   57.21    4.00
  -1 -18   4   55.30    4.61
  -1  18  -4   54.46    4.50
  -1 -18   5  546.16   16.20
  -1 -18   6   15.52    2.86
  -1 -18   7   23.11    3.11
  -1 -18   8   11.87    2.13
  -1 -18   8    7.40    1.65
  -1 -18   9   -0.65    1.38
  -1 -18   9    0.10    0.86
  -1 -18  10   15.28    1.72
   1 -19  10    2.65    0.86
   1 -19   9   10.32    1.71
   1 -19   8    2.13    1.57
   1 -19   7    5.28    1.91
   1 -19   6   23.00    2.99
   1 -19   5  109.30    6.32
  -1 -19  -5  114.67    5.62
   1 -19   4  130.06    6.98
  -1 -19  -4  132.71    6.24
   1  19  -3  266.65    9.71
  -1  19   3  280.73    9.87
   1 -19   3  290.09   10.76
  -1 -19  -3  292.10    9.96
   1  19  -2  173.70    7.49
  -1  19   2  178.07    7.54
  -1 -19  -2  171.61    7.40
   1 -19   2  162.29    7.79
   1  19  -1  133.36    6.47
  -1  19   1  119.69    6.09
  -1 -19  -1  116.58    6.06
   1 -19   1  112.34    6.45
  -1  19   1  136.41    7.23
  -1  19   0   97.68    5.48
   1  19   0   85.28    5.13
  -1 -19   0   83.88    5.22
  -1  19   0   79.50    5.55
  -1  19  -1  120.70    6.22
   1  19   1  113.57    5.90
  -1 -19   1  118.25    6.23
  -1 -19   1  120.01    6.65
  -1  19  -1  111.68    6.55
  -1  19  -2  177.72    7.62
   1  19   2  169.77    7.41
  -1 -19   2  163.11    7.84
  -1  19  -2  163.16    8.00
  -1  19  -3  286.59   10.05
   1  19   3  276.88    9.78
  -1 -19   3  265.59   10.46
  -1  19  -3  284.23   10.69
  -1 -19   4  129.86    7.00
  -1  19  -4  124.80    6.71
  -1 -19   5  105.19    6.27
  -1  19  -5  105.22    5.97
  -1 -19   6   23.48    3.16
  -1  19  -6   21.98    2.79
  -1 -19   7    4.95    1.94
  -1 -19   8    0.72    1.35
  -1 -19   8   -0.13    0.97
  -1 -19   9   13.57    1.89
  -1 -19  10    3.55    0.92
   1 -20   9    0.44    0.88
   1 -20   8    1.86    1.29
   1 -20   7    1.72    1.53
   1 -20   6   13.06    2.49
   1 -20   5   53.72    4.42
  -1 -20  -4  168.67    7.02
   1 -20   4  173.60    8.08
  -1 -20  -3   49.38    3.83
   1 -20   3   51.95    4.49
  -1 -20  -2   39.88    3.57
   1 -20   2   49.38    4.49
  -1 -20  -1  186.96    7.86
   1 -20   1  189.33    8.50
   1  20   0   47.70    3.89
  -1 -20   0   50.98    4.09
  -1  20   0   53.36    4.62
  -1 -20   1  183.14    7.94
  -1 -20   1  186.66    8.48
  -1  20  -1  179.15    8.36
  -1 -20   2   47.34    4.38
  -1  20  -2   47.92    4.24
  -1 -20   3   48.70    4.34
  -1  20  -3   39.72    3.93
  -1 -20   4  149.24    7.47
  -1  20  -4  149.01    7.23
  -1 -20   5   46.84    4.14
  -1  20  -5   47.77    3.96
  -1 -20   6   15.96    2.66
  -1  20  -6   10.71    1.97
  -1 -20   7    1.56    1.52
  -1 -20   8    1.58    1.30
  -1 -20   8    2.95    0.98
  -1 -20   9    1.02    0.89
   1 -21   9    8.82    1.23
   1 -21   8    2.20    1.16
   1 -21   7    3.35    1.50
   1 -21   6    4.37    1.76
   1 -21   5   83.65    5.24
   1 -21   4  158.47    7.54
  -1 -21  -3   32.03    3.05
   1 -21   3   24.25    3.33
   1 -21   2    0.72    1.92
  -1 -21  -2    1.56    1.44
   1 -21   1   15.24    2.83
  -1 -21  -1   16.52    2.48
  -1 -21   0    0.73    1.83
   1 -21   0    2.42    1.89
  -1 -21   0    0.62    1.30
  -1  21   0    2.53    1.72
  -1 -21   1   16.26    2.85
  -1  21  -1   13.50    2.65
  -1 -21   2    0.48    1.87
  -1  21  -2    0.72    1.48
  -1 -21   3   31.59    3.60
  -1  21  -3   28.23    3.33
  -1 -21   4  157.38    7.46
  -1  21  -4  153.66    7.04
  -1 -21   5   89.28    5.48
  -1  21  -5   80.04    4.75
  -1 -21   6    4.64    1.94
  -1 -21   7    2.89    1.55
  -1 -21   8    3.16    1.20
  -1 -21   9    8.88    1.19
   1 -22   8    2.46    0.99
   1 -22   7    6.37    1.52
   1 -22   6   28.76    2.88
   1 -22   5   21.73    2.79
   1 -22   4   54.88    4.34
   1 -22   3   41.96    3.96
   1 -22   2   30.75    3.54
  -1 -22  -1  120.24    5.88
   1 -22   1  118.48    6.56
   1 -22   0   15.97    2.75
  -1 -22   0   20.88    3.05
  -1 -22   1  126.74    6.88
  -1  22  -1  122.39    6.56
  -1 -22   2   25.07    3.36
  -1  22  -2   23.41    3.03
  -1 -22   3   49.22    4.27
  -1  22  -3   50.69    3.99
  -1 -22   4   46.28    3.98
  -1  22  -4   44.96    3.62
  -1 -22   5   18.73    2.74
  -1  22  -5   17.86    2.20
  -1 -22   6   25.18    2.79
  -1 -22   7    7.45    1.59
  -1 -22   8    3.63    1.08
   1 -23   8    2.14    0.68
   1 -23   7   24.84    2.12
   1 -23   6    3.70    1.43
   1 -23   5   20.41    2.56
   1 -23   4    1.36    1.54
   1 -23   3   12.47    2.46
   1 -23   2   15.11    2.54
  -1 -23  -1    5.69    2.31
   1 -23   1    1.33    1.88
   1 -23   0   34.26    3.69
  -1 -23   0   34.85    3.70
   1 -23  -1    3.14    2.12
  -1 -23   1    4.91    2.03
  -1 -23   2   15.39    2.75
  -1  23  -2   12.36    2.28
  -1 -23   3   12.32    2.43
  -1  23  -3   10.14    1.97
  -1 -23   4    0.58    1.52
  -1  23  -4    0.16    1.09
  -1 -23   5   19.85    2.56
  -1 -23   6    1.94    1.32
  -1 -23   7   26.22    2.18
  -1 -23   8    1.45    0.67
   1 -24   7    9.92    1.26
   1 -24   6   29.93    2.39
   1 -24   5    1.33    1.21
   1 -24   4   11.20    2.03
   1 -24   3   44.21    3.60
  -1 -24  -2   13.45    2.63
   1 -24   2   14.05    2.55
   1 -24   1   14.33    2.52
  -1 -24  -1   17.27    2.84
  -1 -24   0    3.33    1.91
   1 -24   0    4.31    1.87
  -1 -24   1   13.66    2.48
   1 -24  -1   15.52    2.61
   1 -24  -2    8.67    2.20
  -1 -24   2   13.96    2.48
  -1 -24   3   34.84    3.30
  -1 -24   4   13.48    2.21
  -1 -24   5    0.30    1.17
  -1 -24   6   28.66    2.39
  -1 -24   7    8.88    1.19
   1 -25   6    5.72    1.09
  -1 -25  -6    6.54    1.24
   1 -25   5    6.01    1.35
  -1 -25  -5    5.05    1.44
  -1 -25  -4   17.84    2.24
   1 -25   4   17.93    2.19
  -1 -25  -3    0.96    1.31
   1 -25   3    1.59    1.43
  -1 -25  -2    3.48    1.69
   1 -25   2    4.74    1.72
   1 -25   1    4.24    1.83
  -1 -25  -1    3.27    1.64
  -1 -25   0    6.59    1.98
   1 -25   0    7.00    1.94
   1 -25  -1    4.80    1.81
  -1 -25   1    3.59    1.66
  -1 -25   2    3.77    1.64
   1 -25  -2    6.16    1.89
  -1 -25   3    0.63    1.24
   1 -25  -3    0.32    1.35
  -1 -25   4   18.23    2.18
   1 -25  -4   18.22    2.25
   1 -25  -5    6.64    1.45
  -1 -25   5    3.93    1.27
  -1 -25   6    5.09    1.06
   1 -25  -6    5.81    1.20
  -1 -26  -5    8.58    1.30
   1 -26   5    7.28    1.15
  -1 -26  -4    6.24    1.43
   1 -26   4    5.69    1.25
   1 -26   3    9.20    1.60
  -1 -26  -3   10.43    1.75
   1 -26   2    8.11    1.69
  -1 -26  -2    7.52    1.78
  -1 -26  -1    4.20    1.59
   1 -26   1    5.32    1.54
  -1 -26   0   -0.31    1.34
   1 -26   0   -0.60    1.26
  -1 -26   1    1.51    1.46
   1 -26  -1    2.95    1.43
  -1 -26   2    5.41    1.53
   1 -26  -2    7.28    1.69
   1 -26  -3   10.62    1.73
  -1 -26   3   11.42    1.80
   1 -26  -4    6.85    1.38
  -1 -26   4    5.56    1.27
  -1 -26   5    7.85    1.17
   1 -26  -5    9.38    1.31
  -1 -27  -4   -0.46    0.70
   1 -27   4   -0.07    0.62
  -1 -27  -3   12.10    1.50
   1 -27   3   10.64    1.42
   1 -27   2    0.54    0.92
  -1 -27  -2    0.43    1.02
   1 -27   1    8.37    1.50
  -1 -27  -1    6.62    1.43
  -1 -27   0    0.12    1.11
   1 -27   0    0.94    1.05
   1 -27  -1    7.65    1.48
  -1 -27   1    6.34    1.48
   1 -27  -2    0.75    1.02
  -1 -27   2    2.21    1.04
   1 -27  -3   10.20    1.40
  -1 -27   3    8.88    1.34
  -1 -27   4    0.38    0.70
   1 -27  -4   -0.22    0.63
  -1 -28  -2    8.95    1.10
   1 -28   2    7.52    0.99
   1 -28   1    2.21    0.82
  -1 -28  -1    0.64    0.70
   1 -28   0   36.18    2.13
  -1 -28   0   35.21    2.15
   1 -28  -1    2.27    0.82
  -1 -28   1    1.54    0.77
   1 -28  -2    6.99    1.01
  -1 -28   2    8.72    1.09
   2   0   1  112.16    2.84
  -2   0   1   98.26    2.68
  -2   0   1   98.73    2.22
  -2   0  -1  106.77    2.96
   2   0   2  718.41    7.24
  -2   0   2  672.79    5.15
  -2   0   3  322.65    6.57
  -2   0   3  311.91    6.61
   2   0   3  293.59    7.58
  -2   0  -3  298.66    7.42
   2   0   4  849.27   17.25
  -2   0  -4  818.58   16.67
   2   0   5   27.92    2.40
  -2   0  -5   34.18    2.40
   2   0   6  217.14    7.59
  -2   0  -6  226.57    7.08
  -2   0  -7    2.41    1.09
   2   0   7    0.74    1.04
  -2   0   7    2.60    1.01
  -2   0  -8   23.80    2.54
  -2   0   8   20.01    2.78
  -2   0   8   21.99    2.71
  -2   0   9  150.78    5.75
  -2   0   9  151.82    5.49
  -2   0   9  154.74    7.63
  -2   0   9  159.18    7.37
  -2   0  10   34.65    2.71
  -2   0  10   32.36    3.57
  -2   0  10   37.21    3.66
  -2   0  11  140.00    5.35
  -2   0  11  139.39    6.72
  -2   0  12    1.19    0.99
  -2   0  12    0.30    1.28
  -2   0  13  100.64    3.69
   2   0  13  103.30    3.39
  -2   0  13   98.23    3.41
   2  -1  13   42.49    2.03
  -2   1  13   43.89    2.29
  -2   1  12   59.56    3.66
  -2   1  11  144.04    6.71
  -2   1  10  305.90   11.00
  -2   1   9  235.27    9.52
  -2   1   9  230.37    7.29
  -2   1   9  248.79    9.37
  -2   1   8  274.64   10.14
  -2  -1  -8  266.05    9.00
   2  -1   8  274.52    9.76
   2  -1   8  265.45    9.93
   2  -1   7  307.88   10.28
  -2  -1  -7  303.57    9.29
  -2   1   6   21.33    1.81
   2  -1   6   24.65    2.46
  -2  -1  -6   25.10    2.24
  -2   1   5  205.68    5.81
   2  -1   5  218.77    7.15
  -2  -1  -5  216.24    6.61
  -2   1   4  807.25   15.87
  -2  -1  -4  842.42   17.06
   2  -1   4  831.93   17.51
  -2   1   3  382.50    7.83
  -2  -1  -3  382.67    8.71
  -2   1   3  390.80    7.85
  -2   1   3  366.55    7.54
  -2   1   1 6078.08  102.47
  -2   1   1 6103.86  102.26
  -2   1   1 5868.37  102.13
   2   1   1 6272.89  105.20
  -2   1  -1 6210.62  105.49
   2   1   3  396.84    8.10
  -2   1  -3  376.69    8.89
  -2  -1   3  398.64    7.90
   2   1   3  395.70    9.17
  -2   1  -4  854.07   17.63
   2   1   4  877.06   18.06
  -2   1  -5  211.78    6.49
  -2  -1   5  195.90    6.01
   2   1   5  213.72    6.90
   2   1   6   30.15    2.58
  -2  -1   6   24.52    2.07
  -2   1  -6   23.87    2.24
   2   1   7  289.42    9.63
  -2  -1   7  288.70    8.70
  -2   1  -7  298.75    9.17
  -2  -1   8  259.23    9.45
  -2  -1   8  252.87    8.34
  -2   1  -8  258.06    8.88
  -2  -1   8  255.24    9.59
  -2  -1   9  238.37    7.55
  -2  -1   9  224.58    9.57
  -2  -1   9  238.93    9.31
  -2  -1  10  303.06    8.97
  -2  -1  10  307.73   11.25
  -2  -1  10  307.50   10.84
  -2  -1  11  137.65    6.72
  -2  -1  11  135.80    5.26
  -2  -1  12   50.24    2.77
  -2  -1  12   51.45    3.44
  -2  -1  13   47.01    2.46
  -2  -1  13   41.67    2.09
   2  -2  13   64.84    2.52
  -2   2  13   60.32    2.64
  -2   2  13   62.80    2.57
  -2   2  12   18.74    2.22
  -2   2  11  152.45    6.85
  -2   2  10    7.06    2.03
  -2   2   9  183.69    8.18
  -2   2   9  177.47    6.25
  -2   2   8  138.34    6.80
  -2  -2  -8  136.33    6.06
   2  -2   8  127.55    6.42
   2  -2   8  129.48    6.75
   2  -2   7  170.84    7.34
  -2  -2  -7  165.67    6.40
   2  -2   6   24.20    2.47
  -2  -2  -6   21.98    2.11
  -2  -2  -5  427.93   10.65
  -2   2   4  183.00    4.87
  -2  -2  -4  181.50    5.53
  -2   2   3 2357.94   41.71
  -2   2   3 2370.77   41.66
  -2   2   0 9999.00  170.64
   2   2   3 2351.58   42.23
  -2   2  -3 2391.09   43.26
  -2  -2   3 2399.25   41.82
   2   2   3 2478.06   43.35
   2   2   4  197.98    5.09
  -2   2  -4  191.85    5.76
   2   2   4  186.80    5.79
  -2   2  -5  412.78   10.50
   2   2   5  430.36   10.90
  -2   2  -6   22.97    2.20
  -2  -2   6   22.09    2.04
   2   2   6   22.41    2.25
   2   2   7  163.43    6.72
  -2  -2   7  162.55    6.24
  -2   2  -7  147.77    6.10
  -2  -2   8  129.36    6.46
  -2  -2   8  131.59    5.75
  -2   2  -8  126.48    5.96
  -2  -2   8  128.27    6.52
  -2  -2   9  184.88    6.39
  -2  -2   9  168.42    8.19
  -2  -2   9  174.68    7.88
  -2  -2  10   10.67    2.52
  -2  -2  10    8.78    1.59
  -2  -2  10   12.23    2.41
  -2  -2  11  153.07    5.60
  -2  -2  11  147.97    7.06
  -2  -2  12   19.31    2.30
  -2  -2  12   18.88    1.77
  -2  -2  13   63.79    2.61
  -2  -2  13   66.63    2.96
   2   2  13   66.35    2.56
  -2  -3 -13   30.97    2.06
  -2   3  13   32.72    1.80
   2  -3  13   35.97    1.79
  -2   3  13   37.48    1.89
  -2   3  12   15.49    1.61
  -2   3  12   19.29    2.17
  -2   3  11  205.86    7.96
  -2   3  11  191.10    6.42
  -2   3  10   77.19    3.98
  -2   3  10   78.89    5.10
   2  -3   9  432.65   13.73
  -2   3   9  427.43   11.26
  -2   3   9  431.40   11.27
  -2   3   9  440.82   13.61
   2  -3   8   17.40    2.62
  -2   3   8   19.17    2.62
   2  -3   8   18.11    2.68
  -2  -3  -8   22.85    2.53
   2  -3   7  185.69    7.94
  -2  -3  -7  190.56    6.97
   2  -3   6  136.69    6.18
  -2  -3  -6  154.91    5.79
  -2   3   5  525.51   11.73
  -2  -3  -5  554.49   12.74
  -2   3   4  373.17    8.43
  -2   3   3 1573.15   28.40
  -2   3   3 1582.12   28.52
  -2   3   2 1204.72   21.63
  -2   3   2 1185.11   21.54
  -2   3   1 6466.93  110.52
  -2  -3   0   18.21    1.45
   2   3   0   17.81    0.78
  -2   3   0   19.63    0.82
  -2  -3   1 6352.98  110.87
  -2   3  -1 6578.37  110.43
   2   3   1 6339.18  109.48
   2   3   2 1218.78   21.89
  -2  -3   2 1212.49   21.44
  -2   3  -3 1564.77   29.57
   2   3   3 1593.09   28.63
  -2  -3   3 1585.26   27.92
  -2   3  -4  375.16    9.23
   2   3   4  361.89    8.35
  -2  -3   4  374.49    7.65
   2   3   4  378.43    9.24
   2   3   5  536.02   11.85
  -2   3  -5  542.50   12.81
   2   3   5  551.91   12.98
  -2   3  -6  139.28    5.56
   2   3   6  141.97    5.73
  -2   3  -7  195.61    7.23
  -2  -3   7  184.94    7.01
  -2  -3   8   21.12    2.43
  -2  -3   8   17.14    2.59
  -2   3  -8   23.81    2.68
  -2  -3   8   16.58    2.56
  -2  -3   9  426.53   13.92
  -2  -3   9  447.40   11.41
  -2  -3   9  438.26   13.73
  -2  -3  10   75.69    3.92
  -2  -3  10   75.55    5.40
  -2  -3  10   73.59    4.96
  -2  -3  11  187.82    8.13
  -2  -3  11  191.23    6.39
  -2  -3  11  197.94    7.88
  -2  -3  12   17.41    1.68
  -2  -3  12   16.65    2.16
  -2  -3  13   36.05    2.19
   2   3  13   35.72    1.79
  -2  -3  13   37.50    1.90
  -2  -4 -13    0.41    0.75
  -2   4  13    0.82    0.55
   2  -4  13    1.04    0.56
  -2   4  12   35.85    2.71
  -2   4  12   37.35    2.29
  -2   4  11   17.64    2.52
  -2   4  11   20.02    1.96
  -2   4  10   25.08    2.27
  -2   4  10   24.91    3.05
  -2   4   9  159.26    5.91
  -2   4   9  152.80    7.22
  -2   4   9  155.19    5.75
   2  -4   9  149.13    7.49
  -2   4   8   77.99    4.88
  -2  -4  -8   77.19    4.50
   2  -4   8   79.94    5.07
   2  -4   8   71.95    5.21
   2  -4   7  125.48    6.43
  -2  -4  -7  123.19    5.51
  -2  -4  -6   29.68    2.51
  -2   4   5  115.86    4.11
  -2   4   4   87.87    3.20
  -2   4   3 2806.55   49.47
  -2   4   3 2820.57   49.64
  -2   4   2 8326.46  142.64
  -2   4   1 3587.04   61.99
  -2   4   0   18.25    1.24
   2   4   0   20.39    0.94
  -2   4   0   16.60    0.87
  -2  -4   1 3530.47   63.37
  -2   4  -1 3628.22   62.83
   2   4   1 3576.60   61.89
   2   4   2 8324.74  142.61
  -2  -4   3 2796.97   48.39
   2   4   3 2783.92   49.42
  -2   4  -3 2822.05   50.46
  -2  -4   4   91.23    2.61
  -2   4  -4   94.50    3.90
  -2  -4   5  125.58    3.53
  -2   4  -5  127.63    4.99
   2   4   5  130.70    4.39
   2   4   6   23.11    1.92
  -2   4  -6   49.81    3.24
  -2   4  -7  124.59    5.67
  -2  -4   7  115.39    5.44
  -2  -4   8   88.92    5.47
  -2  -4   8   81.57    3.79
  -2  -4   8   84.46    4.83
  -2  -4   8   84.14    5.27
  -2   4  -8   72.01    4.69
  -2  -4   8   83.79    4.83
  -2  -4   9  149.90    7.56
  -2  -4   9  145.86    5.51
  -2  -4   9  139.33    7.06
  -2  -4  10   24.25    2.25
  -2  -4  10   21.59    3.22
  -2  -4  10   23.60    3.04
  -2  -4  11   21.49    2.00
  -2  -4  11   15.82    2.65
  -2  -4  11   15.09    2.43
  -2  -4  12   35.46    2.23
  -2  -4  12   32.63    2.82
  -2  -4  13    0.24    0.76
   2   4  13    0.84    0.55
  -2  -4  13    0.34    0.54
  -2  -5 -13    3.36    0.86
  -2   5  12    5.22    1.08
  -2   5  12    5.52    1.33
  -2   5  11   37.32    2.50
  -2   5  11   34.11    3.06
   2  -5  10  108.92    6.25
  -2   5  10  112.40    5.92
  -2   5  10  102.75    4.53
   2  -5   9  217.77    9.23
  -2   5   9  207.28    7.13
  -2   5   9  233.39    8.95
  -2   5   9  224.05    7.09
   2  -5   8  214.55    8.89
  -2   5   8  222.92    8.57
  -2   5   8  230.76    6.97
   2  -5   8  206.59    9.23
  -2  -5  -8  222.95    8.22
  -2  -5  -7  387.72   11.25
  -2   5   6  348.52    9.20
  -2  -5  -6  364.07   10.18
  -2   5   5  439.02   10.32
  -2   5   4 1932.05   35.46
  -2   5   3  431.85    9.29
  -2   5   2 1153.46   21.28
  -2   5   1 1960.36   34.30
  -2  -5  -1 1888.53   36.14
  -2   5   1 1937.27   34.31
  -2   5   0  144.38    3.56
   2   5   0  143.43    3.54
  -2  -5   1 1940.92   35.76
   2   5   1 1929.99   34.18
  -2   5  -1 1923.92   35.26
   2   5   2 1188.72   21.88
  -2  -5   3  413.32    7.87
  -2   5  -3  434.19   10.05
   2   5   3  421.94    9.10
  -2  -5   4 1951.62   34.35
   2   5   4 1947.84   35.89
  -2   5  -4 2001.07   37.13
  -2  -5   5  456.46    9.10
  -2   5  -5  438.55   11.43
   2   5   5  439.51   10.42
  -2   5  -6  386.16   10.79
   2   5   6  361.45    9.48
  -2   5  -7  394.31   11.81
  -2  -5   7  395.62   11.49
  -2  -5   8  204.26    8.68
  -2  -5   8  213.67    6.64
  -2  -5   8  207.28    8.69
  -2   5  -8  208.22    8.39
  -2  -5   8  211.22    8.21
  -2  -5   8  215.29    8.12
  -2  -5   9  228.90    7.12
  -2  -5   9  233.56    9.35
  -2  -5  10   92.37    5.84
  -2  -5  10  102.61    4.48
  -2  -5  10   95.54    6.10
  -2  -5  10  104.23    5.81
  -2  -5  11   32.15    2.37
  -2  -5  11   26.92    3.15
  -2  -5  11   33.82    3.17
  -2  -5  12    6.68    1.58
  -2  -5  12    5.87    1.10
  -2  -5  13    2.77    0.86
  -2  -6 -13    0.83    0.62
  -2  -6 -12   14.05    1.97
  -2   6  12   17.73    1.56
  -2   6  12   15.96    1.76
  -2   6  11   24.67    2.04
  -2   6  11   20.15    2.44
   2  -6  10   60.88    4.63
  -2   6  10   59.65    3.28
  -2   6  10   54.95    4.07
   2  -6   9   25.50    3.30
  -2   6   9   25.95    2.39
  -2   6   9   27.99    2.30
  -2   6   9   34.70    3.47
   2  -6   8   94.13    5.61
  -2  -6  -8  103.59    5.43
   2  -6   8   86.97    5.87
  -2   6   8  101.22    4.48
  -2   6   8  100.51    4.21
  -2   6   8   98.17    5.43
  -2  -6  -7  160.28    6.62
   2  -6   7  155.03    6.89
  -2   6   7  155.63    5.20
  -2   6   7  160.24    6.67
  -2   6   6  416.93   10.59
  -2   6   6  424.55    9.76
  -2   6   5   94.74    3.83
  -2   6   4 2044.65   37.59
  -2   6   3  152.04    4.44
  -2   6   2  384.50    8.50
  -2   6   2  401.38    8.29
  -2   6   1   67.06    2.34
  -2   6   1   68.63    2.26
   2   6   0  680.30   13.22
  -2   6   0  700.62   13.29
   2   6   1   59.79    2.20
  -2   6  -1   60.88    2.82
   2   6   2  403.45    8.71
   2   6   3  141.05    4.28
  -2   6  -3  145.64    5.09
  -2   6  -4 2121.30   39.63
   2   6   4 2056.59   38.19
  -2   6  -5   94.50    4.56
   2   6   5   97.64    3.88
  -2   6  -6  414.52   11.99
   2   6   6  425.29   10.84
  -2  -6   6  451.92   10.13
  -2  -6   7  144.34    6.82
  -2  -6   7  158.75    5.21
  -2   6  -7  154.30    6.86
  -2  -6   7  161.16    6.57
  -2  -6   8   97.68    5.80
  -2  -6   8  101.72    4.19
  -2  -6   8  107.16    5.99
  -2   6  -8   90.80    5.48
  -2  -6   8   87.60    5.20
  -2  -6   8   96.76    5.25
  -2  -6   9   28.03    3.37
  -2  -6   9   27.77    2.27
  -2  -6   9   30.18    3.40
  -2  -6  10   61.88    4.70
  -2  -6  10   63.71    3.40
  -2  -6  10   71.92    4.79
  -2  -6  11   21.62    1.93
  -2  -6  11   23.54    2.91
  -2  -6  11   21.25    2.52
  -2  -6  12   18.88    2.21
  -2  -6  12   16.09    1.47
  -2  -6  13    2.16    0.78
  -2  -7 -13    1.25    0.60
  -2  -7 -12    9.25    1.63
  -2   7  12   10.14    1.40
  -2   7  11   19.91    2.32
  -2   7  11   16.37    1.65
   2  -7  10   24.83    3.09
  -2   7  10   22.58    2.71
  -2   7  10   26.13    2.18
   2  -7   9   13.08    2.39
  -2   7   9   11.50    2.20
  -2   7   9   10.34    1.49
   2  -7   8   63.16    4.67
  -2  -7  -8   66.36    4.34
   2  -7   8   55.29    4.73
  -2   7   8   64.64    4.37
  -2   7   8   67.14    3.35
  -2   7   8   67.75    3.64
  -2   7   7   87.55    4.30
  -2  -7  -7   93.69    5.05
   2  -7   7   83.15    5.07
  -2   7   7   97.48    5.03
  -2   7   7   92.50    3.77
  -2   7   6  375.24   10.11
  -2   7   6  397.92    9.20
  -2   7   5  424.29   10.45
  -2   7   4  866.83   17.71
  -2   7   3  136.25    4.35
  -2   7   3  142.19    4.05
  -2   7   2 1196.29   22.49
  -2  -7  -2 1189.84   24.51
  -2   7   2 1184.48   22.01
  -2   7   1  155.43    4.27
  -2  -7  -1  148.21    5.40
  -2   7   1  148.87    3.91
  -2   7   0   87.52    2.92
   2   7   0   95.97    3.01
  -2  -7   0   98.47    4.10
   2   7   1  141.24    4.02
   2   7   2 1201.33   22.64
   2   7   3  137.05    4.34
  -2   7  -3  140.50    5.26
  -2   7  -4  876.55   19.45
   2   7   4  889.36   18.03
   2   7   5  421.03   10.35
  -2   7  -5  412.10   11.56
  -2   7  -6  384.69   11.70
   2   7   6  400.18   10.43
  -2  -7   6  413.96    9.52
  -2  -7   7   86.51    5.19
  -2  -7   7   95.76    3.82
   2   7   7   82.37    4.18
  -2   7  -7   88.53    5.27
  -2  -7   7   95.82    4.97
  -2  -7   8   64.34    3.24
  -2  -7   8   59.70    4.53
  -2  -7   8   59.71    4.58
  -2  -7   8   66.94    4.29
  -2  -7   8   57.58    4.29
  -2  -7   9    9.64    2.10
  -2  -7   9   10.23    1.51
  -2  -7   9   10.23    2.35
  -2  -7  10   26.99    3.23
  -2  -7  10   18.86    1.86
  -2  -7  10   26.32    3.10
  -2  -7  11   16.40    2.63
  -2  -7  11   17.12    1.67
  -2  -7  11   19.55    2.46
  -2  -7  12    9.37    1.66
  -2  -7  12    9.52    1.12
  -2  -7  13    0.72    0.60
  -2  -8 -12    6.42    1.41
  -2   8  12    6.15    1.07
   2  -8  12    7.76    0.88
  -2  -8 -11   20.65    2.66
  -2   8  11   19.38    1.73
  -2   8  11   17.45    2.12
   2  -8  10    6.38    1.85
  -2   8  10    5.33    1.68
  -2   8  10    5.01    1.13
   2  -8   9   37.90    3.84
  -2   8   9   42.12    2.68
  -2   8   9   40.54    3.54
  -2  -8  -8   80.43    4.94
   2  -8   8   85.99    5.38
  -2   8   8   79.61    3.68
  -2   8   8   79.81    4.03
  -2   8   8   81.76    4.86
  -2   8   7   28.75    2.48
  -2  -8  -7   33.30    3.06
   2  -8   7   25.53    2.92
  -2   8   7   32.64    2.13
  -2   8   7   28.33    2.76
  -2   8   6   10.19    1.51
  -2   8   6   11.72    1.24
  -2   8   5   39.45    2.56
  -2   8   5   37.81    2.22
  -2   8   4  467.37   10.92
  -2   8   4  465.02   10.31
  -2   8   3 1130.47   22.35
  -2   8   3 1136.91   21.71
  -2   8   2  807.58   16.15
  -2  -8  -2  803.67   18.18
  -2   8   2  798.25   15.50
  -2   8   1  737.59   14.75
  -2  -8  -1  715.07   16.49
  -2   8   0 1228.87   23.04
   2   8   0 1197.73   22.96
  -2  -8   0 1278.94   25.10
   2   8   1  733.61   14.74
   2   8   2  826.88   16.50
   2   8   3 1155.59   22.49
   2   8   4  451.71   10.67
  -2   8  -4  451.74   12.14
   2   8   5   39.69    2.56
  -2   8  -5   32.18    2.95
  -2   8  -6   11.13    2.13
   2   8   6   11.28    1.55
  -2  -8   6   11.89    1.26
  -2  -8   7   28.83    3.13
  -2  -8   7   32.52    2.15
   2   8   7   27.58    2.47
  -2  -8   7   25.96    2.68
  -2  -8   8   84.17    3.70
  -2  -8   8   78.72    5.16
  -2  -8   8   72.03    5.05
  -2  -8   8   78.21    4.71
  -2  -8   9   39.49    3.94
  -2  -8   9   47.72    2.81
  -2  -8   9   37.05    3.68
  -2  -8  10    6.33    1.87
  -2  -8  10    5.44    1.19
  -2  -8  10    5.17    1.85
  -2  -8  11   18.32    1.64
  -2  -8  11   16.95    2.56
  -2  -8  11   18.66    2.32
  -2  -8  12    8.61    0.98
  -2  -8  12    6.38    1.45
  -2  -8  13    1.04    0.51
  -2  -9 -12   12.58    1.64
  -2  -9 -11   17.55    2.48
  -2   9  11   18.12    2.03
   2  -9  10    8.79    2.22
  -2  -9 -10    5.33    2.07
  -2   9  10    5.64    1.15
  -2   9  10    9.31    1.90
  -2   9   9  136.47    4.96
  -2   9   9  130.74    6.23
   2  -9   8    4.47    1.78
  -2  -9  -8    4.67    1.62
  -2  -9  -8    5.29    1.99
  -2   9   8    6.52    1.79
  -2   9   8    9.10    1.33
  -2  -9  -7   60.91    4.16
  -2   9   7   50.29    3.37
   2  -9   7   54.37    4.19
  -2   9   7   55.48    3.82
  -2   9   7   57.71    2.86
  -2   9   6    1.49    0.89
  -2   9   6    1.70    0.84
  -2   9   6    0.48    0.56
  -2   9   5  594.35   14.07
  -2   9   5  607.66   13.25
  -2   9   4  144.42    5.14
  -2  -9  -4  163.10    6.83
  -2   9   4  158.45    4.77
  -2   9   3  555.16   12.56
  -2  -9  -3  563.83   14.55
  -2   9   3  573.72   11.88
  -2   9   2  122.17    4.17
  -2   9   2  125.53    3.70
  -2   9   1 1826.50   33.49
  -2  -9  -1 1780.20   35.63
  -2   9   0   21.71    1.58
   2   9   0   23.86    1.64
   2   9   1 1880.60   34.63
   2   9   2  123.48    4.18
   2   9   3  566.96   12.60
   2   9   4  152.91    5.20
   2   9   5  591.13   13.85
   2   9   6    1.08    0.84
  -2  -9   7   55.10    4.20
   2   9   7   58.41    3.55
  -2  -9   7   49.08    3.59
  -2  -9   7   54.41    2.77
  -2  -9   8    7.68    1.22
  -2  -9   8    6.29    2.02
  -2  -9   8    5.97    1.72
  -2  -9   9  126.94    6.79
  -2  -9   9  127.21    4.71
  -2  -9   9  122.09    6.52
  -2  -9  10    7.02    2.01
  -2  -9  10    8.57    1.27
  -2  -9  10    6.42    1.86
  -2  -9  11   13.86    2.29
  -2  -9  11   14.89    1.42
  -2  -9  11   16.37    2.12
  -2  -9  12   15.93    1.85
  -2 -10 -12    5.71    1.16
  -2 -10 -11   13.26    2.20
  -2  10  11   15.08    1.77
   2 -10  10    9.04    2.15
  -2 -10 -10    9.67    2.27
  -2  10  10    8.96    1.84
   2 -10   9    1.17    1.57
  -2 -10  -9    0.93    1.59
  -2  10   9    1.36    0.79
  -2  10   9    1.48    1.48
   2 -10   8   25.36    3.10
  -2 -10  -8   25.64    2.88
  -2 -10  -8   28.29    3.25
  -2  10   8   30.46    2.17
  -2  10   8   23.74    2.70
  -2  10   8   24.61    2.31
   2 -10   7  137.12    6.77
  -2  10   7  139.61    5.89
  -2 -10  -7  143.89    7.65
  -2  10   7  148.82    5.52
  -2  10   7  142.35    4.80
  -2  10   7  139.65    6.25
   2 -10   6   16.95    2.32
  -2  10   6   10.00    1.60
  -2 -10  -6   12.90    2.03
  -2 -10  -6    7.92    1.90
  -2  10   6   11.68    1.90
  -2  10   6   12.91    1.51
  -2  10   5   35.00    2.56
  -2 -10  -5   29.44    3.17
  -2  10   5   37.03    2.27
  -2  10   4  211.35    6.65
  -2 -10  -4  210.61    8.22
  -2  10   4  212.73    5.96
  -2  10   3  633.90   14.26
  -2 -10  -3  642.85   16.49
  -2  10   3  665.01   13.50
  -2  10   2  137.84    4.68
  -2 -10  -2  141.19    6.04
  -2  10   2  138.61    4.07
  -2 -10  -1  212.28    7.58
  -2  10   1  226.90    6.33
   2  10   0 5592.13   99.14
  -2  10   0 5754.66   99.29
   2  10   1  217.90    6.18
   2  10   2  130.81    4.51
   2  10   3  643.37   14.19
   2  10   4  205.98    6.48
   2  10   5   33.08    2.48
  -2 -10   6   29.47    2.96
   2  10   6   26.32    2.29
  -2 -10   7  133.29    6.70
  -2 -10   7  128.31    5.98
   2  10   7  135.22    5.70
  -2 -10   8   28.68    2.90
  -2 -10   8   25.13    3.15
  -2 -10   9    3.14    1.78
  -2 -10   9    2.92    1.80
  -2 -10  10    5.85    1.86
  -2 -10  10    7.31    1.98
  -2 -10  11   10.00    1.93
  -2 -10  11   13.57    1.93
  -2 -10  12    4.40    1.15
  -2 -11 -12    6.06    1.04
  -2 -11 -11   28.22    2.69
  -2  11  10    8.93    1.64
   2 -11  10    5.38    1.85
  -2 -11 -10   10.23    2.25
  -2  11   9   66.33    4.17
   2 -11   9   58.14    4.50
  -2 -11  -9   73.52    4.99
  -2  11   8  245.14    8.76
   2 -11   8  226.28    9.31
  -2 -11  -8  257.36    9.67
  -2  11   7    8.45    1.41
  -2  11   7    9.08    1.80
   2 -11   7    8.02    2.02
  -2  11   7    7.00    1.51
  -2 -11  -7    8.38    2.01
  -2 -11  -7    6.48    2.01
  -2  11   6    6.43    1.23
  -2  11   6    8.10    1.66
   2 -11   6    9.36    1.80
  -2 -11  -6   12.03    2.14
  -2 -11  -6    6.47    1.69
  -2  11   6    8.60    1.54
  -2  11   5  167.32    5.49
  -2 -11  -5  170.65    7.77
  -2  11   5  169.97    6.21
  -2  11   4  132.87    4.50
  -2 -11  -4  133.41    6.49
  -2  11   4  129.04    5.11
  -2  11   3 1292.87   24.55
  -2 -11  -3 1328.79   28.41
  -2  11   3 1257.23   25.58
  -2  11   2   49.67    2.25
  -2  11   2   50.04    2.78
  -2 -11  -2   54.90    3.78
  -2  11   1  256.97    7.22
   2  11  -1  254.16    7.17
  -2 -11  -1  249.06    8.54
  -2  11   0   42.94    2.49
   2  11   0   44.40    2.52
   2  11   1  263.90    7.23
  -2  11  -1  244.61    7.12
   2  11   2   53.51    2.83
   2  11   3 1266.66   25.24
   2  11   4  123.23    4.90
   2  11   5  162.57    6.01
   2  11   6    6.77    1.51
  -2 -11   6    7.70    1.63
  -2 -11   6    7.55    1.71
  -2 -11   7    5.57    1.58
   2  11   7    7.69    1.58
  -2  11  -7    6.97    2.10
  -2 -11   7    7.34    1.98
  -2 -11   8  235.20    8.46
  -2 -11   8  224.65    9.28
  -2 -11   9   60.29    4.59
  -2 -11   9   58.24    4.38
  -2 -11  10    5.95    1.90
  -2 -11  10    8.09    1.97
  -2 -11  11   22.73    2.54
  -2 -11  11   29.73    2.52
  -2 -11  12    7.08    1.22
  -2 -12 -11    2.58    1.30
   2 -12  10    3.18    1.54
  -2 -12 -10    1.53    1.56
  -2  12   9   75.85    4.35
   2 -12   9   70.71    4.80
  -2 -12  -9   78.66    5.08
  -2  12   8   60.82    4.03
   2 -12   8   62.66    4.67
  -2 -12  -8   69.18    4.81
  -2  12   7   95.81    4.41
  -2  12   7   88.17    4.88
   2 -12   7   89.25    5.43
  -2  12   7   84.27    4.61
  -2 -12  -7   94.72    5.46
  -2  12   6  100.72    5.07
  -2  12   6   99.70    4.33
   2 -12   6   92.73    5.39
  -2  12   6   96.12    4.82
  -2 -12  -6   97.97    5.36
  -2 -12  -6   91.09    5.92
  -2  12   5  243.47    8.07
  -2  12   5  226.58    6.77
   2 -12   5  208.75    8.17
  -2  12   5  216.39    7.49
  -2 -12  -5  243.15    8.45
  -2 -12  -5  227.03    9.31
  -2 -12  -4    1.77    1.31
  -2  12   4    4.40    0.91
  -2  12   4    4.26    1.14
  -2  12   4    5.38    1.52
  -2  12   3  651.85   13.78
  -2  12   3  662.23   15.08
  -2 -12  -3  668.47   17.39
  -2  12   3  649.88   16.35
  -2 -12  -2  387.43   11.93
  -2  12   2  400.00   10.19
  -2 -12  -1   74.32    4.42
   2  12  -1   67.07    3.40
  -2  12   1   65.67    3.37
  -2  12   0 2472.06   45.71
   2  12   0 2446.40   45.56
  -2  12  -1   71.07    3.53
   2  12   1   66.37    3.36
   2  12   2  392.84   10.03
   2  12   3  643.48   14.75
  -2  12  -3  646.90   17.05
   2  12   4    3.27    1.05
  -2  12  -4    4.02    1.58
   2  12   5  219.51    7.37
  -2  12  -5  226.17    8.96
  -2 -12   5  209.09    8.14
  -2 -12   6   93.36    4.90
   2  12   6   98.59    4.83
  -2  12  -6   88.90    5.54
  -2 -12   6   93.28    5.51
  -2 -12   7   87.75    5.41
  -2 -12   7   79.21    4.65
   2  12   7   86.05    4.56
  -2 -12   8   61.95    4.07
  -2 -12   8   65.68    4.75
  -2 -12   9   65.56    4.69
  -2 -12   9   73.96    4.84
  -2 -12  10    5.20    1.53
  -2 -12  10    1.21    1.36
  -2 -12  11    2.28    1.35
  -2 -12  11    2.37    1.09
  -2 -12  12   33.24    2.10
  -2 -13 -11   12.50    1.64
   2 -13  10   47.85    3.55
  -2 -13 -10   54.99    3.85
   2 -13   9   24.13    2.94
  -2 -13  -9   38.40    3.52
  -2 -13  -8  169.42    7.62
  -2  13   8  182.70    7.05
   2 -13   7   31.82    3.43
  -2  13   7   33.48    2.91
  -2 -13  -7   36.52    3.46
  -2  13   7   32.31    2.62
  -2  13   7   29.62    2.86
   2 -13   6  125.45    6.36
  -2  13   6  124.93    5.67
  -2 -13  -6  115.98    6.76
  -2 -13  -6  133.32    6.41
  -2  13   6  135.83    5.20
  -2  13   6  132.67    5.93
   2 -13   5  495.83   14.39
  -2  13   5  529.85   12.51
  -2  13   5  546.54   14.00
  -2 -13  -5  532.69   15.89
  -2 -13  -5  539.89   14.49
  -2  13   5  520.65   13.56
  -2  13   4  203.04    6.12
  -2  13   4  200.11    7.11
  -2  13   4  205.75    7.08
  -2 -13  -4  210.91    8.69
  -2 -13  -4  200.68    7.59
  -2  13   3   47.94    2.43
  -2  13   3   52.48    3.46
  -2  13   3   45.82    2.99
  -2 -13  -3   52.37    4.09
  -2  13   3   55.66    3.90
  -2  13   2  393.34   10.52
  -2  13   2  387.53   11.15
  -2 -13  -2  409.81   12.47
  -2  13   2  417.34   12.10
  -2  13   1  153.75    5.66
   2  13  -1  155.12    5.69
  -2  13   1  150.43    6.18
  -2  13   0  191.35    6.41
   2  13   0  183.14    6.24
  -2  13   0  184.51    6.94
  -2  13   0  180.56    7.84
  -2  13  -1  152.40    5.68
   2  13   1  165.25    5.77
  -2  13  -1  144.72    6.08
  -2  13  -1  141.62    6.82
   2  13   2  392.13   10.37
  -2  13  -2  410.77   11.31
  -2  13  -2  377.96   12.23
  -2  13  -3   52.59    3.52
   2  13   3   44.29    2.92
  -2  13  -3   51.71    4.09
   2  13   4  195.58    6.88
  -2  13  -4  199.63    6.98
  -2  13  -4  210.31    8.67
   2  13   5  509.02   13.24
  -2  13  -5  522.34   15.33
  -2 -13   5  503.15   14.40
  -2 -13   6  114.75    5.57
   2  13   6  120.34    5.51
  -2  13  -6  130.47    6.79
  -2 -13   6  122.25    6.39
  -2 -13   7   34.36    3.53
  -2 -13   7   34.18    3.08
   2  13   7   25.93    2.65
  -2 -13   8  163.32    6.73
  -2 -13   8  161.47    7.63
  -2 -13   9   23.98    2.94
  -2 -13   9   31.99    3.20
  -2 -13  10   50.86    3.73
  -2 -13  10   47.56    3.48
  -2 -13  11   14.97    1.89
  -2 -13  11   12.75    1.60
  -2 -13  12   18.21    1.46
   2 -14  10    3.80    1.43
  -2 -14 -10    4.46    1.57
   2 -14   9    4.76    1.82
  -2 -14  -9    4.23    1.69
   2 -14   8   28.38    3.20
  -2 -14  -8   38.56    3.61
   2 -14   7  299.94   10.86
  -2 -14  -7  332.59   10.98
   2 -14   6  205.40    8.52
  -2  14   6  205.66    7.73
  -2 -14  -6  222.10    8.56
  -2  14   6  220.42    7.07
   2 -14   5  106.27    5.69
  -2  14   5  104.95    5.08
  -2 -14  -5  114.71    6.47
  -2 -14  -5   98.95    5.44
  -2  14   5  106.39    4.36
   2 -14   4  349.31   11.08
  -2  14   4  359.23    9.08
  -2  14   4  364.90   10.56
  -2  14   4  358.77   10.42
  -2 -14  -4  365.98   12.32
  -2 -14  -4  352.75   10.94
  -2  14   3  210.71    7.27
  -2  14   3  207.91    7.64
  -2 -14  -3  227.11    8.98
  -2  14   3  214.97    8.48
  -2  14   2  147.27    6.75
  -2  14   2  138.96    6.11
   2  14  -2  142.90    5.75
  -2  14   2  149.66    5.75
   2  14  -1 1033.10   22.00
  -2  14   1 1037.47   22.00
  -2  14   1  986.29   22.72
  -2  14   0    3.87    1.51
   2  14   0    1.53    0.86
  -2  14   0    1.54    1.30
  -2  14  -1 1020.94   21.86
   2  14   1 1024.03   21.72
  -2  14  -1 1009.15   22.65
  -2  14  -1  953.79   24.04
  -2  14  -2  144.42    6.23
   2  14   2  155.80    5.83
  -2  14  -2  148.97    5.92
  -2  14  -2  139.72    7.09
  -2  14  -3  206.47    7.61
   2  14   3  204.41    7.11
  -2  14  -3  198.49    8.67
   2  14   4  346.57   10.23
  -2  14  -4  362.12   10.41
  -2  14  -4  345.67   12.08
  -2 -14   4  371.05   11.54
   2  14   5  113.98    5.26
  -2  14  -5  108.32    6.32
  -2 -14   5  106.64    5.86
  -2 -14   6  205.55    7.66
   2  14   6  192.23    7.35
  -2  14  -6  205.88    8.81
  -2 -14   6  186.55    8.17
  -2 -14   7  327.56   10.12
  -2 -14   7  287.97   10.82
  -2 -14   8   40.10    3.17
  -2 -14   8   29.72    3.33
  -2 -14   9    5.11    1.82
  -2 -14   9    3.47    1.68
  -2 -14  10    4.43    1.62
  -2 -14  10    3.47    1.38
  -2 -14  11   15.68    1.83
  -2 -14  11   17.94    1.62
   2 -15  10   12.06    1.91
   2 -15   9  159.18    6.98
  -2 -15  -9  193.59    7.35
   2 -15   8   43.62    3.79
  -2 -15  -8   47.73    3.82
   2 -15   7  304.59   10.90
  -2 -15  -7  325.53   10.77
  -2  15   6   67.20    3.54
   2 -15   6   64.30    4.68
  -2  15   6   69.06    4.23
  -2 -15  -6   75.40    4.74
  -2  15   5  518.19   12.42
   2 -15   5  523.62   14.91
  -2  15   5  517.68   13.88
  -2 -15  -5  555.89   16.14
  -2 -15  -5  512.14   14.50
  -2 -15  -4  655.61   16.80
   2 -15   4  649.38   17.22
  -2  15   4  657.90   16.24
  -2  15   4  685.26   16.45
  -2  15   4  617.38   14.21
   2 -15   3  271.83    9.34
  -2  15   3  270.80    8.68
  -2  15   3  247.76    8.74
   2 -15   2   13.17    2.15
  -2  15   2   15.07    2.36
   2  15  -2   16.65    2.01
  -2  15   2   15.18    1.93
   2  15  -1   79.77    4.28
  -2  15   1   88.24    4.44
  -2  15   1   87.21    4.93
  -2  15   0    9.97    2.18
   2  15   0    5.76    1.35
  -2  15   0    6.80    1.47
  -2  15   0    5.44    1.83
  -2  15  -1   86.68    4.48
  -2  15  -1   81.52    4.77
   2  15   1   85.15    4.36
  -2  15  -1   80.18    5.40
  -2  15  -2   12.58    1.89
   2  15   2   14.73    1.90
  -2  15  -2   14.60    2.34
  -2  15  -2   11.94    2.47
  -2 -15   2   12.94    2.22
  -2 -15   2   15.25    2.39
  -2  15  -3  268.91    9.04
   2  15   3  255.45    8.46
  -2  15  -3  259.85   10.33
  -2 -15   3  273.55    9.84
  -2 -15   3  265.42    9.42
   2  15   4  657.33   16.22
  -2  15  -4  689.87   16.43
  -2  15  -4  657.56   18.58
  -2 -15   4  634.87   17.27
   2  15   5  515.17   13.78
  -2  15  -5  521.34   15.84
  -2 -15   5  516.87   15.03
  -2 -15   6   64.90    4.15
   2  15   6   64.12    4.09
  -2  15  -6   77.23    5.26
  -2 -15   6   63.08    4.71
  -2 -15   7  310.92   11.13
  -2 -15   7  324.48   10.07
  -2 -15   8   41.80    3.75
  -2 -15   8   44.99    3.21
  -2 -15   9  165.73    6.88
  -2 -15   9  169.72    7.13
  -2 -15  10   15.34    1.91
  -2 -15  10   14.88    2.02
  -2 -15  11    2.93    0.71
   2 -16  10   14.21    1.82
   2 -16   9   40.65    3.30
  -2 -16  -8   91.57    5.05
   2 -16   8   88.59    5.22
  -2 -16  -7  167.11    7.21
   2 -16   7  163.45    7.51
  -2 -16  -6  332.64   10.92
   2 -16   6  335.75   11.48
   2 -16   5   88.24    5.39
  -2  16   5   86.40    4.78
   2 -16   4  152.49    7.07
  -2  16   4  167.49    6.80
  -2  16   4  151.47    6.52
   2 -16   3    3.20    1.41
  -2  16   3    2.52    1.78
   2  16  -3    3.48    1.29
  -2  16   3    4.94    1.26
   2  16  -2  148.07    6.30
  -2  16   2  145.11    6.19
  -2  16   2  153.28    6.69
  -2 -16  -2  151.26    6.83
   2 -16   2  153.14    6.81
  -2  16   1   80.68    4.92
   2  16  -1   94.36    4.81
  -2  16   1   84.09    4.55
  -2  16   1   87.52    5.61
  -2 -16  -1   83.67    4.98
   2 -16   1   86.05    4.91
   2  16   0  741.12   17.59
  -2  16   0  744.13   17.69
  -2  16   0  691.71   17.90
  -2  16   0  701.22   19.33
  -2 -16   0  690.70   18.12
  -2  16  -1   92.96    4.85
   2  16   1  101.93    4.94
  -2  16  -1   89.03    5.20
  -2  16  -1   85.44    5.68
  -2 -16   1   88.34    5.26
  -2 -16   1   93.56    5.19
  -2  16  -2  150.85    6.41
  -2  16  -2  147.93    6.65
   2  16   2  152.69    6.29
  -2  16  -2  149.33    7.72
  -2 -16   2  153.74    7.16
  -2 -16   2  149.42    6.87
  -2  16  -3    2.39    1.26
   2  16   3    3.86    1.24
  -2  16  -3    0.91    1.50
  -2  16  -3    1.59    1.85
  -2 -16   3    2.92    1.41
   2  16   4  139.30    6.19
  -2  16  -4  155.86    7.91
  -2  16  -4  158.36    6.55
  -2 -16   4  156.52    7.28
  -2 -16   5   85.95    4.70
   2  16   5   91.86    4.87
  -2  16  -5   88.83    5.85
  -2 -16   5   83.03    5.33
  -2 -16   6  317.13   11.33
  -2  16  -6  336.59   11.72
  -2 -16   6  342.17   10.37
  -2 -16   7  154.46    7.39
  -2 -16   7  169.98    6.57
  -2 -16   8   85.51    5.18
  -2 -16   8   96.52    4.46
  -2 -16   9   43.65    3.31
  -2 -16   9   38.28    3.25
  -2 -16  10   10.24    1.47
  -2 -16  10   12.34    1.76
   2 -17  10    7.83    1.33
  -2 -17 -10    6.95    1.11
   2 -17   9    9.11    1.64
   2 -17   8   39.38    3.47
   2 -17   7  244.50    9.28
   2 -17   6   51.19    4.21
   2 -17   5  407.56   12.95
   2 -17   4  366.78   11.98
   2  17  -4  361.87   11.24
  -2  17   4  372.00   11.29
   2 -17   3  568.51   15.87
  -2  17   3  571.95   15.25
   2  17  -3  551.87   14.97
  -2  17   3  571.08   15.09
  -2  17   2  220.20    8.18
  -2  17   2  231.19    8.69
   2  17  -2  221.50    8.17
  -2 -17  -2  223.07    8.77
   2 -17   2  229.73    8.83
   2  17  -1   49.31    3.60
  -2  17   1   49.81    3.57
  -2  17   1   47.86    4.45
  -2 -17  -1   51.23    4.03
   2 -17   1   46.70    3.78
   2  17   0   94.00    5.06
  -2  17   0   97.95    5.18
  -2  17   0   88.87    5.36
  -2  17   0   84.34    5.78
  -2 -17   0   95.81    5.52
  -2  17  -1   47.96    4.00
   2  17   1   40.48    3.25
  -2  17  -1   43.84    3.44
  -2  17  -1   53.13    4.62
  -2 -17   1   46.14    3.80
  -2 -17   1   43.05    3.86
  -2  17  -2  221.51    8.32
  -2  17  -2  237.74    8.82
   2  17   2  233.11    8.38
  -2  17  -2  217.13    9.61
  -2 -17   2  247.08    9.44
  -2 -17   2  217.97    8.82
  -2  17  -3  572.20   15.36
   2  17   3  556.51   14.87
  -2  17  -3  581.79   15.33
  -2 -17   3  543.32   15.84
   2  17   4  362.03   11.11
  -2  17  -4  362.39   11.58
  -2  17  -4  390.06   13.28
  -2 -17   4  363.98   12.15
  -2 -17   5  419.37   13.39
  -2  17  -5  432.13   14.03
  -2 -17   5  411.53   11.82
  -2 -17   6   48.03    4.24
  -2 -17   6   55.02    3.63
  -2 -17   7  246.34    9.54
  -2 -17   7  266.60    8.30
  -2 -17   8   42.98    3.62
  -2 -17   9    5.83    1.53
  -2 -17   9    9.28    1.67
  -2 -17  10    7.83    1.35
  -2 -17  10    6.50    1.12
   2 -18  10    3.80    0.90
  -2 -18  -9   44.50    2.77
   2 -18   9   35.71    2.74
   2 -18   8   41.38    3.29
   2 -18   7   27.68    3.06
   2 -18   6   10.52    2.37
   2 -18   5   11.03    2.17
   2 -18   4   37.53    3.69
   2  18  -3   19.73    2.53
  -2  18   3   20.45    2.45
   2 -18   3   25.18    3.02
  -2 -18  -3   18.47    2.77
  -2 -18  -2   63.99    4.67
   2 -18   2   67.44    4.77
   2  18  -2   70.20    4.43
  -2  18   2   70.97    4.53
  -2  18   2   67.59    4.70
  -2  18   2   81.92    5.69
   2  18  -1 1036.60   23.20
  -2  18   1  948.21   22.64
  -2 -18  -1  976.27   23.71
   2 -18   1  966.79   23.54
  -2  18   1  984.63   24.98
   2  18   0   90.48    5.06
  -2  18   0   87.88    5.03
  -2  18   0   77.27    5.16
  -2 -18   0   89.24    5.50
  -2  18   0   78.82    5.64
  -2  18  -1 1002.06   23.02
   2  18   1 1000.44   22.57
  -2  18  -1  952.78   22.92
  -2 -18   1  948.04   23.52
  -2 -18   1  910.72   23.14
  -2  18  -1  952.94   24.64
  -2 -18   2   76.32    5.21
  -2 -18   2   74.11    5.05
  -2  18  -2   65.80    4.42
   2  18   2   74.47    4.58
  -2  18  -2   75.07    4.96
  -2  18  -2   69.22    5.37
  -2  18  -3   21.30    3.28
  -2 -18   3   18.99    2.80
  -2  18  -3   23.47    2.80
   2  18   3   19.37    2.42
  -2 -18   4   37.59    3.66
  -2 -18   5   12.40    2.41
  -2 -18   6   11.84    2.44
  -2 -18   7   37.46    3.56
  -2 -18   8   44.34    3.44
  -2 -18   9   37.58    2.61
  -2 -18   9   42.12    2.97
  -2 -18  10    1.85    0.84
   2 -19   9   18.91    1.87
   2 -19   8   47.62    3.35
  -2 -19  -8   55.96    3.36
   2 -19   7   19.58    2.48
  -2 -19  -7   19.55    2.44
   2 -19   6   23.61    2.90
  -2 -19  -6   25.76    2.86
  -2 -19  -5   54.21    4.08
   2 -19   5   52.57    4.20
   2 -19   4   10.81    2.32
  -2 -19  -4    7.75    2.04
  -2 -19  -3  174.58    7.73
   2 -19   3  162.72    7.62
  -2  19   2  345.06   11.21
   2  19  -2  365.33   11.44
  -2 -19  -2  375.94   12.22
   2 -19   2  340.84   11.80
  -2  19   1   40.05    3.48
   2  19  -1   41.16    3.54
  -2  19   1   45.40    4.55
   2 -19   1   47.51    4.09
  -2 -19  -1   41.93    3.93
  -2  19   0  467.81   15.37
  -2 -19   0  484.88   14.56
   2  19   0  470.37   13.60
  -2  19   0  475.29   13.74
  -2  19   0  467.21   14.01
  -2  19  -1   43.50    4.41
  -2 -19   1   37.88    3.77
  -2 -19   1   39.30    3.85
   2  19   1   44.50    3.61
  -2  19  -1   47.00    3.80
  -2  19  -1   49.96    4.24
   2  19   2  349.20   11.20
  -2  19  -2  371.62   11.68
  -2 -19   2  358.73   12.21
  -2 -19   2  343.08   11.94
  -2  19  -2  346.48   12.80
  -2 -19   3  163.78    7.73
  -2  19  -3  157.96    8.03
  -2 -19   4   10.19    2.18
  -2  19  -4    9.46    2.31
  -2 -19   5   58.15    4.45
  -2  19  -5   51.09    4.40
  -2 -19   6   22.09    2.93
  -2 -19   7   20.48    2.47
  -2  19  -7   17.07    2.47
  -2 -19   8   43.11    3.24
  -2  19  -8   41.86    3.00
  -2 -19   8   46.25    3.15
  -2 -19   9   16.08    1.78
  -2 -19   9   16.53    1.59
   2 -20   9   15.56    1.48
   2 -20   8    4.39    1.34
   2 -20   7    7.92    1.78
  -2 -20  -7    9.86    1.75
  -2 -20  -6   14.04    2.15
   2 -20   6   15.10    2.43
   2 -20   5    9.99    2.19
  -2 -20  -5    8.31    1.99
   2 -20   4   14.50    2.53
  -2 -20  -4   11.85    2.35
  -2 -20  -3   20.98    2.88
   2 -20   3   20.41    2.83
  -2 -20  -2   82.41    5.25
   2 -20   2   78.49    5.24
  -2 -20  -1  116.74    6.40
   2 -20   1  110.83    6.30
  -2  20   1  120.73    7.05
  -2 -20   0  203.43    8.71
   2 -20   0  202.77    8.64
  -2 -20   0  205.82    8.71
  -2  20   0  192.92    9.17
  -2 -20   1   97.95    5.98
  -2 -20   1  102.18    6.00
  -2  20  -1  104.94    6.56
  -2 -20   2   81.54    5.35
  -2  20  -2   85.52    5.91
  -2 -20   3   20.00    2.98
  -2  20  -3   19.15    3.15
  -2 -20   4    9.05    2.24
  -2  20  -4    8.23    2.28
  -2 -20   5    8.05    2.06
  -2  20  -5    6.19    2.03
  -2 -20   6   11.79    2.22
  -2  20  -6   16.36    2.40
  -2 -20   7    6.13    1.71
  -2  20  -7    6.97    1.64
  -2 -20   8    3.87    1.35
  -2 -20   8    3.67    1.19
  -2 -20   9   15.02    1.22
   2 -21   8    5.40    1.15
   2 -21   7    0.99    1.14
  -2 -21  -7    0.23    0.84
   2 -21   6   19.84    2.48
  -2 -21  -6   24.94    2.48
  -2 -21  -5   48.74    3.60
   2 -21   5   38.62    3.45
   2 -21   4   18.22    2.63
  -2 -21  -4   19.60    2.63
  -2 -21  -3  139.38    6.61
   2 -21   3  120.05    6.41
  -2 -21  -2  170.35    7.58
   2 -21   2  158.73    7.50
  -2 -21  -1   84.52    5.35
   2 -21   1   83.34    5.31
  -2 -21   0  350.13   11.83
   2 -21   0  341.81   11.77
  -2 -21   0  316.26   11.56
  -2 -21   1   87.23    5.53
  -2 -21   1   93.72    5.69
  -2  21  -1   78.41    5.60
  -2 -21   2  160.98    7.61
  -2  21  -2  179.44    8.36
  -2 -21   3  125.27    6.55
  -2  21  -3  117.95    6.66
  -2 -21   4   19.72    2.83
  -2  21  -4   17.19    2.72
  -2 -21   5   37.64    3.55
  -2  21  -5   41.94    3.64
  -2 -21   6   23.42    2.69
  -2  21  -6   26.30    2.70
  -2 -21   7    0.58    1.13
  -2  21  -7   -0.75    1.05
  -2 -21   8    4.70    1.16
  -2 -21   8    5.64    1.05
   2 -22   8   16.81    1.42
   2 -22   7    6.39    1.34
   2 -22   6   12.43    1.90
  -2 -22  -6   11.31    1.63
  -2 -22  -5   22.03    2.38
   2 -22   5   18.94    2.44
   2 -22   4   15.44    2.41
  -2 -22  -4   16.84    2.34
   2 -22   3    5.09    1.83
  -2 -22  -3    2.86    1.56
  -2 -22  -2   11.39    2.27
   2 -22   2    8.85    2.16
  -2 -22  -1   58.64    4.32
   2 -22   1   55.92    4.36
  -2 -22  -1   59.55    4.52
   2 -22   0    6.71    2.01
  -2 -22   0    6.14    2.03
  -2 -22   0    5.83    2.02
  -2  22   0    6.61    2.29
  -2 -22   1   54.38    4.32
   2 -22  -1   58.72    4.48
  -2  22  -1   55.63    4.60
  -2 -22   2    8.51    2.16
  -2  22  -2    8.33    2.24
  -2 -22   3    6.82    2.01
  -2  22  -3    4.47    1.81
  -2 -22   4   18.48    2.62
  -2  22  -4   15.84    2.47
  -2 -22   5   21.49    2.60
  -2  22  -5   18.70    2.45
  -2 -22   6   13.78    2.06
  -2  22  -6   11.56    1.71
  -2 -22   7    6.78    1.39
  -2 -22   7    5.02    1.12
   2 -23   7    1.22    0.78
   2 -23   6   21.89    2.13
  -2 -23  -5   12.03    1.64
   2 -23   5   10.87    1.87
   2 -23   4    1.72    1.43
  -2 -23  -4    0.15    1.08
   2 -23   3   19.22    2.56
  -2 -23  -3   18.24    2.34
  -2 -23  -2   12.00    2.42
  -2 -23  -2   10.45    1.97
   2 -23   2   13.51    2.34
   2 -23   1    3.96    1.82
  -2 -23  -1    2.24    1.83
  -2 -23  -1    2.28    1.34
   2 -23   0    2.60    1.58
  -2 -23   0    2.24    1.82
  -2 -23   1    1.00    1.57
   2 -23  -1    1.20    1.61
  -2  23  -1    0.23    1.48
   2 -23  -2   13.50    2.30
  -2 -23   2   12.51    2.26
  -2  23  -2   10.84    2.28
  -2 -23   3   19.92    2.61
  -2  23  -3   21.50    2.71
  -2 -23   4    0.87    1.41
  -2  23  -4    0.86    1.18
  -2 -23   5   12.14    1.98
  -2  23  -5   12.63    1.86
  -2 -23   6   21.21    2.08
  -2 -23   7    0.54    0.58
   2 -24   6   32.58    2.14
   2 -24   5    8.93    1.60
  -2 -24  -4    4.97    1.55
   2 -24   4    7.28    1.68
  -2 -24  -3    4.52    1.60
   2 -24   3    6.75    1.70
  -2 -24  -3    8.03    1.57
  -2 -24  -2   16.98    2.20
   2 -24   2   16.00    2.29
  -2 -24  -2   15.37    2.41
   2 -24   1   53.81    3.86
  -2 -24  -1   59.09    4.09
  -2 -24   0   15.30    2.36
   2 -24   0   16.91    2.39
  -2 -24   1   58.98    4.09
   2 -24  -1   59.48    4.12
  -2 -24   2   17.31    2.39
   2 -24  -2   19.39    2.55
   2 -24  -3    5.14    1.64
  -2 -24   3    4.70    1.59
  -2  24  -3    4.95    1.51
   2 -24  -4    6.88    1.65
  -2 -24   4    3.53    1.38
  -2  24  -4    4.75    1.38
  -2 -24   5    8.48    1.48
  -2  24  -5    6.54    1.23
   2 -24  -6   29.64    2.05
   2 -25   5    7.91    1.18
  -2 -25  -4    8.34    1.56
   2 -25   4    8.39    1.44
   2 -25   3    0.26    1.07
  -2 -25  -3   -0.13    1.14
   2 -25   2    4.88    1.48
  -2 -25  -2    4.39    1.54
  -2 -25  -1    9.53    1.92
   2 -25   1   13.04    2.05
   2 -25   0    8.67    1.81
  -2 -25   0    7.97    1.75
   2 -25  -1   13.37    2.12
  -2 -25   1   11.53    2.02
  -2 -25   2    3.23    1.38
   2 -25  -2    5.49    1.58
  -2 -25   3   -0.14    1.12
   2 -25  -3    1.20    1.12
   2 -25  -4   10.56    1.60
  -2 -25   4    7.65    1.47
   2 -25  -5    6.80    1.18
   2 -26   4    2.51    0.82
  -2 -26  -3   10.14    1.45
   2 -26   3   13.77    1.57
   2 -26   2    8.85    1.49
  -2 -26  -2    7.21    1.48
   2 -26   1    3.72    1.29
  -2 -26  -1    3.44    1.29
   2 -26   0    0.12    1.07
  -2 -26   0    1.01    1.16
  -2 -26   1    3.10    1.24
   2 -26  -1    3.01    1.27
  -2  26  -2    5.12    1.32
  -2 -26   2    6.44    1.41
   2 -26  -2    7.38    1.45
   2 -26  -3   11.97    1.53
  -2 -26   3   11.75    1.50
   2 -26  -4    1.92    0.78
  -2  27   3    2.89    0.99
   2 -27   2    2.37    0.79
   2 -27   1   27.14    1.94
   2 -27   0   13.63    1.46
  -2  27  -1   24.23    2.04
   2 -27  -1   27.95    1.97
   2 -27  -2    2.92    0.88
  -2  28   1    8.30    1.19
  -3   0   0    0.18    0.45
   3   0   1  517.80    9.79
  -3   0   1  492.63   10.18
  -3   0  -1  509.15   10.46
  -3   0  -2 1812.62   33.40
   3   0   2 1813.58   32.92
  -3   0   3   15.81    1.10
   3   0   3    9.87    1.25
  -3   0  -4 4895.39   86.94
  -3   0   4 4837.19   85.01
   3   0   4 4990.21   87.10
  -3   0  -5  738.73   16.92
  -3   0   5  744.68   15.11
   3   0   5  773.02   17.24
  -3   0  -6  384.90   10.93
  -3   0   6  380.28    9.07
  -3   0   6  388.80    9.43
   3   0   6  372.63   11.00
  -3   0   7   56.89    2.85
  -3   0   7   56.19    3.05
   3   0   7   47.14    3.64
  -3   0   7   50.16    3.81
  -3   0  -7   52.91    3.76
  -3   0   7   51.70    3.63
  -3   0  -8   52.38    3.94
  -3   0   8   50.13    2.86
  -3   0   8   48.50    3.06
  -3   0   8   54.25    4.38
  -3   0   8   47.68    3.96
   3   0   8   53.27    4.09
  -3   0  -9   54.35    4.31
  -3   0   9   61.33    4.85
  -3   0   9   65.41    3.68
  -3   0   9   63.68    4.61
  -3   0  10    6.56    1.99
  -3   0  10    7.54    1.61
  -3   0  11    6.62    1.42
  -3   0  11    6.33    1.91
  -3   0  12   47.50    3.25
  -3   0  12   42.94    2.53
  -3   0  13    3.27    0.85
  -3   0  13    1.86    0.63
  -3   1  13    2.81    0.78
  -3   1  12   17.63    2.13
  -3   1  11   16.39    2.45
  -3   1  10   84.55    5.39
  -3  -1  -9   66.46    4.65
  -3   1   9   72.66    3.69
  -3   1   9   81.43    5.44
  -3   1   9   75.24    4.97
   3  -1   9   69.47    4.92
  -3  -1  -8   97.39    5.41
  -3   1   8   98.00    4.22
  -3   1   8   99.27    5.93
  -3   1   8   99.91    5.61
   3  -1   8   95.90    5.62
  -3  -1  -7   84.54    4.73
  -3   1   7   81.00    3.58
  -3   1   7   85.48    5.17
  -3   1   7   79.93    4.67
   3  -1   7   77.52    4.80
  -3  -1  -6   40.55    3.06
  -3   1   6   38.98    2.25
   3  -1   6   35.16    2.98
  -3   1   5   45.64    2.18
   3  -1   5   33.71    2.69
  -3   1   4 5715.27   99.55
   3  -1   4 5792.49  101.61
  -3  -1  -4 5738.49  101.35
   3  -1   3 1312.86   25.44
  -3   1   3 1318.50   24.22
   3  -1   2 1943.22   37.16
  -3  -1  -2 2208.87   37.73
  -3   1   1 2011.74   36.25
  -3   1   1 1997.40   35.81
  -3  -1   0 1492.20   28.34
  -3   1   0 1533.71   27.40
  -3  -1   1 2031.05   36.76
  -3   1  -1 2073.44   36.63
  -3  -1   1 2008.54   35.61
  -3   1  -2 1933.18   35.94
   3   1   2 1988.75   35.45
  -3  -1   3 1309.24   23.26
  -3  -1   3 1248.21   22.31
   3   1   3 1288.23   24.44
  -3   1  -4 5688.89   99.37
  -3  -1   4 5675.01   97.36
   3   1   4 5675.65   99.23
  -3  -1   4 5534.55   96.93
  -3   1  -5    9.09    1.60
  -3  -1   5   12.86    1.17
   3   1   5   13.51    1.72
  -3   1  -6   36.94    3.00
  -3  -1   6   42.17    2.43
  -3  -1   6   46.12    2.29
   3   1   6   34.90    2.91
  -3  -1   7   80.44    3.42
  -3  -1   7   87.89    3.85
   3   1   7   90.30    4.95
  -3  -1   7   82.32    4.91
  -3   1  -7   73.14    4.48
  -3  -1   7   79.64    4.56
  -3   1  -8   97.27    5.45
  -3  -1   8   94.75    3.96
  -3  -1   8   97.72    4.39
  -3  -1   8   95.50    5.62
  -3   1  -9   61.41    4.59
  -3  -1   9   75.73    3.96
  -3  -1   9   64.40    4.98
  -3  -1   9   76.50    5.10
  -3  -1  10   82.21    4.14
  -3  -1  10   94.63    5.74
  -3  -1  11   11.44    2.20
  -3  -1  11   12.36    1.70
  -3  -1  12   23.20    2.38
  -3  -1  12   19.00    1.74
  -3  -1  13    2.36    0.77
  -3  -1  13    0.50    0.51
  -3   2  13    9.01    1.07
  -3  -2 -13    9.62    1.19
  -3   2  12   22.45    2.31
  -3   2  11   23.68    2.79
  -3   2  10   51.63    4.20
  -3  -2  -9  222.96    8.86
  -3   2   9  228.13    7.34
  -3   2   9  238.71    9.58
  -3   2   9  255.26    9.51
  -3  -2  -8  490.47   14.25
  -3   2   8  525.29   15.24
  -3   2   8  511.27   12.36
   3  -2   8  493.08   14.83
  -3   2   8  499.39   14.37
  -3  -2  -7  486.79   13.71
  -3   2   7  510.17   12.03
  -3   2   7  514.49   14.71
  -3   2   7  513.33   12.18
   3  -2   7  500.78   14.42
  -3   2   7  526.06   14.07
  -3  -2  -6  217.99    7.63
  -3   2   6  210.96    6.23
  -3   2   6  215.46    6.23
   3  -2   6  225.07    8.07
  -3   2   5  538.81   11.73
   3  -2   5  540.13   13.71
  -3  -2  -5  552.36   13.39
  -3   2   4 1416.20   26.28
   3  -2   4 1415.16   28.11
  -3  -2  -4 1407.86   27.84
  -3   2   3  598.04   12.05
  -3   2   2  377.75    8.08
   3  -2   1  244.29    5.63
  -3   2   1  248.03    5.19
  -3   2   1  250.78    5.42
   3  -2   0  662.71   11.84
  -3   2   0  650.87   12.87
  -3  -2   0  668.68   13.94
   3   2   1  249.22    4.80
  -3  -2   1  246.69    6.55
   3   2   2  381.80    7.33
  -3   2  -2  348.80    8.61
  -3  -2   3  584.07   11.64
   3   2   3  626.24   12.92
  -3   2  -4 1428.83   28.07
  -3  -2   4 1380.83   25.97
  -3  -2   5  555.31   11.33
   3   2   5  560.79   13.28
  -3   2  -5  548.82   13.41
  -3   2  -6  207.42    7.53
  -3  -2   6  210.96    6.24
  -3  -2   6  214.68    5.82
   3   2   6  226.09    7.67
  -3  -2   7  480.90   11.23
  -3  -2   7  518.35   12.03
  -3  -2   7  495.26   14.29
  -3   2  -7  506.86   13.89
  -3  -2   7  519.72   13.91
  -3   2  -8  494.70   14.53
  -3  -2   8  530.19   12.70
  -3  -2   8  520.63   15.21
  -3  -2   9  228.45    7.41
  -3  -2   9  221.63    9.52
  -3   2  -9  217.57    8.92
  -3  -2  10   52.34    3.25
  -3  -2  10   58.30    4.62
  -3  -2  11   20.03    1.99
  -3  -2  11   23.39    2.83
  -3  -2  12   18.71    2.16
  -3  -2  12   18.45    1.70
  -3  -2  13   11.36    1.22
  -3   3  13    2.27    0.70
  -3  -3 -13    1.60    0.74
  -3   3  12   63.69    3.60
  -3   3  12   63.07    2.97
  -3   3  11   16.02    2.42
  -3   3  11   11.14    1.63
  -3   3  10    1.11    1.48
  -3   3  10   -0.26    1.00
  -3   3   9   52.11    4.32
  -3   3   9   41.36    2.93
  -3   3   8  264.27    7.85
  -3   3   8  266.76    7.88
  -3   3   8  254.83    9.81
   3  -3   8  235.69    9.54
  -3   3   8  267.81    9.45
  -3  -3  -8  230.76    9.01
   3  -3   8  245.08    9.09
  -3  -3  -7  263.99    9.28
  -3   3   7  281.91    7.97
  -3   3   7  283.97    7.95
  -3   3   7  288.04   10.06
   3  -3   7  294.90   10.27
  -3   3   7  289.15    9.46
  -3   3   6  276.70    7.43
  -3   3   6  274.16    7.36
   3  -3   6  273.84    9.31
  -3  -3  -6  259.72    8.67
  -3   3   5  475.11   10.55
   3  -3   5  457.81   12.41
  -3  -3  -5  463.06   12.03
  -3   3   4 3515.92   62.10
  -3   3   3 2287.68   41.10
  -3   3   3 2306.80   40.63
  -3   3   2   88.37    3.13
  -3   3   2  132.54    3.01
  -3   3   1  150.40    3.10
  -3   3   1  161.54    3.31
  -3  -3   0   40.02    2.37
  -3   3   0   39.99    1.87
   3   3   0   42.69    1.17
  -3   3   0   44.64    1.16
  -3  -3   1  164.16    5.14
   3   3   1  167.74    3.53
  -3   3  -1  163.62    4.69
  -3   3  -2   83.33    3.40
   3   3   2  101.25    2.64
   3   3   3 2289.32   40.55
   3   3   4 3524.77   61.60
  -3   3  -4 3547.08   63.56
  -3  -3   4 3461.70   61.07
  -3   3  -5  467.62   12.14
  -3  -3   5  476.49   10.03
  -3   3  -6  269.58    8.94
  -3  -3   6  290.21    7.02
  -3  -3   6  278.13    7.50
  -3  -3   7  287.63    7.93
  -3  -3   7  279.73    9.97
  -3   3  -7  276.24    9.56
  -3  -3   7  272.30    9.35
  -3  -3   8  249.15    7.53
  -3  -3   8  245.34    9.55
  -3   3  -8  236.44    9.15
  -3  -3   8  237.17    9.12
  -3  -3   9   44.70    3.01
  -3  -3   9   35.07    3.86
  -3  -3  10    1.71    1.59
  -3  -3  10    0.78    1.04
  -3  -3  11   17.71    2.55
  -3  -3  11   14.65    1.76
  -3  -3  12   67.02    3.79
  -3  -3  12   63.11    3.00
  -3  -3  13    2.14    0.75
  -3  -4 -13    2.30    0.74
  -3   4  12    7.86    1.47
  -3   4  12    9.55    1.28
  -3  -4 -12    7.47    1.61
  -3   4  11   29.03    2.96
  -3   4  11   28.61    2.25
  -3   4  10   12.85    1.75
  -3   4  10   12.17    2.28
  -3   4   9  307.56    8.94
  -3   4   9  303.96   10.96
  -3   4   8  576.47   13.91
  -3   4   8  582.93   13.75
  -3   4   8  594.74   16.53
   3  -4   8  550.76   16.61
  -3  -4  -8  599.65   16.06
   3  -4   8  572.50   15.82
  -3   4   7  310.31    8.35
  -3   4   7  311.30   10.47
  -3   4   7  299.11    8.44
  -3   4   7  308.97    9.85
   3  -4   7  288.19   10.53
  -3  -4  -7  290.53    9.87
  -3   4   6  176.48    5.60
  -3   4   6  166.30    5.35
   3  -4   6  172.98    7.25
  -3  -4  -6  183.61    6.92
  -3   4   5  467.10   10.60
  -3  -4  -5  461.14   12.00
  -3   4   4  827.31   16.20
  -3   4   4  787.57   15.89
  -3   4   3  475.38   10.23
  -3   4   3  485.99    9.94
  -3   4   2 2473.42   43.38
  -3   4   2 2414.13   42.72
  -3  -4  -1  554.08   13.05
  -3   4   1  566.07   10.57
  -3  -4   0   18.35    1.75
   3   4   0   21.56    0.93
  -3   4   0   20.02    0.88
  -3  -4   1  567.89   12.80
  -3   4  -1  559.11   12.08
   3   4   1  574.22   10.70
  -3   4  -2 2422.79   44.36
   3   4   2 2438.73   42.68
   3   4   3  465.49    9.67
  -3   4  -4  792.06   17.65
   3   4   4  824.25   16.14
  -3  -4   4  817.28   15.39
  -3   4  -5  466.74   12.14
   3   4   5  454.28   10.43
  -3  -4   5  460.21    9.63
  -3   4  -6  162.82    6.69
  -3  -4   6  170.01    5.37
  -3  -4   7  280.02    9.68
  -3  -4   7  305.45    8.22
  -3  -4   7  292.61   10.32
  -3   4  -7  307.37   10.26
  -3   4  -7  290.27    9.45
  -3  -4   8  594.20   13.61
  -3  -4   8  546.01   15.67
  -3   4  -8  547.97   15.93
  -3  -4   9  303.34    8.68
  -3  -4   9  276.34   10.92
  -3  -4  10    9.95    1.61
  -3  -4  10   14.24    2.67
  -3  -4  10    9.36    2.18
  -3  -4  11   27.21    3.04
  -3  -4  11   30.11    2.29
  -3  -4  11   30.08    2.99
  -3  -4  12   10.91    1.78
  -3  -4  12    9.71    1.28
  -3  -4  13    3.95    0.85
  -3  -5 -13    5.74    0.86
  -3  -5 -12    2.13    1.18
  -3   5  12    0.08    0.66
  -3   5  12    1.28    1.08
  -3   5  11   25.00    2.73
  -3   5  11   25.40    2.11
  -3   5  10   95.29    5.54
  -3   5  10   95.99    4.34
  -3   5   9   41.90    2.88
  -3   5   9   45.20    4.02
   3  -5   9   42.36    3.76
  -3   5   8  735.56   16.95
  -3   5   8  761.51   16.71
  -3   5   8  802.65   19.84
   3  -5   8  726.70   20.07
  -3  -5  -8  726.38   19.03
   3  -5   8  731.22   18.91
  -3   5   7   29.12    2.25
  -3   5   7   31.18    3.13
   3  -5   7   24.82    2.69
  -3  -5  -7   31.63    3.12
   3  -5   7   32.05    3.39
  -3  -5  -6   28.21    2.73
  -3   5   6   30.25    2.13
  -3   5   6   35.52    2.17
  -3   5   5  112.87    4.05
  -3   5   5  107.43    3.97
  -3   5   4 2543.78   46.10
  -3   5   4 2592.96   46.27
  -3   5   3 1454.72   27.00
  -3   5   3 1490.67   27.31
  -3   5   2  706.10   13.57
  -3   5   1   81.18    2.39
  -3  -5  -1   73.38    3.71
   3   5   0    4.06    0.50
  -3   5   0    4.83    0.54
  -3   5  -1   78.14    3.27
   3   5   1   77.78    2.38
  -3  -5   1   84.55    3.74
   3   5   2  684.62   13.33
  -3   5  -2  708.32   14.96
   3   5   3 1440.40   26.50
  -3   5  -4 2568.61   48.46
   3   5   4 2601.74   46.52
   3   5   5  110.14    4.00
  -3   5  -5  117.78    5.24
  -3  -5   6   29.38    2.02
  -3   5  -6   25.58    2.65
  -3   5  -6   33.18    2.89
  -3  -5   7   25.03    2.75
  -3  -5   7   34.18    3.16
  -3   5  -7   31.50    3.20
  -3   5  -7   24.90    2.70
  -3  -5   8  746.48   19.38
  -3  -5   8  790.90   16.88
  -3   5  -8  709.54   19.53
  -3  -5   8  742.95   18.95
  -3  -5   9   46.27    4.00
  -3  -5   9   41.62    2.83
  -3  -5   9   41.34    3.92
  -3  -5  10   91.94    4.23
  -3  -5  10   96.46    5.90
  -3  -5  10   92.02    5.55
  -3  -5  11   26.46    2.93
  -3  -5  11   24.90    2.10
  -3  -5  11   27.93    2.85
  -3  -5  12   -0.13    1.00
  -3  -5  12    0.24    0.70
  -3  -5  13    7.36    0.97
  -3  -6 -13    1.70    0.56
  -3  -6 -12    4.14    1.30
  -3   6  12    5.56    0.94
  -3   6  12    5.33    1.25
  -3  -6 -11    4.85    1.60
  -3   6  11    4.63    1.62
  -3   6  11    4.05    1.05
  -3   6  10   70.09    4.72
  -3   6  10   67.68    3.51
  -3   6   9   91.50    5.53
  -3   6   9   87.64    4.12
   3  -6   9   79.41    5.10
  -3   6   8  210.21    7.14
  -3   6   8  213.38    6.85
  -3   6   8  226.09    8.94
   3  -6   8  211.83    9.32
  -3  -6  -8  229.79    8.93
   3  -6   8  215.69    8.58
  -3   6   7  157.82    6.96
  -3   6   7  155.88    5.59
  -3   6   7  142.98    5.13
   3  -6   7  147.49    6.58
  -3  -6  -7  155.56    6.89
   3  -6   7  145.43    7.23
  -3   6   6   84.55    3.77
  -3  -6  -6   90.46    4.83
  -3   6   6   78.41    3.36
  -3   6   6   84.84    3.72
  -3   6   5  103.13    3.94
  -3   6   5   98.41    3.84
  -3   6   4  356.59    8.57
  -3   6   4  361.45    8.58
  -3   6   3 2298.06   41.31
  -3   6   2  871.26   16.68
  -3   6   1 1393.62   25.31
   3   6   0    3.67    0.56
  -3   6   0    3.94    0.57
   3   6   1 1373.59   24.95
  -3   6  -1 1339.45   26.65
  -3  -6   1 1401.19   27.48
  -3   6  -2  865.51   18.63
   3   6   2  896.67   16.95
  -3   6  -3 2302.19   43.09
   3   6   3 2274.58   41.06
   3   6   4  365.79    8.69
  -3   6  -5   99.92    5.01
   3   6   5  108.73    4.03
  -3  -6   6   97.17    3.78
   3   6   6   86.61    3.84
  -3   6  -6   87.24    5.01
  -3   6  -6   86.72    4.76
  -3  -6   7  147.71    6.56
  -3  -6   7  148.36    5.19
  -3  -6   7  140.06    6.53
  -3   6  -7  140.64    6.87
  -3   6  -7  144.50    6.47
  -3  -6   8  211.09    8.64
  -3  -6   8  228.35    7.00
  -3   6  -8  214.90    9.16
  -3  -6   8  216.89    8.48
  -3  -6   9   74.32    5.04
  -3  -6   9   83.33    3.96
  -3  -6   9   78.20    5.36
  -3  -6  10   71.44    3.60
  -3  -6  10   64.46    4.83
  -3  -6  10   69.97    4.76
  -3  -6  11    5.14    1.79
  -3  -6  11    4.56    1.16
  -3  -6  11    4.85    1.63
  -3  -6  12    4.25    1.20
  -3  -6  12    4.55    0.89
  -3  -6  13    2.53    0.66
  -3   7  12   30.30    2.16
  -3  -7 -12   25.49    2.18
  -3   7  11   20.32    2.41
  -3   7  11   19.22    1.72
  -3  -7 -11   16.68    2.24
  -3   7  10    7.53    1.93
  -3   7  10    6.14    1.30
  -3   7   9  108.18    5.96
  -3   7   9  102.60    4.44
   3  -7   9  103.68    5.80
  -3   7   8  271.98    9.98
  -3   7   8  280.47    7.96
  -3   7   8  266.94    8.32
   3  -7   8  266.78    9.80
  -3  -7  -8  274.50   10.08
   3  -7   8  258.87   10.58
  -3   7   7   99.21    4.40
  -3   7   7  104.81    5.61
  -3   7   7  106.58    4.21
   3  -7   7   96.44    5.33
  -3  -7  -7  105.40    5.73
   3  -7   7  105.12    6.10
  -3   7   6  246.67    7.48
  -3  -7  -6  252.42    8.83
  -3   7   6  260.52    7.46
  -3   7   6  256.08    8.76
  -3   7   6  253.71    6.95
  -3   7   5   65.42    3.11
  -3   7   5   53.17    2.79
  -3   7   4   70.86    3.09
  -3   7   3  134.36    4.22
  -3   7   2   71.86    2.69
  -3  -7  -2   70.27    4.09
  -3   7   2   66.57    2.69
  -3   7   1  208.66    5.24
  -3  -7   0   97.40    4.54
   3   7   0   96.77    3.04
  -3   7   0   93.33    3.02
   3   7   1  204.64    5.16
   3   7   2   72.74    2.74
  -3   7  -2   78.23    3.88
  -3   7  -3  121.75    5.18
   3   7   3  125.08    4.02
   3   7   4   87.37    3.47
  -3   7  -5   58.19    3.90
   3   7   5   57.57    2.91
  -3   7  -5   53.14    3.60
  -3  -7   6  238.56    8.50
  -3  -7   6  266.52    7.17
   3   7   6  257.69    7.59
  -3   7  -6  254.24    9.35
  -3   7  -6  256.06    8.94
  -3  -7   7   93.56    5.23
  -3  -7   7   92.68    5.31
  -3  -7   7  106.97    4.26
  -3   7  -7   97.97    5.86
  -3   7  -7  113.22    5.68
  -3  -7   8  265.32    9.90
  -3  -7   8  274.71    7.86
  -3  -7   8  272.65   10.34
  -3   7  -8  246.83   10.21
  -3  -7   8  270.00    9.66
  -3  -7   9  105.13    5.94
  -3  -7   9  103.66    4.43
  -3  -7   9  104.71    6.10
  -3  -7  10    5.10    1.21
  -3  -7  10    7.71    2.17
  -3  -7  11   16.49    1.60
  -3  -7  11   20.35    2.54
  -3  -7  11   16.24    2.28
  -3  -7  12   20.84    1.44
  -3  -7  12   28.01    2.29
  -3   8  12    1.84    0.82
  -3  -8 -12    1.52    0.93
  -3   8  11   13.04    1.97
  -3  -8 -11   13.24    2.08
  -3   8  10    3.55    1.05
  -3   8  10    4.90    1.69
  -3  -8 -10    3.80    1.80
  -3   8   9  100.34    5.66
  -3   8   9   94.79    4.17
   3  -8   9   87.26    5.28
  -3   8   8    9.41    2.16
  -3   8   8    8.25    1.38
  -3   8   8   11.53    1.64
   3  -8   8    9.94    2.17
  -3  -8  -8    9.37    2.13
   3  -8   8    7.63    2.09
  -3  -8  -7  110.36    5.96
  -3   8   7  107.25    4.65
  -3   8   7  108.09    5.68
  -3   8   7  118.25    4.42
   3  -8   7   95.58    5.40
  -3   8   6  131.35    5.17
  -3   8   6  135.87    6.10
  -3   8   6  136.77    4.63
  -3   8   5  284.47    7.97
  -3   8   4  882.21   18.28
  -3   8   4  889.98   18.02
  -3   8   3  365.86    8.74
  -3  -8  -3  373.83   11.40
  -3   8   3  356.89    8.55
  -3  -8  -2 1724.27   36.00
  -3   8   2 1808.49   32.83
  -3   8   1   28.28    1.65
   3   8  -1   26.13    1.58
   3   8   0  133.35    3.95
  -3   8   0  129.77    3.94
  -3   8  -1   28.14    1.65
   3   8   1   28.27    1.63
   3   8   2 1730.22   31.88
   3   8   3  373.86    8.89
  -3   8  -3  375.22   10.76
   3   8   4  860.11   17.77
  -3   8  -5  272.85    9.69
   3   8   5  291.56    8.04
  -3   8  -5  297.16    9.64
  -3  -8   6  123.63    5.76
  -3  -8   6  136.44    4.64
  -3   8  -6  120.69    6.36
   3   8   6  121.20    4.90
  -3   8  -6  138.23    6.40
  -3  -8   7  104.27    5.54
  -3  -8   7  111.05    5.79
  -3  -8   7  116.83    4.45
  -3   8  -7   93.82    5.93
  -3   8  -7  102.85    5.65
  -3  -8   8    7.34    1.31
  -3  -8   8    7.43    2.17
  -3  -8   8    7.87    1.96
  -3  -8   8    8.25    1.92
  -3  -8   9   93.58    5.54
  -3  -8   9   92.33    4.08
  -3  -8   9   95.41    5.81
  -3  -8  10    3.73    1.61
  -3  -8  10    4.87    1.16
  -3  -8  10    3.04    1.78
  -3  -8  11   16.08    2.20
  -3  -8  11   13.59    1.42
  -3  -8  11   16.31    2.16
  -3  -8  12    2.51    1.06
  -3  -9 -12    0.91    0.92
  -3   9  11    2.87    1.27
  -3  -9 -11    2.86    1.39
  -3   9  10   83.79    4.78
  -3   9  10   88.48    3.71
   3  -9  10   87.80    4.88
  -3  -9 -10   81.62    4.97
  -3   9   9   11.73    1.58
  -3   9   9   17.63    2.60
   3  -9   9    9.92    2.14
  -3  -9  -9   13.62    2.43
  -3   9   8   70.60    4.74
  -3   9   8   72.64    3.54
   3  -9   8   67.04    4.61
  -3  -9  -8   72.73    4.93
  -3   9   7    2.58    1.47
  -3   9   7    4.27    1.03
   3  -9   7    2.64    1.40
  -3   9   7    1.73    1.01
  -3  -9  -7    2.44    1.69
  -3  -9  -7    2.12    1.65
  -3  -9  -7    3.57    1.59
  -3   9   6   21.77    2.50
  -3   9   6   23.52    1.81
   3  -9   6   22.70    2.55
  -3   9   6   25.59    2.23
  -3  -9  -6   22.97    2.69
  -3  -9  -6   20.56    3.02
  -3   9   5   24.29    2.07
  -3   9   5   26.87    1.80
  -3   9   4   40.32    2.48
  -3  -9  -4   40.41    3.62
  -3   9   4   40.63    2.35
  -3   9   3  133.95    4.57
  -3  -9  -3  124.18    6.21
  -3   9   3  132.46    4.34
  -3  -9  -2 2120.95   42.45
  -3   9   2 2121.28   38.86
  -3  -9  -1  686.19   17.08
   3   9  -1  685.64   14.27
  -3   9   1  699.03   14.26
   3   9   0  508.53   11.20
  -3   9   0  537.63   11.35
  -3   9  -1  709.89   14.54
   3   9   1  696.63   14.40
   3   9   2 2092.30   38.35
   3   9   3  128.32    4.43
   3   9   4   43.45    2.53
  -3   9  -4   37.03    3.21
   3   9   5   21.42    1.90
  -3   9  -5   20.37    2.62
  -3  -9   6   22.19    2.51
  -3  -9   6   24.76    2.73
   3   9   6   19.93    2.02
  -3   9  -6   24.82    2.87
  -3  -9   7    1.75    1.36
  -3  -9   7    4.20    0.99
  -3  -9   7    2.54    1.41
   3   9   7    2.53    1.08
  -3   9  -7    3.61    1.67
  -3  -9   8   71.14    3.46
  -3  -9   8   64.89    4.56
  -3  -9   8   66.39    4.48
  -3  -9   9   13.29    1.61
  -3  -9   9   12.69    2.50
  -3  -9   9   10.95    2.23
  -3  -9   9   15.60    2.40
  -3  -9  10   85.91    4.89
  -3  -9  10   82.67    3.55
  -3  -9  10   76.63    4.82
  -3  -9  11    4.03    1.37
  -3  -9  12    1.29    0.88
  -3 -10 -12    0.85    0.55
  -3 -10 -12    1.89    0.79
  -3  10  11    1.75    1.07
  -3 -10 -11    0.14    1.18
  -3  10  10    3.79    1.48
   3 -10  10    5.30    1.52
  -3 -10 -10    3.54    1.53
  -3  10   9   57.23    4.16
  -3  10   9   57.08    3.03
   3 -10   9   57.52    4.18
  -3 -10  -9   48.10    3.99
  -3  10   8   48.89    3.86
  -3  10   8   40.75    2.60
   3 -10   8   39.29    3.58
  -3 -10  -8   36.33    3.61
  -3  10   7   84.92    4.17
  -3  10   7   87.12    5.06
  -3  10   7   85.03    3.70
   3 -10   7   89.20    5.16
  -3  10   7   82.52    4.31
  -3 -10  -7   86.57    5.37
  -3 -10  -7   91.57    5.35
  -3 -10  -7   82.06    6.02
  -3  10   6    3.88    1.05
  -3  10   6    1.45    1.24
  -3  10   6    3.61    0.91
   3 -10   6    3.79    1.51
  -3  10   6    4.16    1.21
  -3 -10  -6    2.37    1.43
  -3 -10  -6    3.92    1.79
  -3  10   5  135.44    5.29
  -3 -10  -5  145.47    6.35
  -3 -10  -5  142.10    7.23
  -3  10   5  130.96    4.88
  -3  10   5  134.17    5.90
  -3  10   4  467.37   11.49
  -3 -10  -4  462.15   14.34
  -3  10   4  482.10   11.11
  -3  10   3   37.68    2.37
  -3 -10  -3   35.42    3.45
  -3  10   3   38.31    2.19
  -3 -10  -2    0.20    1.36
  -3  10   2    4.28    0.91
  -3 -10  -1 1055.45   24.00
   3  10  -1 1073.77   20.93
  -3  10   1 1036.71   20.77
  -3 -10   0   52.60    3.76
   3  10   0   52.34    2.61
  -3  10   0   58.33    2.72
  -3  10  -1 1050.53   20.73
   3  10   1 1034.06   20.54
   3  10   2    3.33    0.83
  -3  10  -3   35.56    3.19
   3  10   3   41.31    2.42
  -3  10  -4  441.39   12.59
   3  10   4  453.39   11.00
  -3  10  -4  429.74   12.96
   3  10   5  130.59    5.12
  -3  10  -5  134.77    6.54
  -3 -10   6    2.76    1.28
   3  10   6    2.44    1.05
  -3  10  -6    3.27    1.59
  -3 -10   6    5.14    1.63
  -3 -10   7   82.88    5.08
  -3 -10   7   82.15    4.94
   3  10   7   78.48    4.14
  -3 -10   8   41.25    3.62
  -3 -10   8   44.58    3.84
  -3 -10   9   56.76    4.34
  -3 -10   9   60.13    4.19
  -3 -10   9   52.27    4.05
  -3 -10  10    2.84    1.49
  -3 -10  10    1.49    1.47
  -3 -10  11    1.61    1.12
  -3 -10  12    1.23    0.77
  -3 -11 -12   -0.51    0.56
  -3 -11 -11   -0.26    1.06
   3 -11  10   48.68    3.43
  -3 -11 -10   52.93    3.79
  -3  11  10   51.05    3.43
   3 -11   9   23.60    2.66
  -3 -11  -9   22.01    2.86
  -3  11   9   25.12    2.77
   3 -11   8   14.81    2.44
  -3 -11  -8   14.32    2.48
  -3  11   8   15.10    2.48
   3 -11   7    0.42    1.29
  -3 -11  -7    1.59    1.32
  -3  11   7    0.30    0.84
  -3 -11  -7    0.21    1.49
  -3 -11  -7    1.91    1.87
  -3  11   7    0.55    0.87
  -3  11   7   -0.39    1.33
   3 -11   6  122.80    6.06
  -3  11   6  129.17    5.09
  -3  11   6  125.91    5.96
  -3 -11  -6  125.76    7.27
  -3 -11  -6  135.07    6.42
  -3  11   6  125.07    5.34
  -3  11   5   24.13    2.04
  -3  11   5   24.61    2.56
  -3 -11  -5   25.63    2.80
  -3 -11  -5   25.02    3.31
  -3  11   5   24.33    2.23
  -3  11   4  373.78    9.44
  -3  11   4  371.49   10.68
  -3  11   4  368.72    9.95
  -3  11   3  443.64   11.05
  -3 -11  -3  477.06   14.34
  -3  11   3  457.14   12.50
  -3  11   2  107.84    4.22
  -3 -11  -2  110.40    6.01
   3  11  -1  115.08    4.34
  -3  11   1  118.70    4.36
   3  11   0  274.62    7.42
  -3  11   0  268.41    7.41
  -3  11  -1  119.06    4.42
   3  11   1  119.16    4.31
  -3  11  -2   93.77    5.13
  -3  11  -2  104.88    5.72
   3  11   2  106.97    4.13
  -3  11  -3  430.44   12.71
  -3  11  -3  425.21   12.91
   3  11   3  456.79   10.93
  -3  11  -4  365.25   11.42
  -3  11  -4  379.40   10.68
   3  11   4  375.77    9.86
  -3  11  -4  362.39   11.90
   3  11   5   22.98    2.15
  -3  11  -5   28.28    3.23
  -3 -11   5   25.93    2.73
   3  11   6  125.34    5.27
  -3 -11   6  120.43    5.89
  -3 -11   6  121.88    6.06
   3  11   7   -0.15    0.84
  -3 -11   7    0.22    1.25
  -3 -11   7    0.80    1.24
  -3 -11   8   11.64    2.22
  -3 -11   8   14.76    2.40
  -3  11  -8   10.68    2.45
  -3 -11   9   21.79    2.87
  -3 -11   9   26.34    2.94
  -3 -11   9   22.01    2.63
  -3 -11  10   42.50    3.58
  -3 -11  10   45.19    3.62
  -3 -11  11   -0.25    1.05
  -3 -12 -11    3.18    0.97
  -3 -12 -11    2.17    1.13
   3 -12  10   38.31    2.98
  -3 -12 -10   34.32    3.07
   3 -12   9    5.24    1.67
  -3 -12  -9    7.12    1.91
  -3  12   9    6.73    1.74
   3 -12   8   61.40    4.35
  -3 -12  -8   68.05    4.70
  -3  12   8   68.84    4.45
   3 -12   7  189.76    8.00
  -3 -12  -7  204.42    8.34
  -3  12   7  201.49    7.94
   3 -12   6  376.92   11.89
  -3  12   6  372.13   10.75
  -3 -12  -6  412.02   14.24
  -3 -12  -6  401.57   12.25
  -3  12   6  361.47   11.46
  -3  12   6  389.32   10.36
   3 -12   5    9.73    1.88
  -3  12   5    7.62    1.28
  -3  12   5   10.39    1.85
  -3 -12  -5    9.29    2.22
  -3 -12  -5   13.71    2.29
  -3  12   5   10.87    1.69
  -3  12   4  173.30    5.67
  -3  12   4  179.60    6.88
  -3  12   4  171.51    6.75
  -3  12   4  171.67    6.13
  -3 -12  -4  179.01    8.44
  -3 -12  -4  162.99    6.87
  -3  12   3  151.68    6.33
  -3  12   3  157.32    5.61
  -3 -12  -3  160.59    7.72
  -3  12   3  154.03    6.62
  -3  12   2  374.53    9.87
   3  12  -2  398.72   10.09
  -3 -12  -2  403.89   12.83
  -3  12   2  372.12   11.45
  -3 -12  -1   46.26    3.81
  -3  12   1   43.05    3.48
  -3  12   1   41.68    3.81
   3  12  -1   46.64    2.70
  -3  12   1   38.57    2.47
  -3  12   0   90.29    5.53
   3  12   0   93.91    3.96
  -3  12   0   95.78    4.05
  -3  12  -1   36.05    3.29
  -3  12  -1   40.41    2.55
   3  12   1   46.17    2.65
  -3  12  -2  348.26   11.50
  -3  12  -2  369.64   12.33
  -3  12  -2  378.75    9.87
   3  12   2  383.21    9.74
  -3  12  -3  150.48    6.87
  -3  12  -3  161.54    7.67
  -3  12  -3  156.69    6.41
   3  12   3  155.06    5.54
  -3  12  -4  156.53    7.04
  -3  12  -4  167.54    6.59
[truncated: 477,075 more chars]
