# Supplementary material for: Cu(ii)/SPDO complex catalyzed asymmetric Baeyer–Villiger oxidation of 2-arylcyclobutanones and its application for the total synthesis of eupomatilones 5 and 6
Source: Chem Sci. 2022 Jun 23;13(28):8429–35. doi: 10.1039/d2sc02079c (PMC9297696; doi:10.1039/d2sc02079c)
Supplement: SC-013-D2SC02079C-s003 [file SC-013-D2SC02079C-s003.cif]

# Electronic Supplementary Material (ESI) for Chemical Science.
# This journal is © The Royal Society of Chemistry 2022

####################################################################### 
# 
# This file contains crystal structure data downloaded from the 
# Cambridge Structural Database (CSD) hosted by the Cambridge 
# Crystallographic Data Centre (CCDC).
# 
# Full information about CCDC data access policies and citation 
# guidelines are available at http://www.ccdc.cam.ac.uk/access/V1 
# 
# Audit and citation data items may have been added by the CCDC. 
# Please retain this information to preserve the provenance of 
# this file and to allow appropriate attribution of the data. 
# 
#######################################################################

data_zhangchsh_0412_3_twin1_hklf4
_database_code_depnum_ccdc_archive 'CCDC 2169290'
loop_
_audit_author_name
_audit_author_address
'Chang-sheng Zhang'
;LanZhou University
China
;
_audit_update_record             
;
2022-04-28 deposited with the CCDC.	2022-06-22 downloaded from the CCDC.
;
_audit_creation_date             2022-04-15
_audit_creation_method           
;
Olex2 1.3
(compiled 2020.11.12 svn.r5f609507 for OlexSys, GUI svn.r6408)
;
_shelx_SHELXL_version_number     2018/3
_chemical_name_common            ?
_chemical_name_systematic        ?
_chemical_formula_moiety         'C16 H14 O2'
_chemical_formula_sum            'C16 H14 O2'
_chemical_formula_weight         238.27
_chemical_absolute_configuration ad
_chemical_melting_point          ?
_chemical_oxdiff_formula         'C11 H10 N O'
loop_
_atom_type_symbol
_atom_type_description
_atom_type_scat_dispersion_real
_atom_type_scat_dispersion_imag
_atom_type_scat_source
C C 0.0181 0.0091 'International Tables Vol C Tables 4.2.6.8 and 6.1.1.4'
H H 0.0000 0.0000 'International Tables Vol C Tables 4.2.6.8 and 6.1.1.4'
O O 0.0492 0.0322 'International Tables Vol C Tables 4.2.6.8 and 6.1.1.4'

_shelx_space_group_comment       
;
The symmetry employed for this shelxl refinement is uniquely defined
by the following loop, which should always be used as a source of
symmetry information in preference to the above space-group names.
They are only intended as comments.
;
_space_group_crystal_system      orthorhombic
_space_group_IT_number           19
_space_group_name_H-M_alt        'P 21 21 21'
_space_group_name_Hall           'P 2ac 2ab'
loop_
_space_group_symop_operation_xyz
'x, y, z'
'-x+1/2, -y, z+1/2'
'-x, y+1/2, -z+1/2'
'x+1/2, -y+1/2, -z'

_cell_length_a                   5.2470(2)
_cell_length_b                   8.2089(2)
_cell_length_c                   28.1307(9)
_cell_angle_alpha                90
_cell_angle_beta                 90
_cell_angle_gamma                90
_cell_volume                     1211.65(7)
_cell_formula_units_Z            4
_cell_measurement_reflns_used    4958
_cell_measurement_temperature    149.99(10)
_cell_measurement_theta_max      73.1610
_cell_measurement_theta_min      3.1860
_shelx_estimated_absorpt_T_max   ?
_shelx_estimated_absorpt_T_min   ?
_exptl_absorpt_coefficient_mu    0.679
_exptl_absorpt_correction_T_max  1.00000
_exptl_absorpt_correction_T_min  0.78142
_exptl_absorpt_correction_type   multi-scan
_exptl_absorpt_process_details   
;
CrysAlisPro 1.171.41.113a (Rigaku Oxford Diffraction, 2021)
Empirical absorption correction using spherical harmonics,
implemented in SCALE3 ABSPACK scaling algorithm.
;
_exptl_absorpt_special_details   ?
_exptl_crystal_colour            'clear light colourless'
_exptl_crystal_colour_lustre     clear
_exptl_crystal_colour_modifier   light
_exptl_crystal_colour_primary    colourless
_exptl_crystal_density_diffrn    1.306
_exptl_crystal_density_meas      ?
_exptl_crystal_density_method    ?
_exptl_crystal_description       block
_exptl_crystal_F_000             504
_exptl_crystal_size_max          0.18
_exptl_crystal_size_mid          0.15
_exptl_crystal_size_min          0.12
_exptl_transmission_factor_max   ?
_exptl_transmission_factor_min   ?
_diffrn_reflns_av_R_equivalents  ?
_diffrn_reflns_av_unetI/netI     0.0166
_diffrn_reflns_Laue_measured_fraction_full 1.000
_diffrn_reflns_Laue_measured_fraction_max 0.975
_diffrn_reflns_limit_h_max       6
_diffrn_reflns_limit_h_min       -6
_diffrn_reflns_limit_k_max       10
_diffrn_reflns_limit_k_min       -10
_diffrn_reflns_limit_l_max       34
_diffrn_reflns_limit_l_min       -30
_diffrn_reflns_number            2834
_diffrn_reflns_point_group_measured_fraction_full 1.000
_diffrn_reflns_point_group_measured_fraction_max 0.956
_diffrn_reflns_theta_full        67.684
_diffrn_reflns_theta_max         77.403
_diffrn_reflns_theta_min         3.142
_diffrn_ambient_environment      N~2~
_diffrn_ambient_temperature      149.99(10)
_diffrn_detector                 'Hybrid Pixel Array Detector'
_diffrn_detector_area_resol_mean 10.0000
_diffrn_detector_type            HyPix
_diffrn_measured_fraction_theta_full 1.000
_diffrn_measured_fraction_theta_max 0.975
_diffrn_measurement_details      
;
List of Runs (angles in degrees, time in seconds):

  # Type    Start    End  Width  t~exp~   \w     \q     \k     \f   Frames
#--------------------------------------------------------------------------
  1  \w     62.00 116.00   1.00    0.12    --   47.45  57.00-150.00   54
  2  \w    126.00 152.00   1.00    0.40    --  107.75  37.00 -60.00   26
  3  \w    146.00 172.00   1.00    0.40    --  107.75  37.00-180.00   26
  4  \w    102.00 128.00   1.00    0.40    --  107.75  37.00-180.00   26
  5  \w    -21.00   5.00   1.00    0.12    --   47.45 -19.00 -60.00   26
  6  \w    -19.00  15.00   1.00    0.12    --   47.45 -19.00-150.00   34
  7  \w     37.00  63.00   1.00    0.40    --  107.75-125.00 -60.00   26
  8  \w     37.00  63.00   1.00    0.40    --  107.75-125.00-180.00   26
  9  \w     76.00 108.00   1.00    0.40    --  107.75-109.00-144.00   32
 10  \w     86.00 112.00   1.00    0.40    --  107.75-125.00 -60.00   26
 11  \w     80.00 106.00   1.00    0.40    --  107.75 -99.00   0.00   26
 12  \w     -9.00  33.00   1.00    0.12    --   47.45 -49.00  98.00   42
 13  \w     30.00 108.00   1.00    0.12    --   47.45-150.00  66.00   78
 14  \w     58.00  99.00   1.00    0.40    --  107.75 -99.00  90.00   41
 15  \w     72.00 100.00   1.00    0.40    --  107.75 -77.00  90.00   28
 16  \w     35.00  62.00   1.00    0.40    --  107.75 -57.00 -60.00   27
 17  \w     51.00 102.00   1.00    0.40    --  107.75 -77.00-150.00   51
 18  \w     37.00  62.00   1.00    0.40    --  107.75 -57.00-180.00   25
 19  \w   -105.00 -71.00   1.00    0.40    -- -100.00 109.00 -48.00   34
 20  \w   -104.00 -40.00   1.00    0.40    -- -100.00 122.00 -49.00   64
 21  \w    -63.00 -37.00   1.00    0.40    -- -100.00 125.00-120.00   26
 22  \w   -112.00 -76.00   1.00    0.40    -- -100.00 125.00-120.00   36
 23  \w    -67.00 -29.00   1.00    0.40    -- -100.00 125.00  90.00   38
 24  \w   -112.00 -86.00   1.00    0.40    -- -100.00 125.00  90.00   26
 25  \w    -83.00 -29.00   1.00    0.40    -- -100.00  72.00  68.00   54
 26  \w    -69.00 -44.00   1.00    0.40    -- -100.00  57.00 -30.00   25
 27  \w    -53.00 -27.00   1.00    0.40    -- -100.00  57.00 -90.00   26
 28  \w    -54.00 -28.00   1.00    0.40    -- -100.00  49.00-114.00   26
 29  \w   -171.00 -97.00   1.00    0.40    -- -100.00 -19.00   0.00   74
 30  \w   -170.00-131.00   1.00    0.40    -- -100.00 -37.00   0.00   39
 31  \w   -161.00 -80.00   1.00    0.40    -- -100.00 -72.00 -61.00   81
 32  \w   -123.00 -97.00   1.00    0.40    -- -100.00 -37.00   0.00   26
 33  \w   -168.00-141.00   1.00    0.40    -- -100.00 -49.00  98.00   27
 34  \w   -173.00-135.00   1.00    0.40    -- -100.00 -37.00 150.00   38
 35  \w   -122.00 -96.00   1.00    0.40    -- -100.00 -37.00 150.00   26
 36  \w   -113.00 -88.00   1.00    0.40    -- -100.00 -49.00  98.00   25
 37  \w   -123.00 -94.00   1.00    0.40    -- -100.00 -99.00  90.00   29
 38  \w   -165.00-132.00   1.00    0.40    -- -100.00 -99.00  90.00   33
 39  \w   -165.00 -77.00   1.00    0.40    -- -100.00-150.00  66.00   88
 40  \w   -117.00 -66.00   1.00    0.12    --  -47.45-150.00  66.00   51
;
_diffrn_measurement_device       'four-circle diffractometer'
_diffrn_measurement_device_type  'ROD, Synergy Custom system, HyPix'
_diffrn_measurement_method       '\w scans'
_diffrn_orient_matrix_type       
'CrysAlisPro convention (1999,Acta A55,543-557)'
_diffrn_orient_matrix_UB_11      -0.0024211000
_diffrn_orient_matrix_UB_12      0.1498838000
_diffrn_orient_matrix_UB_13      0.0329667000
_diffrn_orient_matrix_UB_21      -0.2921600000
_diffrn_orient_matrix_UB_22      0.0099163000
_diffrn_orient_matrix_UB_23      -0.0045271000
_diffrn_orient_matrix_UB_31      -0.0288140000
_diffrn_orient_matrix_UB_32      -0.1126416000
_diffrn_orient_matrix_UB_33      0.0434698000
_diffrn_radiation_monochromator  mirror
_diffrn_radiation_probe          x-ray
_diffrn_radiation_type           'Cu K\a'
_diffrn_radiation_wavelength     1.54184
_diffrn_source                   'Rotating-anode X-ray tube'
_diffrn_source_type              'Rigaku (Cu) X-ray Source'
_reflns_Friedel_coverage         0.642
_reflns_Friedel_fraction_full    1.000
_reflns_Friedel_fraction_max     0.929
_reflns_number_gt                2623
_reflns_number_total             2834
_reflns_special_details          
;
 _reflns_Friedel_fraction is defined as the number of unique
 Friedel pairs measured divided by the number that would be
 possible theoretically, ignoring centric projections and
 systematic absences. Completness statistics refer to single and
 composite reflections containing twin component 1 only.
;
_reflns_threshold_expression     'I > 2\s(I)'
_computing_cell_refinement       'CrysAlisPro 1.171.41.113a (Rigaku OD, 2021)'
_computing_data_collection       'CrysAlisPro 1.171.41.113a (Rigaku OD, 2021)'
_computing_data_reduction        'CrysAlisPro 1.171.41.113a (Rigaku OD, 2021)'
_computing_molecular_graphics    'Olex2 1.3 (Dolomanov et al., 2009)'
_computing_publication_material  'Olex2 1.3 (Dolomanov et al., 2009)'
_computing_structure_refinement  'SHELXL 2018/3 (Sheldrick, 2015)'
_computing_structure_solution    'SHELXT  (Sheldrick, 2015)'
_refine_diff_density_max         0.318
_refine_diff_density_min         -0.366
_refine_diff_density_rms         0.097
_refine_ls_abs_structure_details 
;
 Classical Flack method preferred over Parsons because s.u. lower.
;
_refine_ls_abs_structure_Flack   -0.3(3)
_refine_ls_extinction_coef       .
_refine_ls_extinction_method     none
_refine_ls_goodness_of_fit_ref   1.112
_refine_ls_hydrogen_treatment    constr
_refine_ls_matrix_type           full
_refine_ls_number_parameters     164
_refine_ls_number_reflns         2834
_refine_ls_number_restraints     0
_refine_ls_R_factor_all          0.0727
_refine_ls_R_factor_gt           0.0687
_refine_ls_restrained_S_all      1.112
_refine_ls_shift/su_max          0.000
_refine_ls_shift/su_mean         0.000
_refine_ls_structure_factor_coef Fsqd
_refine_ls_weighting_details     
'w=1/[\s^2^(Fo^2^)+(0.1504P)^2^+0.0769P] where P=(Fo^2^+2Fc^2^)/3'
_refine_ls_weighting_scheme      calc
_refine_ls_wR_factor_gt          0.1927
_refine_ls_wR_factor_ref         0.1994
_refine_special_details          
;
 Refined as a 2-component twin.
;
_olex2_refinement_description    
;
1. Twinned data refinement
 Scales: 0.504(7)
 0.496(7)
2. Fixed Uiso
 At 1.2 times of:
  All C(H) groups, All C(H,H) groups
3.a Ternary CH refined with riding coordinates:
 C13(H13)
3.b Secondary CH2 refined with riding coordinates:
 C14(H14A,H14B), C15(H15A,H15B)
3.c Aromatic/amide H refined with riding coordinates:
 C1(H1), C2(H2), C3(H3), C4(H4), C6(H6), C8(H8), C9(H9), C10(H10), C11(H11)
;
_atom_sites_solution_hydrogens   geom
_atom_sites_solution_primary     dual
_atom_sites_solution_secondary   ?
loop_
_atom_site_label
_atom_site_type_symbol
_atom_site_fract_x
_atom_site_fract_y
_atom_site_fract_z
_atom_site_U_iso_or_equiv
_atom_site_adp_type
_atom_site_occupancy
_atom_site_site_symmetry_order
_atom_site_calc_flag
_atom_site_refinement_flags_posn
_atom_site_refinement_flags_adp
_atom_site_refinement_flags_occupancy
_atom_site_disorder_assembly
_atom_site_disorder_group
O1 O 0.2266(5) 0.7101(3) 0.69060(9) 0.0375(6) Uani 1 1 d . . . . .
O2 O -0.0111(6) 0.7152(4) 0.75609(10) 0.0445(7) Uani 1 1 d . . . . .
C1 C 0.6316(10) 0.4917(5) 0.39457(15) 0.0483(10) Uani 1 1 d . . . . .
H1 H 0.760990 0.532609 0.374171 0.058 Uiso 1 1 calc R U . . .
C2 C 0.4468(9) 0.3901(4) 0.37675(13) 0.0412(9) Uani 1 1 d . . . . .
H2 H 0.446788 0.360720 0.344087 0.049 Uiso 1 1 calc R U . . .
C3 C 0.2610(10) 0.3314(6) 0.40697(15) 0.0510(10) Uani 1 1 d . . . . .
H3 H 0.132722 0.260891 0.394967 0.061 Uiso 1 1 calc R U . . .
C4 C 0.2594(9) 0.3741(5) 0.45444(15) 0.0443(9) Uani 1 1 d . . . . .
H4 H 0.129989 0.332270 0.474676 0.053 Uiso 1 1 calc R U . . .
C5 C 0.4449(6) 0.4776(3) 0.47316(12) 0.0283(7) Uani 1 1 d . . . . .
C6 C 0.6300(9) 0.5347(5) 0.44216(14) 0.0443(9) Uani 1 1 d . . . . .
H6 H 0.759166 0.605143 0.453897 0.053 Uiso 1 1 calc R U . . .
C7 C 0.4444(6) 0.5228(3) 0.52453(12) 0.0277(7) Uani 1 1 d . . . . .
C8 C 0.2577(8) 0.4664(5) 0.55560(14) 0.0419(9) Uani 1 1 d . . . . .
H8 H 0.124695 0.399334 0.543656 0.050 Uiso 1 1 calc R U . . .
C9 C 0.2609(8) 0.5054(5) 0.60336(14) 0.0431(9) Uani 1 1 d . . . . .
H9 H 0.130201 0.465362 0.623595 0.052 Uiso 1 1 calc R U . . .
C10 C 0.6325(8) 0.6229(4) 0.54380(13) 0.0376(8) Uani 1 1 d . . . . .
H10 H 0.761842 0.665012 0.523620 0.045 Uiso 1 1 calc R U . . .
C11 C 0.6352(8) 0.6626(4) 0.59168(14) 0.0400(8) Uani 1 1 d . . . . .
H11 H 0.764856 0.732154 0.603650 0.048 Uiso 1 1 calc R U . . .
C12 C 0.4525(7) 0.6024(4) 0.62216(12) 0.0314(7) Uani 1 1 d . . . . .
C13 C 0.4655(7) 0.6378(4) 0.67452(12) 0.0335(7) Uani 1 1 d . . . . .
H13 H 0.607181 0.716628 0.680483 0.040 Uiso 1 1 calc R U . . .
C14 C 0.5007(8) 0.4903(4) 0.70693(13) 0.0383(8) Uani 1 1 d . . . . .
H14A H 0.414545 0.392790 0.693868 0.046 Uiso 1 1 calc R U . . .
H14B H 0.683451 0.465601 0.711912 0.046 Uiso 1 1 calc R U . . .
C15 C 0.3745(8) 0.5473(4) 0.75277(13) 0.0384(8) Uani 1 1 d . . . . .
H15A H 0.297014 0.454798 0.770134 0.046 Uiso 1 1 calc R U . . .
H15B H 0.498652 0.602562 0.773804 0.046 Uiso 1 1 calc R U . . .
C16 C 0.1743(7) 0.6639(4) 0.73553(13) 0.0346(8) Uani 1 1 d . . . . .

loop_
_atom_site_aniso_label
_atom_site_aniso_U_11
_atom_site_aniso_U_22
_atom_site_aniso_U_33
_atom_site_aniso_U_23
_atom_site_aniso_U_13
_atom_site_aniso_U_12
O1 0.0471(14) 0.0346(11) 0.0309(12) 0.0005(9) 0.0014(11) 0.0113(11)
O2 0.0420(13) 0.0536(13) 0.0379(14) -0.0025(11) 0.0002(12) 0.0076(13)
C1 0.059(2) 0.0458(18) 0.0404(19) -0.0003(16) 0.0112(19) -0.0031(19)
C2 0.051(2) 0.0428(16) 0.0298(16) 0.0006(14) -0.0036(16) 0.0082(17)
C3 0.047(2) 0.064(2) 0.043(2) -0.0110(19) -0.0016(18) -0.011(2)
C4 0.0381(18) 0.053(2) 0.0414(19) -0.0072(17) 0.0006(17) -0.0131(18)
C5 0.0239(14) 0.0249(13) 0.0362(16) 0.0026(12) 0.0001(13) 0.0020(11)
C6 0.046(2) 0.0453(17) 0.041(2) -0.0035(16) 0.0101(17) -0.0133(18)
C7 0.0223(14) 0.0237(13) 0.0373(17) 0.0014(12) -0.0001(12) 0.0020(11)
C8 0.0305(16) 0.055(2) 0.0404(19) -0.0097(16) 0.0023(16) -0.0139(17)
C9 0.0319(17) 0.056(2) 0.0410(19) -0.0083(17) 0.0064(16) -0.0120(16)
C10 0.0335(17) 0.0423(17) 0.0369(17) 0.0024(14) 0.0003(15) -0.0111(15)
C11 0.0407(19) 0.0392(16) 0.0400(18) 0.0001(15) -0.0006(16) -0.0142(16)
C12 0.0311(16) 0.0264(13) 0.0368(17) -0.0003(12) -0.0006(14) 0.0023(12)
C13 0.0342(16) 0.0288(14) 0.0374(17) -0.0029(13) -0.0012(14) 0.0004(13)
C14 0.0406(19) 0.0332(15) 0.0411(18) 0.0022(14) -0.0062(15) 0.0066(14)
C15 0.0419(18) 0.0386(16) 0.0346(18) 0.0049(14) -0.0061(15) 0.0029(16)
C16 0.0375(18) 0.0332(14) 0.0331(16) -0.0031(13) -0.0033(14) -0.0017(14)

_geom_special_details            
;
 All esds (except the esd in the dihedral angle between two l.s. planes)
 are estimated using the full covariance matrix.  The cell esds are taken
 into account individually in the estimation of esds in distances, angles
 and torsion angles; correlations between esds in cell parameters are only
 used when they are defined by crystal symmetry.  An approximate (isotropic)
 treatment of cell esds is used for estimating esds involving l.s. planes.
;
loop_
_geom_bond_atom_site_label_1
_geom_bond_atom_site_label_2
_geom_bond_distance
_geom_bond_site_symmetry_2
_geom_bond_publ_flag
O1 C13 1.459(4) . ?
O1 C16 1.348(4) . ?
O2 C16 1.207(5) . ?
C1 H1 0.9500 . ?
C1 C2 1.374(6) . ?
C1 C6 1.385(5) . ?
C2 H2 0.9500 . ?
C2 C3 1.380(6) . ?
C3 H3 0.9500 . ?
C3 C4 1.380(6) . ?
C4 H4 0.9500 . ?
C4 C5 1.395(5) . ?
C5 C6 1.387(5) . ?
C5 C7 1.492(5) . ?
C6 H6 0.9500 . ?
C7 C8 1.392(5) . ?
C7 C10 1.394(5) . ?
C8 H8 0.9500 . ?
C8 C9 1.381(5) . ?
C9 H9 0.9500 . ?
C9 C12 1.387(5) . ?
C10 H10 0.9500 . ?
C10 C11 1.386(5) . ?
C11 H11 0.9500 . ?
C11 C12 1.378(5) . ?
C12 C13 1.503(5) . ?
C13 H13 1.0000 . ?
C13 C14 1.527(5) . ?
C14 H14A 0.9900 . ?
C14 H14B 0.9900 . ?
C14 C15 1.523(5) . ?
C15 H15A 0.9900 . ?
C15 H15B 0.9900 . ?
C15 C16 1.502(5) . ?

loop_
_geom_angle_atom_site_label_1
_geom_angle_atom_site_label_2
_geom_angle_atom_site_label_3
_geom_angle
_geom_angle_site_symmetry_1
_geom_angle_site_symmetry_3
_geom_angle_publ_flag
C16 O1 C13 110.5(3) . . ?
C2 C1 H1 119.9 . . ?
C2 C1 C6 120.2(4) . . ?
C6 C1 H1 119.9 . . ?
C1 C2 H2 120.5 . . ?
C1 C2 C3 119.1(4) . . ?
C3 C2 H2 120.5 . . ?
C2 C3 H3 119.6 . . ?
C2 C3 C4 120.8(4) . . ?
C4 C3 H3 119.6 . . ?
C3 C4 H4 119.5 . . ?
C3 C4 C5 121.0(4) . . ?
C5 C4 H4 119.5 . . ?
C4 C5 C7 121.0(3) . . ?
C6 C5 C4 117.2(3) . . ?
C6 C5 C7 121.7(3) . . ?
C1 C6 C5 121.7(4) . . ?
C1 C6 H6 119.1 . . ?
C5 C6 H6 119.1 . . ?
C8 C7 C5 121.8(3) . . ?
C8 C7 C10 116.7(3) . . ?
C10 C7 C5 121.5(3) . . ?
C7 C8 H8 119.2 . . ?
C9 C8 C7 121.7(3) . . ?
C9 C8 H8 119.2 . . ?
C8 C9 H9 119.6 . . ?
C8 C9 C12 120.9(4) . . ?
C12 C9 H9 119.6 . . ?
C7 C10 H10 119.2 . . ?
C11 C10 C7 121.6(3) . . ?
C11 C10 H10 119.2 . . ?
C10 C11 H11 119.6 . . ?
C12 C11 C10 120.9(3) . . ?
C12 C11 H11 119.6 . . ?
C9 C12 C13 121.2(3) . . ?
C11 C12 C9 118.2(3) . . ?
C11 C12 C13 120.6(3) . . ?
O1 C13 C12 110.1(3) . . ?
O1 C13 H13 108.9 . . ?
O1 C13 C14 104.0(3) . . ?
C12 C13 H13 108.9 . . ?
C12 C13 C14 116.0(3) . . ?
C14 C13 H13 108.9 . . ?
C13 C14 H14A 111.3 . . ?
C13 C14 H14B 111.3 . . ?
H14A C14 H14B 109.2 . . ?
C15 C14 C13 102.1(3) . . ?
C15 C14 H14A 111.3 . . ?
C15 C14 H14B 111.3 . . ?
C14 C15 H15A 111.1 . . ?
C14 C15 H15B 111.1 . . ?
H15A C15 H15B 109.1 . . ?
C16 C15 C14 103.1(3) . . ?
C16 C15 H15A 111.1 . . ?
C16 C15 H15B 111.1 . . ?
O1 C16 C15 109.9(3) . . ?
O2 C16 O1 121.0(3) . . ?
O2 C16 C15 129.1(3) . . ?

loop_
_geom_torsion_atom_site_label_1
_geom_torsion_atom_site_label_2
_geom_torsion_atom_site_label_3
_geom_torsion_atom_site_label_4
_geom_torsion
_geom_torsion_site_symmetry_1
_geom_torsion_site_symmetry_2
_geom_torsion_site_symmetry_3
_geom_torsion_site_symmetry_4
_geom_torsion_publ_flag
O1 C13 C14 C15 -31.2(3) . . . . ?
C1 C2 C3 C4 0.2(7) . . . . ?
C2 C1 C6 C5 0.1(7) . . . . ?
C2 C3 C4 C5 0.1(7) . . . . ?
C3 C4 C5 C6 -0.2(6) . . . . ?
C3 C4 C5 C7 -179.6(4) . . . . ?
C4 C5 C6 C1 0.2(6) . . . . ?
C4 C5 C7 C8 -1.1(5) . . . . ?
C4 C5 C7 C10 178.4(3) . . . . ?
C5 C7 C8 C9 178.5(4) . . . . ?
C5 C7 C10 C11 -178.7(3) . . . . ?
C6 C1 C2 C3 -0.3(6) . . . . ?
C6 C5 C7 C8 179.6(4) . . . . ?
C6 C5 C7 C10 -0.9(5) . . . . ?
C7 C5 C6 C1 179.5(4) . . . . ?
C7 C8 C9 C12 -0.3(7) . . . . ?
C7 C10 C11 C12 0.7(6) . . . . ?
C8 C7 C10 C11 0.8(5) . . . . ?
C8 C9 C12 C11 1.8(6) . . . . ?
C8 C9 C12 C13 -176.6(4) . . . . ?
C9 C12 C13 O1 -56.1(4) . . . . ?
C9 C12 C13 C14 61.6(5) . . . . ?
C10 C7 C8 C9 -1.1(6) . . . . ?
C10 C11 C12 C9 -2.1(6) . . . . ?
C10 C11 C12 C13 176.3(3) . . . . ?
C11 C12 C13 O1 125.6(3) . . . . ?
C11 C12 C13 C14 -116.8(4) . . . . ?
C12 C13 C14 C15 -152.2(3) . . . . ?
C13 O1 C16 O2 177.4(3) . . . . ?
C13 O1 C16 C15 -2.6(4) . . . . ?
C13 C14 C15 C16 29.3(4) . . . . ?
C14 C15 C16 O1 -17.6(4) . . . . ?
C14 C15 C16 O2 162.3(4) . . . . ?
C16 O1 C13 C12 146.7(3) . . . . ?
C16 O1 C13 C14 21.9(3) . . . . ?

_shelx_res_file                  
;
TITL zhangchsh_0412_3_twin1_hklf4_a.res in P2(1)2(1)2(1)
    zhangchsh_0412_3_twin1_hklf4.res
    created by SHELXL-2018/3 at 15:58:49 on 15-Apr-2022
REM Old TITL zhangchsh_0412_3_twin1_hklf4 in P2(1)2(1)2(1)
REM SHELXT solution in P2(1)2(1)2(1): R1 0.116, Rweak 0.037, Alpha 0.001
REM <I/s> 0.000 for 0 systematic absences, Orientation as input
REM Flack x = -0.309 ( 0.227 ) from 849 Parsons' quotients
REM Formula found by SHELXT: C16 O2
CELL 1.54184 5.247 8.2089 28.1307 90 90 90
ZERR 4 0.0002 0.0002 0.0009 0 0 0
LATT -1
SYMM 0.5-X,-Y,0.5+Z
SYMM -X,0.5+Y,0.5-Z
SYMM 0.5+X,0.5-Y,-Z
SFAC C H O
UNIT 64 56 8

L.S. 4 0 0
PLAN  5
TEMP -123
CONF
BOND
list 4
fmap 2 53
MORE -1
BOND $H
ACTA
REM <olex2.extras>
REM <HklSrc "%.\\zhangchsh_0412_3_twin1_hklf5.hkl">
REM </olex2.extras>

WGHT    0.150400    0.076900
BASF   0.49613
FVAR       7.51310
O1    3    0.226556    0.710137    0.690599    11.00000    0.04714    0.03460 =
         0.03089    0.00049    0.00136    0.01130
O2    3   -0.011080    0.715150    0.756087    11.00000    0.04202    0.05362 =
         0.03786   -0.00248    0.00024    0.00762
C1    1    0.631648    0.491722    0.394569    11.00000    0.05860    0.04583 =
         0.04040   -0.00027    0.01122   -0.00315
AFIX  43
H1    2    0.760990    0.532609    0.374171    11.00000   -1.20000
AFIX   0
C2    1    0.446766    0.390142    0.376748    11.00000    0.05115    0.04277 =
         0.02977    0.00064   -0.00364    0.00824
AFIX  43
H2    2    0.446788    0.360720    0.344087    11.00000   -1.20000
AFIX   0
C3    1    0.260989    0.331447    0.406975    11.00000    0.04662    0.06373 =
         0.04256   -0.01103   -0.00157   -0.01141
AFIX  43
H3    2    0.132722    0.260891    0.394967    11.00000   -1.20000
AFIX   0
C4    1    0.259376    0.374055    0.454443    11.00000    0.03807    0.05349 =
         0.04137   -0.00723    0.00061   -0.01309
AFIX  43
H4    2    0.129989    0.332270    0.474676    11.00000   -1.20000
AFIX   0
C5    1    0.444924    0.477573    0.473157    11.00000    0.02393    0.02487 =
         0.03618    0.00265    0.00006    0.00195
C6    1    0.630048    0.534684    0.442162    11.00000    0.04620    0.04528 =
         0.04141   -0.00353    0.01009   -0.01332
AFIX  43
H6    2    0.759166    0.605143    0.453897    11.00000   -1.20000
AFIX   0
C7    1    0.444393    0.522778    0.524526    11.00000    0.02226    0.02365 =
         0.03730    0.00140   -0.00011    0.00200
C8    1    0.257667    0.466372    0.555599    11.00000    0.03047    0.05498 =
         0.04036   -0.00970    0.00225   -0.01387
AFIX  43
H8    2    0.124695    0.399334    0.543656    11.00000   -1.20000
AFIX   0
C9    1    0.260899    0.505439    0.603361    11.00000    0.03187    0.05628 =
         0.04100   -0.00827    0.00639   -0.01200
AFIX  43
H9    2    0.130201    0.465362    0.623595    11.00000   -1.20000
AFIX   0
C10   1    0.632451    0.622924    0.543799    11.00000    0.03354    0.04226 =
         0.03692    0.00244    0.00025   -0.01112
AFIX  43
H10   2    0.761842    0.665012    0.523620    11.00000   -1.20000
AFIX   0
C11   1    0.635208    0.662562    0.591680    11.00000    0.04069    0.03924 =
         0.04001    0.00007   -0.00056   -0.01420
AFIX  43
H11   2    0.764856    0.732154    0.603650    11.00000   -1.20000
AFIX   0
C12   1    0.452481    0.602417    0.622160    11.00000    0.03110    0.02643 =
         0.03676   -0.00030   -0.00061    0.00225
C13   1    0.465488    0.637762    0.674520    11.00000    0.03423    0.02884 =
         0.03743   -0.00292   -0.00123    0.00041
AFIX  13
H13   2    0.607181    0.716628    0.680483    11.00000   -1.20000
AFIX   0
C14   1    0.500708    0.490293    0.706933    11.00000    0.04056    0.03318 =
         0.04113    0.00218   -0.00618    0.00660
AFIX  23
H14A  2    0.414545    0.392790    0.693868    11.00000   -1.20000
H14B  2    0.683451    0.465601    0.711912    11.00000   -1.20000
AFIX   0
C15   1    0.374534    0.547267    0.752775    11.00000    0.04194    0.03857 =
         0.03461    0.00495   -0.00608    0.00291
AFIX  23
H15A  2    0.297014    0.454798    0.770134    11.00000   -1.20000
H15B  2    0.498652    0.602562    0.773804    11.00000   -1.20000
AFIX   0
C16   1    0.174284    0.663939    0.735530    11.00000    0.03746    0.03315 =
         0.03314   -0.00308   -0.00327   -0.00169
HKLF 5


REM  zhangchsh_0412_3_twin1_hklf4_a.res in P2(1)2(1)2(1)
REM wR2 = 0.1994, GooF = S = 1.112, Restrained GooF = 1.112 for all data
REM R1 = 0.0687 for 2623 Fo > 4sig(Fo) and 0.0727 for all 2834 data
REM 164 parameters refined using 0 restraints

END

WGHT      0.1504      0.0769

REM Highest difference peak  0.318,  deepest hole -0.366,  1-sigma level  0.097
Q1    1   0.4497  0.5017  0.5004  11.00000  0.05    0.32
Q2    1   0.4379  0.2749  0.3069  11.00000  0.05    0.28
Q3    1   0.0539  0.2846  0.5036  11.00000  0.05    0.28
Q4    1   0.6351  0.4595  0.4991  11.00000  0.05    0.28
Q5    1   0.1251  0.4081  0.5019  11.00000  0.05    0.27
;
_shelx_res_checksum              40423
_shelx_hkl_file                  
;
   0   0   2 15878.2 265.450  -2
   0   0   2 15878.2 265.450   1
   0   0   4 10941.1 234.256   1
   0   0   6 140927. 917.572   1
   0   0   8 3051.49 216.773   1
   0   0  10 900.058 181.572   1
   0   0  12 15353.4 664.125   1
   0   0  14 169158. 2227.65   1
   0   0  16 10452.4 204.781   1
   0   0  18 3474.62 91.5576   1
   0   0  20 13929.8 172.806   1
   0   0  22 249.443 38.1771   1
   0   0  24 186.849 58.8123   1
   0   0  26 6140.14 141.085   1
   0   0  28 2637.40 102.801   1
   0   0  30 310.742 78.7163   1
   0   0  32 1472.86 95.1978   1
   0   0  34 368.866 42.2801   1
   0   1   1 6007.77 207.559   1
   0  -1  -1 9772.79 120.525  -2
   0   1  -1 9772.79 120.525   1
   0   1   2 13114.7 421.850   1
   0   1   2 42857.4 235.758  -2
   0  -1   2 42857.4 235.758   1
   0  -1   3 32507.1 198.518   1
   0   1   3 114197. 729.690  -2
   0  -1   3 114197. 729.690   1
   0   1   4 32955.1 398.693   1
   0  -1   5 27968.9 406.330   1
   0  -1   6 25282.6 223.259   1
   0  -1   7 2905.77 87.3699   1
   0  -1   8 2413.84 83.6820   1
   0  -1   9 6345.76 122.946   1
   0  -1  10 1205.51 64.6382   1
   0  -1  11 18551.6 207.685   1
   0  -1  12 7902.25 143.938   1
   0  -1  13 5875.32 343.348   1
   0   1  14 817.203 233.284   1
   0   1  15 379.982 220.781   1
   0  -1  16 996.170 32.6901   1
   0   1  17 934.052 39.5731   1
   0   1  18 457.932 33.4349   1
   0  -1  19 3299.77 54.4630   1
   0   1  20 39.8901 28.1266   1
   0   1  21 700.143 44.0098   1
   0  -1  22 108.629 30.9605   1
   0   1  23 28.6659 29.3872   1
   0   1  24 402.466 34.8992   1
   0   1  25 573.465 38.1863   1
   0   1  26 184.477 33.1855   1
   0   1  27 1251.16 65.9627   1
   0   1  28-14.1144 53.0308   1
   0  -1  29 762.313 68.0025   1
   0   1  30 173.627 53.7868   1
   0  -1  31 428.141 54.6250   1
   0  -1  32 57.9291 36.8722   1
   0  -1  33 282.529 37.2673   1
   0  -1  34 181.753 29.8111   1
   0  -2   0 347816. 1426.73  -2
   0   2   0 347816. 1426.73   1
   0   2   1 229452. 1721.58   1
   0   2   1 854736. 2145.13  -2
   0  -2   1 854736. 2145.13   1
   0   2   2 102814. 1301.29   1
   0   2   2 280585. 1057.46  -2
   0  -2   2 280585. 1057.46   1
   0  -2   3 31214.2 324.681   1
   0   2   4 25.9765 37.0032   1
   0  -2   5 15770.1 177.044   1
   0   2   6 2226.03 90.1508   1
   0  -2   7 10899.8 322.536   1
   0   2   8 2015.46 188.170   1
   0   2   9 25030.9 287.435   1
   0   2  10 773.199 71.4931   1
   0   2  11 6348.42 166.194   1
   0   2  12 62488.8 495.488   1
   0  -2  13 43289.5 425.799   1
   0  -2  14 2.60956 45.7090   1
   0  -2  15 22821.1 134.117   1
   0   2  16 5313.63 61.8069   1
   0  -2  17 43.2426 21.6707   1
   0   2  18 12114.0 87.7350   1
   0  -2  19 4536.52 55.8916   1
   0   2  20 34.7668 27.7083   1
   0  -2  21 8028.42 75.2941   1
   0  -2  22 15154.5 112.030   1
   0   2  23 719.338 39.5293   1
   0  -2  24 893.835 42.5893   1
   0  -2  25 2366.67 54.5772   1
   0  -2  26 6283.70 82.3775   1
   0   2  27 2304.68 64.4351   1
   0  -2  28 640.713 46.4624   1
   0   2  29-25.2503 41.0475   1
   0   2  30 39.8985 42.8759   1
   0  -2  31 250.203 41.5275   1
   0  -2  32 134.342 35.4645   1
   0   2  33 209.323 33.1744   1
   0  -2  34 394.782 32.9692   1
   0   3  -1 355.568 80.4636  -2
   0  -3  -1 355.568 80.4636   1
   0   3   2 3332.66 344.095   1
   0   3   2 9632.84 266.290  -2
   0  -3   2 9632.84 266.290   1
   0  -3   3 5623.87 179.552   1
   0   3   4 6414.91 190.381   1
   0   3   5 6512.33 188.585   1
   0   3   6 1166.31 80.9746   1
   0  -3   7 2018.00 86.7359   1
   0   3   8 1241.33 178.467   1
   0   3   9 9.83356 145.756   1
   0  -3  10 7032.94 204.918   1
   0   3  11 1535.47 109.654   1
   0  -3  12 2176.13 127.367   1
   0  -3  13 6536.43 84.1464   1
   0  -3 -14 380.697 32.7629   1
   0  -3 -15 4875.04 62.8062   1
   0   3  16 4809.69 64.6526   1
   0   3  17 963.577 35.8958   1
   0  -3  18 7521.50 68.8892   1
   0  -3  19 109.415 25.2739   1
   0   3  20 4676.94 57.5397   1
   0  -3  21 539.393 29.6553   1
   0  -3  22 320.222 31.3150   1
   0  -3  23 345.899 31.0079   1
   0  -3  24 151.773 30.8798   1
   0   3  25 32.2537 34.2237   1
   0   3  26 785.466 49.3106   1
   0   3  27 472.016 38.1974   1
   0  -3  28 319.235 34.5688   1
   0   3  29 787.167 42.7715   1
   0  -3  30 112.509 37.1689   1
   0   3  31 554.779 39.5933   1
   0   3  32 82.7342 30.4860   1
   0   3  33 156.237 28.7754   1
   0   4   0 18370.5 529.157  -2
   0  -4   0 18370.5 529.157   1
   0  -4  -1 56187.3 831.727   1
   0   4   1 74794.1 1119.87  -2
   0  -4   1 74794.1 1119.87   1
   0  -4  -2 1679.47 172.546   1
   0   4   2 2840.12 206.655  -2
   0  -4   2 2840.12 206.655   1
   0  -4  -3 769.912 124.003   1
   0   4   3 785.278 118.979  -2
   0  -4   3 785.278 118.979   1
   0  -4   4 27557.2 498.007   1
   0  -4   5 10304.1 302.940   1
   0  -4   6 1976.13 121.368   1
   0  -4   7 555.467 90.3567   1
   0  -4   8 140.070 36.9803   1
   0  -4   9 30724.0 177.531   1
   0  -4  10 11023.4 110.709   1
   0  -4  11 9191.49 81.2250   1
   0  -4  12 611.349 29.6854   1
   0  -4  13 32.1345 24.3867   1
   0  -4  14 194.856 27.5884   1
   0  -4  15 1277.60 39.9899   1
   0  -4  16 177.970 24.2596   1
   0  -4  17 13.7406 23.0138   1
   0  -4  18 3950.59 58.2820   1
   0  -4 -19 2499.73 48.5417   1
   0   4  20 5775.40 64.7935   1
   0  -4  21 174.107 34.1928   1
   0  -4  22 19962.2 121.745   1
   0  -4  23 10067.9 96.7695   1
   0  -4  24 13810.6 123.289   1
   0  -4  25 385.093 41.9074   1
   0  -4 -26 3551.51 63.9738   1
   0  -4  27 896.831 40.0395   1
   0  -4  28 1936.58 47.0214   1
   0  -4  29 1014.57 43.3435   1
   0   4  30 167.013 38.2316   1
   0   4  31 56.8237 34.8066   1
   0   4  32 166.859 39.4148   1
   0  -5  -1 279.466 102.160   1
   0   5  -1 571.605 33.2267  -2
   0  -5  -1 571.605 33.2267   1
   0  -5  -2 1501.76 44.0967   1
   0   5   2 2475.99 82.2485  -2
   0  -5   2 2475.99 82.2485   1
   0  -5  -3 1152.74 55.0481   1
   0   5   3 2203.76 57.8759  -2
   0  -5   3 2203.76 57.8759   1
   0  -5   4 8341.38 81.1850   1
   0   5   4 15373.6 160.713  -2
   0  -5   4 15373.6 160.713   1
   0  -5   5 1207.54 32.8643   1
   0   5   5 2301.62 72.8358  -2
   0  -5   5 2301.62 72.8358   1
   0  -5   6 6590.97 61.4966   1
   0   5   6 10392.8 172.025  -2
   0  -5   6 10392.8 172.025   1
   0  -5  -7 1330.99 29.6240   1
   0  -5   8 1842.43 33.1359   1
   0  -5   9 222.828 22.3797   1
   0  -5  10 149.470 24.1413   1
   0  -5  11 256.005 24.8478   1
   0  -5  12 1385.33 39.8179   1
   0  -5  13 1828.12 48.4048   1
   0   5  14 2689.15 52.8528   1
   0   5  15 5021.39 65.9770   1
   0  -5  16 2529.20 49.7130   1
   0  -5 -17 1624.62 42.8889   1
   0  -5  18 334.822 29.9975   1
   0  -5 -19 654.569 33.3770   1
   0  -5  20 28.0370 24.7207   1
   0  -5  21 356.765 30.6514   1
   0  -5  22 726.801 36.2080   1
   0  -5  23 81.2100 34.7425   1
   0  -5  24 85.6382 35.5330   1
   0  -5 -25 598.394 51.0126   1
   0  -5 -26 74.7407 33.6359   1
   0  -5  27 830.447 46.3958   1
   0   5  28 130.628 31.8007   1
   0  -5  29 1749.86 59.0459   1
   0   5  30 438.954 46.7547   1
   0   6   0 58508.0 230.710  -2
   0  -6   0 58508.0 230.710   1
   0  -6  -1 246.506 38.2428   1
   0   6  -1 1082.15 37.1319  -2
   0  -6  -1 1082.15 37.1319   1
   0  -6  -2 2144.34 65.3364   1
   0   6   2 3922.11 55.8534  -2
   0  -6   2 3922.11 55.8534   1
   0  -6  -3 25811.8 163.938   1
   0   6  -3 46054.0 191.245  -2
   0  -6  -3 46054.0 191.245   1
   0  -6  -4 680.639 31.0180   1
   0   6   4 1414.01 53.3997  -2
   0  -6   4 1414.01 53.3997   1
   0  -6   5 977.408 27.5600   1
   0   6   5 1839.73 71.6935  -2
   0  -6   5 1839.73 71.6935   1
   0  -6  -6 2913.13 47.8410   1
   0   6   6 5110.96 96.8109  -2
   0  -6   6 5110.96 96.8109   1
   0  -6  -7 2245.78 43.2914   1
   0  -6  -8 602.633 30.5743   1
   0  -6  -9 330.572 26.1188   1
   0  -6  10 5708.89 61.6892   1
   0  -6 -11 424.457 29.2094   1
   0  -6 -12 1217.29 47.3982   1
   0  -6  13 23726.3 153.839   1
   0  -6 -14 2227.55 61.2033   1
   0  -6 -15 2555.49 57.3385   1
   0  -6  16 12916.9 107.410   1
   0  -6 -17 11232.5 96.5546   1
   0  -6  18 69.3783 28.0003   1
   0  -6  19 5909.66 76.8740   1
   0  -6  20 786.409 38.2090   1
   0  -6  21 1060.49 39.1581   1
   0  -6 -22 115.771 28.3689   1
   0  -6 -23 454.217 38.2096   1
   0  -6  24 2593.79 81.5473   1
   0  -6  25 4245.40 90.6781   1
   0  -6  26 1575.79 65.9574   1
   0   6  27 2077.02 60.7268   1
   0   6  28 41.2905 35.2679   1
   0  -7  -1 61.5485 49.6351   1
   0   7  -1 119.425 33.0634  -2
   0  -7  -1 119.425 33.0634   1
   0  -7  -2 32.0697 27.4499   1
   0   7  -2 98.2540 33.2420  -2
   0  -7  -2 98.2540 33.2420   1
   0  -7  -3 5.50160 30.7605   1
   0   7   3 64.6092 41.9127  -2
   0  -7   3 64.6092 41.9127   1
   0  -7  -4 74.2758 29.7630   1
   0   7   4 204.920 40.5229  -2
   0  -7   4 204.920 40.5229   1
   0  -7  -5 23.2231 29.0116   1
   0   7   5 35.7309 61.1674  -2
   0  -7   5 35.7309 61.1674   1
   0  -7  -6 633.341 42.5206   1
   0   7   6 1177.81 72.2169  -2
   0  -7   6 1177.81 72.2169   1
   0  -7  -7 149.514 32.4684   1
   0   7   7 319.695 58.3175  -2
   0  -7   7 319.695 58.3175   1
   0  -7   8 511.476 35.8614   1
   0   7   9 31.1451 27.7231   1
   0  -7 -10 160.541 28.7005   1
   0  -7 -11 22.0763 26.3654   1
   0   7  12 1515.10 44.7277   1
   0  -7  13 890.476 34.8232   1
   0  -7  14 3747.37 56.9440   1
   0  -7  15 66.4401 25.2117   1
   0  -7  16 947.244 36.8712   1
   0  -7  17 171.615 29.4041   1
   0  -7  18 52.1466 26.7843   1
   0  -7  19 375.998 28.5339   1
   0  -7  20 8.81951 22.7217   1
   0  -7 -21 281.872 27.2966   1
   0  -7  22 116.686 34.5688   1
   0  -7 -23 228.569 33.2375   1
   0  -7 -24 118.466 27.6747   1
   0  -7 -25 60.8590 23.6331   1
   0   8   0 11986.4 149.134  -2
   0  -8   0 11986.4 149.134   1
   0  -8  -1 392.250 47.8604   1
   0   8   1 1826.20 70.3263  -2
   0  -8   1 1826.20 70.3263   1
   0  -8  -2 2348.44 73.4289   1
   0  -8   2 4791.14 110.071  -2
   0   8   2 4791.14 110.071   1
   0  -8  -3 80.2499 37.2572   1
   0   8   3 303.545 72.7769  -2
   0  -8   3 303.545 72.7769   1
   0   8   4 1057.30 78.9260   1
   0   8   4 1351.93 101.435  -2
   0  -8   4 1351.93 101.435   1
   0  -8  -5 1189.21 60.6667   1
   0  -8  -6 1244.64 55.0109   1
   0   8   7 26.6810 34.1060   1
   0  -8  -8 29.5550 31.5035   1
   0   8   9 987.702 45.6573   1
   0   8  10 369.518 37.0950   1
   0  -8 -11 66.3525 32.1852   1
   0  -8 -12 6417.47 97.3556   1
   0  -8  13 13371.5 133.329   1
   0  -8  14 1668.11 55.4503   1
   0  -8 -15 5097.19 83.1603   1
   0  -8 -16 704.141 35.4896   1
   0  -8 -17 662.795 34.3520   1
   0  -8  18 1341.13 44.8844   1
   0  -8  19 427.213 30.0108   1
   0  -8 -20 168.341 31.1696   1
   0  -8 -21 682.551 30.9400   1
   0  -8  22 157.785 63.0017   1
   0  -9  -1-16.3438 45.8021   1
   0   9   1 47.7808 58.2563  -2
   0  -9   1 47.7808 58.2563   1
   0  -9  -2 243.917 53.5646   1
   0   9   2 244.656 67.5532  -2
   0  -9   2 244.656 67.5532   1
   0  -9  -3 38.3041 42.7457   1
   0   9   3 232.155 64.1846  -2
   0  -9   3 232.155 64.1846   1
   0   9   4 545.584 56.4616   1
   0   9   4 779.985 74.4056  -2
   0  -9   4 779.985 74.4056   1
   0   9   5 19.5852 42.4881   1
   0   9   5 13.8381 51.5467  -2
   0  -9   5 13.8381 51.5467   1
   0  -9  -6 481.080 37.4852   1
   0   9   7 57.7367 28.9642   1
   0   9   8 92.9052 29.5568   1
   0   9   9 507.805 36.9355   1
   0  -9 -10 118.916 28.9227   1
   0  -9 -11 168.042 28.6149   1
   0  -9  12 695.498 38.2494   1
   0  -9  13 897.418 36.4716   1
   0  -9 -14 1342.23 39.7897   1
   0  -9 -15 519.947 28.0213   1
   0  -9  16 367.362 25.3071   1
   0  -9  17 190.393 61.1436   1
   0 -10   0 458.846 41.3314   1
   0 -10  -1 307.423 35.0880   1
   0  10   1 460.388 45.1215  -2
   0 -10   1 460.388 45.1215   1
   0 -10  -2-9.71314 28.8158   1
   0  10   2 48.3209 33.9603  -2
   0 -10   2 48.3209 33.9603   1
   0 -10  -3 173.028 31.7589   1
   0 -10   3 397.612 39.2871  -2
   0  10   3 397.612 39.2871   1
   0 -10  -4 640.156 35.1158   1
   0  10   4 1227.14 57.2630  -2
   0 -10   4 1227.14 57.2630   1
   0 -10  -5 79.3942 23.8048   1
   0 -10   6 175.682 18.5746   1
   0 -10   7 1732.08 36.5233   1
  -1   0   1 3443.65 121.944   1
   1   0   2 15172.2 126.043   1
   1   0   3 27.5516 45.4398   1
  -1   0   4 21922.5 291.019   1
   1   0   5 6315.80 202.954   1
  -1   0   6 1306.26 154.621   1
  -1   0   7 26733.1 440.698   1
   1   0   8 2753.53 212.112   1
   1   0   9 16530.3 409.488   1
   1   0  10 1483.13 201.993   1
   1   0  11 9101.98 356.341   1
  -1   0  12-50.5944 119.512   1
  -1   0  13 136.354 198.848   1
  -1   0  14 13766.4 415.877   1
   1   0  15 5737.71 107.839   1
  -1   0  16 3643.61 60.8719   1
  -1   0  17 2063.60 38.0384   1
  -1   0  18 17862.7 101.560   1
  -1   0  19 8.62154 20.4344   1
   1   0  20 3931.07 61.3910   1
   1   0  21 2599.40 54.4289   1
  -1   0  22 18288.8 138.259   1
  -1   0  23 438.486 51.2557   1
  -1   0  24 1896.42 70.5089   1
   1   0  25 3750.97 92.4315   1
   1   0  26 4435.32 96.2180   1
   1   0  27 144.097 46.9473   1
  -1   0  28 289.244 49.2134   1
   1   0  29 643.929 53.1976   1
  -1   0  30 450.439 47.1841   1
  -1   0  31 97.1074 38.7625   1
   1   0  32 31.7245 40.7584   1
  -1   0  33 251.375 40.4745   1
  -1   0  34 886.945 34.0841   1
   1  -1  34 423.811 27.3299   1
  -1   1  33 1173.47 45.5701   1
   1  -1  32 723.315 44.8592   1
   1  -1  31 59.5458 44.4388   1
   1  -1  30 191.406 43.5222   1
   1  -1  29 360.540 49.6573   1
   1  -1  28 431.760 50.3707   1
   1  -1  27 2918.63 67.8003   1
   1  -1  26 2068.87 73.4965   1
   1  -1  25 1019.57 59.8552   1
  -1   1  24 115.238 38.9594   1
   1  -1  23 848.260 48.7660   1
   1  -1  22 2082.36 58.5307   1
  -1   1  21 8681.23 104.046   1
   1  -1  20 1079.55 44.6059   1
  -1   1  19 977.875 38.8917   1
  -1   1  18 2136.62 47.5451   1
   1  -1  17 3943.62 63.0526   1
   1  -1  16 6893.09 78.0221   1
  -1   1  15 7841.25 91.5520   1
  -1   1  14 7537.62 310.743   1
   1  -1  13 21533.5 478.230   1
  -1   1  12 1168.82 100.904   1
   1  -1  11 2654.41 119.323   1
  -1  -1 -10 3729.72 133.122   1
  -1   1   9 4941.52 150.532   1
  -1  -1  -8 5988.11 158.199   1
   1   1  -7 843.440 69.8391   1
   1  -1   6 7478.63 136.214   1
   1   1  -5 1543.17 107.633   1
   1   1  -4 9024.08 182.337   1
   1   1  -3 7322.23 123.973   1
   1  -1   2 58436.2 255.961   1
   1  -1   1 377005. 802.070   1
   1  -1   0 434188. 1358.48  -2
  -1   1   1 434188. 1358.48   1
  -1   1   1 451171. 816.034  -2
   1  -1   0 451171. 816.034   1
   1  -1  -1 513578. 1613.02  -2
  -1   1   0 513578. 1613.02   1
   1   1   0 466400. 948.904  -2
  -1  -1   1 466400. 948.904   1
   1  -1  -2 368275. 1043.30  -2
  -1   1  -1 368275. 1043.30   1
  -1  -1   2 58943.4 252.526   1
  -1   1  -3 6463.27 111.824   1
  -1   1  -4 8402.88 127.110   1
  -1   1  -5 1445.56 60.9735   1
  -1   1  -6 7341.86 117.665   1
  -1   1  -7 693.535 44.2000   1
  -1   1  -8 5813.42 88.9952   1
  -1  -1   9 4810.50 253.656   1
  -1  -1  10 3384.67 209.254   1
  -1  -1  11 2527.19 194.413   1
   1   1  12 1018.30 157.447   1
  -1  -1  13 22330.3 514.212   1
   1   1  14 7891.34 343.357   1
   1   1  15 7658.00 121.950   1
   1   1  16 7014.41 80.6815   1
  -1  -1  17 3887.75 56.9319   1
  -1  -1  18 2239.15 38.6772   1
  -1  -1  19 934.175 28.9030   1
  -1  -1  20 999.182 33.0290   1
  -1  -1  21 8616.47 74.5307   1
   1   1  22 2114.90 43.8898   1
   1   1  23 924.535 46.4214   1
   1   1  24 106.603 34.8811   1
  -1  -1  25 943.111 61.0583   1
  -1  -1  26 2053.98 75.9293   1
   1   1  27 3113.98 88.4521   1
  -1  -1  28 461.492 52.5417   1
  -1  -1  29 385.012 50.4844   1
  -1  -1  30 93.6932 42.5934   1
  -1  -1  31 74.3177 46.2861   1
  -1  -1  32 853.217 54.4356   1
  -1  -1  33 1205.04 48.7989   1
  -1  -1  34 515.680 34.1646   1
   1  -2  33 11.6826 28.8675   1
  -1   2  32 56.8119 33.1485   1
   1  -2  31 95.1510 37.4866   1
  -1   2  30 360.544 45.1805   1
  -1   2  29 743.425 37.2654   1
   1  -2  28 1582.42 51.3758   1
  -1   2  27 931.624 45.1768   1
  -1   2  26 1282.37 47.7018   1
   1  -2  25 1451.48 49.8866   1
   1  -2  24 5383.97 78.9362   1
   1  -2  23 10875.9 121.968   1
  -1   2  22 2478.46 67.4271   1
  -1   2  21 4098.14 80.2989   1
  -1   2  20 8950.58 105.475   1
  -1   2  19 11531.9 97.4835   1
  -1  -2 -18 9134.23 72.3993   1
   1  -2  17 11723.7 78.4718   1
  -1   2  16 6292.44 59.7392   1
   1  -2  15 2185.86 38.9215   1
   1  -2  14 2784.19 51.5710   1
  -1   2  13 4749.70 185.057   1
  -1   2  12 667.191 81.3479   1
   1  -2  11 5477.01 156.537   1
  -1   2  10 170.718 71.2967   1
  -1  -2  -9 21721.9 306.477   1
   1  -2   8 14210.6 229.543   1
  -1   2   7 14780.4 229.474   1
  -1  -2  -6 20463.3 257.432   1
   1  -2   5 46021.7 327.087   1
  -1  -2  -4 128662. 614.492   1
  -1  -2  -3 160427. 577.541   1
  -1   2   2 72703.3 392.594   1
  -1  -2  -1 153228. 840.563   1
  -1   2   2 210465. 919.838  -2
   1  -2   1 210465. 919.838   1
   1  -2   0 151089. 1092.21  -2
  -1   2   1 151089. 1092.21   1
  -1   2   1 141759. 659.446  -2
   1  -2   0 141759. 659.446   1
   1  -2  -1 192706. 1290.98  -2
  -1   2   0 192706. 1290.98   1
  -1   2   0 181324. 782.546  -2
   1  -2  -1 181324. 782.546   1
   1  -2  -2 220511. 1000.99  -2
  -1   2  -1 220511. 1000.99   1
  -1   2  -2 69536.8 575.659   1
   1   2   1 167809. 779.844  -2
  -1  -2   2 167809. 779.844   1
  -1  -2   3 166722. 570.177   1
  -1  -2   4 143514. 519.094   1
  -1  -2   5 49101.2 281.402   1
  -1  -2   6 21006.5 243.110   1
  -1  -2   7 15420.6 206.951   1
  -1  -2   8 14432.6 198.002   1
  -1  -2   9 21073.7 231.734   1
  -1  -2  10 86.6342 36.7811   1
  -1  -2  11 6888.57 306.870   1
  -1  -2  12 444.314 218.724   1
  -1  -2  13 3920.96 312.262   1
   1   2  14 2634.93 67.1995   1
  -1  -2  15 2265.02 43.3578   1
  -1  -2  16 6532.42 67.3715   1
  -1  -2  17 11557.3 79.5286   1
  -1  -2  18 9452.12 75.4676   1
  -1  -2  19 11389.1 96.8073   1
  -1  -2  20 8659.73 86.4095   1
  -1  -2  21 4045.46 64.2677   1
  -1  -2  22 2292.32 53.5408   1
   1   2  23 10127.7 99.5901   1
  -1  -2  24 5349.14 72.8152   1
  -1  -2  25 1550.32 54.8507   1
  -1  -2  26 1220.59 47.6434   1
   1   2  27 908.638 47.9412   1
   1   2  28 1590.67 53.8017   1
   1   2  29 713.514 45.1329   1
  -1  -2  30 289.830 50.0087   1
   1   2  31 127.419 39.3040   1
   1   2  32 68.2366 35.1638   1
  -1  -2  33 44.6302 30.1772   1
  -1  -2  34 161.577 53.9869   1
   1  -3  33 89.8903 43.8079   1
   1  -3  32 94.7719 31.7042   1
  -1   3  31 259.421 37.7965   1
  -1   3  30 1423.16 45.7297   1
  -1   3  29 202.347 32.3982   1
  -1   3  28 1593.52 49.9747   1
   1  -3  27 570.853 35.5910   1
   1  -3  26 2319.92 53.8114   1
  -1   3  25 3151.60 68.4774   1
  -1  -3 -24 299.843 35.9073   1
  -1   3  23 10596.5 99.6024   1
   1  -3  22 9603.00 103.225   1
   1  -3  21 2821.38 63.8306   1
  -1  -3 -20 187.999 30.1277   1
  -1   3  19 988.143 35.6517   1
  -1   3  18 532.780 30.1029   1
  -1   3  17 8572.15 70.2343   1
  -1   3  16 2824.50 39.1904   1
  -1  -3 -15 204.549 16.4192   1
   1  -3  14 3495.66 38.9990   1
   1  -3  13 2378.10 39.1391   1
   1  -3  12 12478.3 91.5966   1
   1  -3  11 2163.65 138.658   1
  -1   3  10 10277.3 261.018   1
   1  -3   9 20902.0 311.889   1
   1  -3   8 14573.3 259.925   1
   1  -3   7 9803.60 251.743   1
  -1   3   6 8980.98 170.536   1
   1  -3   5 19029.9 292.994   1
   1  -3   4 3185.65 137.260   1
   1  -3   3 19913.5 257.042   1
  -1  -3  -2 47429.9 592.988   1
  -1   3   3 20006.3 258.656  -2
   1  -3   2 20006.3 258.656   1
  -1  -3  -1 6956.32 241.884   1
  -1   3   2 34382.0 521.268  -2
   1  -3   1 34382.0 521.268   1
   1   3  -1 12120.6 244.373  -2
  -1  -3   0 12120.6 244.373   1
   1   3   0 10666.4 232.945  -2
  -1  -3   1 10666.4 232.945   1
   1  -3  -2 50658.5 660.363   1
   1   3   1 47049.6 541.070  -2
  -1  -3   2 47049.6 541.070   1
  -1  -3   3 21980.2 377.786   1
  -1  -3   4 3379.84 143.369   1
  -1  -3   5 20291.8 323.680   1
  -1  -3   6 9746.82 233.654   1
  -1  -3   7 11716.8 815.693   1
  -1  -3   8 16750.2 914.337   1
  -1  -3   9 18877.8 451.980   1
  -1  -3  10 9940.02 205.815   1
  -1   3 -11 2156.53 66.0122   1
  -1  -3  12 12321.6 125.290   1
  -1  -3  13 2217.01 52.5352   1
  -1  -3  14 3607.64 50.7394   1
  -1  -3  15 141.264 23.6812   1
  -1  -3  16 2676.65 45.9007   1
  -1  -3  17 8212.56 74.8855   1
   1   3  18 495.064 29.3972   1
  -1  -3  19 890.806 31.0931   1
  -1  -3  20 205.330 25.7395   1
  -1  -3  21 2692.61 50.0905   1
  -1  -3  22 9369.56 87.5488   1
   1   3  23 10358.0 91.2995   1
  -1  -3  24 346.728 33.3370   1
   1   3  25 2826.58 60.5837   1
   1   3  26 2167.18 53.9597   1
  -1  -3  27 503.827 37.1358   1
   1   3  28 1497.28 56.0464   1
   1   3  29 222.776 44.6281   1
   1   3  30 1415.59 64.3649   1
   1   3  31 228.109 45.2682   1
  -1  -3  32 126.825 35.7369   1
  -1   4  31 106.270 33.1179   1
   1  -4  30 269.468 31.4407   1
   1  -4  29 381.748 32.3081   1
   1  -4  28 371.968 35.2133   1
   1  -4  27 153.554 30.2615   1
   1  -4  26 33.3062 34.4261   1
   1  -4  25 290.257 48.0346   1
   1  -4  24 1782.71 66.8164   1
   1  -4  23 3911.51 86.4635   1
   1  -4  22 4175.92 77.8555   1
  -1  -4 -21 1619.54 45.6507   1
   1  -4  20 837.183 38.3325   1
  -1  -4 -19 864.903 36.4976   1
   1  -4  18 8651.53 82.1151   1
  -1  -4 -17 9612.74 74.1705   1
   1  -4  16 10563.9 70.1215   1
  -1   4  15 9981.88 67.8650   1
   1  -4  14 7098.69 53.6136   1
   1  -4  13 7753.91 59.1992   1
  -1  -4 -12 6789.05 54.8010   1
   1  -4  11 9452.87 63.7465   1
  -1   4  10 14174.9 78.3249   1
   1  -4   9 8003.43 65.2408   1
   1  -4   8 8293.72 67.3722   1
  -1   4   7 3353.08 51.6328   1
   1  -4   6 11138.8 284.564   1
  -1  -4  -5 19939.7 383.123   1
   1  -4   4 46958.0 394.195   1
  -1  -4  -3 9150.52 180.346   1
  -1  -4  -2 112953. 1538.79  -2
   1   4  -3 112953. 1538.79   1
  -1  -4  -2 66633.7 826.421   1
  -1   4   3 60147.0 702.648  -2
   1  -4   2 60147.0 702.648   1
  -1  -4  -1 36132.3 1098.68  -2
   1   4  -2 36132.3 1098.68   1
  -1  -4  -1 5977.16 290.016   1
  -1   4   2 42233.6 686.011  -2
   1  -4   1 42233.6 686.011   1
  -1  -4   0 21331.2 903.036  -2
   1   4  -1 21331.2 903.036   1
  -1   4   1 14374.2 291.591  -2
   1  -4   0 14374.2 291.591   1
  -1  -4   1 11961.5 750.974  -2
   1   4   0 11961.5 750.974   1
   1   4   1 2490.40 545.718   1
  -1   4   0 11782.0 268.151  -2
   1  -4  -1 11782.0 268.151   1
   1  -4  -2 51136.2 711.766   1
   1   4   1 58677.1 766.129  -2
  -1  -4   2 58677.1 766.129   1
   1   4   3 8536.91 313.161   1
   1   4   2 38465.4 556.410  -2
  -1  -4   3 38465.4 556.410   1
   1  -4  -4 46005.7 445.797   1
  -1  -4   5 17971.4 345.898   1
  -1  -4   6 10803.9 288.634   1
  -1  -4   7 3570.37 71.6230   1
  -1  -4   8 8400.92 86.3004   1
  -1  -4   9 7704.95 84.4658   1
  -1  -4  10 13889.2 112.460   1
  -1  -4  11 8857.93 85.4017   1
  -1  -4  12 6575.75 73.7742   1
  -1  -4  13 7172.10 78.7487   1
   1   4  14 6561.76 73.9531   1
  -1  -4  15 9654.65 100.493   1
  -1  -4  16 9975.94 92.6134   1
  -1  -4  17 9608.12 92.5533   1
  -1  -4  18 8540.41 88.7165   1
   1   4  19 794.997 32.1523   1
  -1  -4  20 795.670 32.5956   1
   1   4  21 1457.02 37.7977   1
   1   4  22 4237.38 58.5704   1
  -1  -4  23 3628.16 62.7124   1
  -1  -4  24 1694.82 46.7429   1
   1   4  25 190.820 32.5937   1
   1  -4 -26 40.4173 29.0957   1
   1  -4 -27 146.519 34.1602   1
   1   4  28 367.857 44.0514   1
  -1  -4  29 343.085 40.2607   1
   1  -4 -30 286.602 38.3164   1
   1   4  31 112.105 33.2149   1
  -1   5  29 2086.47 43.0751   1
  -1   5  28 199.601 30.8845   1
  -1  -5 -27 909.694 43.7131   1
  -1  -5 -26 867.736 52.2392   1
   1  -5  25 1531.37 55.9561   1
   1  -5  24 4591.06 79.4604   1
   1  -5  23 4766.69 78.6753   1
   1  -5  22 411.597 45.9797   1
  -1  -5 -21 305.080 36.5487   1
   1  -5  20 620.624 41.7507   1
   1  -5  19 1184.21 42.0095   1
   1  -5  18 2682.54 54.7501   1
  -1   5  17 8509.61 81.3059   1
  -1  -5 -16 1212.66 40.6459   1
   1  -5  15 3676.21 48.8167   1
   1  -5  14 4109.52 48.1199   1
   1  -5  13 2282.29 36.2465   1
  -1  -5 -12 567.621 25.3829   1
  -1  -5 -11 777.522 27.4044   1
   1  -5  10 9849.57 70.7823   1
   1  -5   9 993.139 33.4167   1
  -1  -5  -8 2979.05 45.7916   1
   1  -5   7 5290.40 55.0770   1
   1  -5   6 645.336 29.8075   1
  -1  -5  -5 6396.05 86.2802   1
   1  -5   4 2986.13 71.1575   1
  -1  -5  -3 6700.82 107.042   1
  -1   5   4 8954.21 112.169  -2
   1  -5   3 8954.21 112.169   1
  -1  -5  -2 6117.04 139.830   1
  -1   5   3 12020.0 131.547  -2
   1  -5   2 12020.0 131.547   1
  -1  -5  -1 1181.86 70.0130   1
   1   5  -2 7284.82 100.732  -2
  -1  -5  -1 7284.82 100.732   1
  -1  -5   0 6706.32 297.207   1
  -1   5   1 7038.62 67.5615  -2
   1  -5   0 7038.62 67.5615   1
   1  -5  -1 974.642 128.833   1
   1   5   0 6083.78 62.7932  -2
  -1  -5   1 6083.78 62.7932   1
   1  -5  -2 6384.98 136.228   1
   1   5   1 7084.83 67.9314  -2
  -1  -5   2 7084.83 67.9314   1
   1  -5  -3 7033.29 106.670   1
  -1   5  -2 11686.4 89.6499  -2
   1  -5  -3 11686.4 89.6499   1
  -1  -5   4 2832.41 42.3199   1
   1   5   3 8069.27 146.304  -2
  -1  -5   4 8069.27 146.304   1
  -1  -5   5 6507.25 68.5399   1
  -1  -5   6 584.983 28.4639   1
  -1  -5   7 5508.44 64.9161   1
  -1  -5   8 3014.14 49.8598   1
  -1  -5   9 983.435 32.3534   1
  -1  -5  10 9480.08 69.2167   1
   1  -5 -11 685.453 30.1066   1
  -1  -5  12 577.320 32.9670   1
  -1  -5  13 2077.36 51.8492   1
  -1  -5  14 4059.39 67.5400   1
  -1  -5  15 3798.04 67.1761   1
  -1  -5  16 1166.03 44.0684   1
  -1  -5  17 8604.07 83.5997   1
  -1  -5  18 2348.10 48.6288   1
  -1  -5  19 1157.51 39.3830   1
   1   5  20 528.048 31.5542   1
  -1  -5  21 254.701 29.8826   1
   1   5  22 324.055 32.7533   1
  -1  -5  23 4636.19 66.9553   1
  -1  -5  24 4287.74 65.6978   1
   1  -5 -25 1325.43 53.9614   1
   1  -5 -26 925.121 72.6486   1
   1  -5 -27 920.477 47.5610   1
   1  -5 -28 113.960 35.2271   1
   1   5  29 1822.91 70.9078   1
   1  -6  27 1122.51 31.3272   1
  -1   6  26 230.894 25.3069   1
   1  -6  25 1643.96 47.9074   1
   1  -6  24 791.768 47.3551   1
   1  -6  23 260.122 42.5623   1
   1  -6  22 1734.43 59.4382   1
   1  -6  21 1580.98 50.5430   1
  -1  -6 -20 359.277 37.1174   1
  -1  -6 -19 266.707 36.6987   1
  -1  -6 -18 419.985 33.8246   1
  -1  -6 -17 985.528 42.1736   1
   1  -6  16 4017.19 65.9992   1
  -1  -6 -15 1325.51 42.5897   1
  -1   6  14 1919.22 43.6576   1
  -1  -6 -13 4781.98 58.6634   1
   1  -6  12 410.377 27.2349   1
  -1  -6 -11 567.368 27.8480   1
  -1   6  10 1452.07 38.8246   1
   1  -6   9 1653.86 41.9715   1
  -1  -6  -8 207.747 26.1481   1
  -1  -6  -7 793.159 32.9875   1
   1  -6   6 240.561 29.1665   1
  -1   6   5 1703.27 54.4700   1
  -1   6   6 1822.11 82.5816  -2
   1  -6   5 1822.11 82.5816   1
   1  -6   4 218.656 30.6358   1
  -1   6   5 1617.88 75.1228  -2
   1  -6   4 1617.88 75.1228   1
  -1  -6  -3 1200.82 43.7347   1
   1   6  -4 1350.12 62.8356  -2
  -1  -6  -3 1350.12 62.8356   1
   1  -6   2 4566.99 243.222  -2
  -1   6   3 4566.99 243.222   1
  -1  -6  -2 1733.03 56.1041   1
   1   6  -3 2672.75 72.5087  -2
  -1  -6  -2 2672.75 72.5087   1
   1  -6   1 3480.35 175.066  -2
  -1   6   2 3480.35 175.066   1
  -1  -6  -1 1045.71 48.7221   1
  -1   6   2 2652.71 74.4801  -2
   1  -6   1 2652.71 74.4801   1
   1  -6   0 8831.68 269.185  -2
  -1   6   1 8831.68 269.185   1
  -1  -6   0 5061.30 284.380   1
   1   6  -1 5358.84 65.6289  -2
  -1  -6   0 5358.84 65.6289   1
   1  -6  -1 5798.48 433.001  -2
  -1   6   0 5798.48 433.001   1
   1  -6  -1 1505.74 169.643   1
   1   6   0 5029.85 67.8330  -2
  -1  -6   1 5029.85 67.8330   1
   1  -6  -2 3409.08 336.595  -2
  -1   6  -1 3409.08 336.595   1
   1  -6  -2 1896.20 94.3660   1
   1   6   1 3133.53 70.2890  -2
  -1  -6   2 3133.53 70.2890   1
   1  -6  -3 2848.57 293.875  -2
  -1   6  -2 2848.57 293.875   1
   1  -6  -3 1274.28 80.9098   1
  -1   6  -2 3332.82 69.9744  -2
   1  -6  -3 3332.82 69.9744   1
   1  -6  -4 1340.95 217.904  -2
  -1   6  -3 1340.95 217.904   1
  -1  -6   4 200.653 26.2193   1
   1   6   3 3333.08 213.143  -2
  -1  -6   4 3333.08 213.143   1
   1  -6  -5 2420.37 247.320  -2
  -1   6  -4 2420.37 247.320   1
   1  -6  -5 1737.60 41.5645   1
   1  -6  -6 174.510 24.4103   1
   1  -6  -7 896.857 35.3094   1
   1  -6  -8 209.502 27.5240   1
  -1  -6   9 1663.72 45.4726   1
   1  -6 -10 1416.85 41.0336   1
  -1  -6  11 575.308 36.7699   1
   1  -6 -12 348.865 31.8751   1
  -1  -6  13 4362.47 71.6555   1
  -1  -6  14 1827.93 56.1666   1
   1   6  15 1256.76 48.5894   1
  -1  -6  16 4095.84 70.9192   1
   1   6  17 1018.86 44.3579   1
  -1  -6  18 477.504 33.8596   1
   1   6  19 222.340 31.9990   1
   1  -6 -20 382.403 41.6332   1
   1  -6 -21 1556.46 50.7086   1
  -1  -6  22 1739.08 87.0283   1
  -1  -6  23 438.640 77.5268   1
   1  -6 -24 889.015 89.3558   1
   1  -6 -25 1749.66 97.5043   1
   1  -6 -26 244.301 37.2049   1
   1  -6 -27 931.538 36.8272   1
   1  -7  25 414.561 59.4172   1
  -1  -7 -24 50.1212 21.3521   1
  -1  -7 -23 169.451 23.1281   1
  -1  -7 -22 57.9305 23.8469   1
   1  -7  21 641.243 33.7844   1
   1  -7  20 426.099 28.9015   1
  -1  -7 -19 584.262 31.9406   1
   1  -7  18 1560.67 43.8042   1
   1  -7  17 1278.78 42.4201   1
   1  -7  16 2249.98 57.7322   1
  -1  -7 -15 643.297 41.2334   1
  -1  -7 -14 6800.51 89.0389   1
   1  -7  13 3632.71 66.0806   1
   1  -7  12 2491.83 52.7496   1
  -1  -7 -11 935.161 32.6848   1
  -1  -7 -10 990.700 35.9218   1
  -1  -7  -9 475.137 27.5698   1
   1  -7   8 1997.78 40.9374   1
  -1  -7  -7 37.1390 22.0856   1
  -1  -7  -6 1196.08 39.0209   1
  -1   7   7 1196.34 100.591  -2
   1  -7   6 1196.34 100.591   1
  -1  -7  -5 3364.45 59.6606   1
  -1   7   6 4122.99 111.486  -2
   1  -7   5 4122.99 111.486   1
  -1  -7  -4 967.343 35.6560   1
  -1   7   5 4201.91 115.736  -2
   1  -7   4 4201.91 115.736   1
  -1  -7  -3 1438.84 51.6468   1
  -1   7   4 2186.01 70.3912  -2
   1  -7   3 2186.01 70.3912   1
   1  -7   2 4964.80 208.963  -2
  -1   7   3 4964.80 208.963   1
  -1  -7  -2 2581.91 62.2894   1
   1   7  -3 3715.63 93.3721  -2
  -1  -7  -2 3715.63 93.3721   1
   1  -7   1 11711.6 297.346  -2
  -1   7   2 11711.6 297.346   1
  -1  -7  -1 6273.55 98.7406   1
  -1   7   2 8527.54 115.781  -2
   1  -7   1 8527.54 115.781   1
   1  -7   0 6152.66 432.029  -2
  -1   7   1 6152.66 432.029   1
  -1  -7   0 115.714 47.4566   1
  -1   7   1 5138.35 73.6510  -2
   1  -7   0 5138.35 73.6510   1
   1  -7  -1 7130.25 480.710  -2
  -1   7   0 7130.25 480.710   1
   1  -7  -1 6252.21 320.063   1
  -1   7   0 6339.22 70.9066  -2
   1  -7  -1 6339.22 70.9066   1
   1  -7  -2 9001.62 548.713  -2
  -1   7  -1 9001.62 548.713   1
   1  -7  -2 2927.04 115.183   1
  -1   7  -1 7944.89 94.0560  -2
   1  -7  -2 7944.89 94.0560   1
   1  -7  -3 3743.91 374.351  -2
  -1   7  -2 3743.91 374.351   1
   1  -7  -3 1510.95 62.9591   1
  -1   7  -2 4209.81 76.6627  -2
   1  -7  -3 4209.81 76.6627   1
   1  -7  -4 2259.37 289.064  -2
  -1   7  -3 2259.37 289.064   1
   1  -7  -4 1081.14 42.2932   1
  -1   7  -3 1895.76 79.0425  -2
   1  -7  -4 1895.76 79.0425   1
   1  -7  -5 4793.18 335.842  -2
  -1   7  -4 4793.18 335.842   1
  -1  -7   5 3357.65 53.6426   1
  -1   7  -4 3992.40 160.866  -2
   1  -7  -5 3992.40 160.866   1
   1  -7  -6 3358.92 294.531  -2
  -1   7  -5 3358.92 294.531   1
   1  -7  -6 1167.66 34.5311   1
   1  -7  -7 14.2696 20.7749   1
   1  -7  -8 1992.21 43.3654   1
   1  -7  -9 479.283 35.7477   1
  -1  -7  10 854.009 39.8790   1
   1  -7 -11 961.035 44.5047   1
   1  -7 -12 2703.79 61.5341   1
  -1  -7  13 3927.36 75.3091   1
  -1  -7  14 6866.35 88.4706   1
  -1  -7  15 728.839 42.5935   1
   1  -7 -16 2301.76 49.4774   1
  -1  -7  17 1303.49 40.4697   1
  -1  -7  18 1679.53 42.4472   1
  -1  -7  19 620.104 32.5740   1
   1  -7 -20 429.363 29.0342   1
   1  -7 -21 678.399 38.0984   1
   1  -7 -22 51.7596 27.7061   1
   1  -7 -23 112.080 25.2854   1
   1  -7 -24-5.40637 25.5642   1
  -1   8  22-24.1440 52.9363   1
   1  -8  21 293.945 41.4771   1
   1  -8  20 249.375 29.3325   1
   1  -8  19 102.954 34.4935   1
   1  -8  18 128.150 24.9205   1
   1  -8  17 111.818 27.0218   1
  -1  -8 -16 368.518 30.8951   1
  -1  -8 -15 754.199 37.1213   1
  -1  -8 -14 1743.51 48.5642   1
  -1  -8 -13 996.029 42.2459   1
   1  -8  12 3158.04 63.4722   1
  -1  -8 -11 471.854 35.5837   1
  -1  -8 -10 720.453 41.1270   1
  -1  -8  -9 952.729 37.3125   1
  -1   8   8 1346.29 38.3468   1
  -1   8   7 2895.32 50.0495   1
  -1   8   6 2720.69 59.6744   1
  -1   8   7 5258.50 115.137  -2
   1  -8   6 5258.50 115.137   1
  -1  -8  -5 129.672 32.0927   1
  -1   8   6 2389.38 90.1630  -2
   1  -8   5 2389.38 90.1630   1
  -1   8   4 289.318 40.6285   1
  -1   8   5 410.852 64.5110  -2
   1  -8   4 410.852 64.5110   1
  -1  -8  -3 423.277 73.1890   1
  -1   8   4 551.272 58.2220  -2
   1  -8   3 551.272 58.2220   1
   1  -8   2 701.694 175.136  -2
  -1   8   3 701.694 175.136   1
  -1  -8  -2 162.587 36.2184   1
  -1   8   3 347.799 58.7097  -2
   1  -8   2 347.799 58.7097   1
  -1  -8  -1 2552.60 68.1931   1
  -1   8   2 2471.64 95.4197  -2
   1  -8   1 2471.64 95.4197   1
  -1  -8   0 1006.05 50.7315   1
  -1   8   1 2722.47 80.8670  -2
   1  -8   0 2722.47 80.8670   1
   1  -8  -1 2576.79 117.951   1
  -1   8   0 3229.97 63.2269  -2
   1  -8  -1 3229.97 63.2269   1
   1  -8  -2 143.185 38.9984   1
  -1   8  -1 1910.44 64.0749  -2
   1  -8  -2 1910.44 64.0749   1
   1  -8  -3 354.605 43.0012   1
  -1   8  -2 547.337 46.1167  -2
   1  -8  -3 547.337 46.1167   1
   1  -8  -4 241.372 35.2932   1
   1   8   3 516.342 68.4021  -2
  -1  -8   4 516.342 68.4021   1
   1  -8  -5 75.3821 25.2650   1
   1   8   4 576.840 139.995  -2
  -1  -8   5 576.840 139.995   1
   1  -8  -6 2594.83 52.2702   1
   1  -8  -7 2794.10 52.0368   1
  -1  -8   8 1433.92 47.9386   1
   1  -8  -9 1063.41 47.5912   1
  -1  -8  10 629.372 41.0440   1
   1  -8 -11 525.920 39.0073   1
   1   8  12 3165.88 70.2869   1
   1  -8 -13 982.416 46.6879   1
  -1  -8  14 1812.98 43.6215   1
   1  -8 -15 690.642 30.6757   1
   1  -8 -16 311.616 25.3296   1
   1  -8 -17 122.064 22.2248   1
   1  -8 -18 175.819 20.9448   1
   1  -8 -19 74.2369 23.4092   1
   1  -8 -20 240.229 35.6503   1
   1  -9  16 97.7748 45.8673   1
   1  -9  15 54.3200 24.1553   1
   1  -9  14 923.362 32.1232   1
   1  -9  13 880.081 33.7323   1
   1  -9  12 2183.86 48.9033   1
   1  -9  11 1259.89 42.5344   1
  -1  -9 -10 1227.53 45.0509   1
  -1  -9  -9 2939.04 64.8205   1
  -1  -9  -8 3376.36 71.2442   1
  -1  -9  -7 168.939 31.6764   1
  -1  -9  -6 1824.65 54.9318   1
   1  -9   5 437.003 37.1694   1
  -1  -9  -4 1035.41 65.0847   1
  -1   9   5 1236.21 75.3964  -2
   1  -9   4 1236.21 75.3964   1
  -1  -9  -3 548.989 62.4319   1
  -1   9   4 1239.85 78.2111  -2
   1  -9   3 1239.85 78.2111   1
  -1  -9  -2 471.994 56.9442   1
  -1   9   3 797.571 75.1511  -2
   1  -9   2 797.571 75.1511   1
  -1  -9  -1 874.894 54.0759   1
  -1   9   2 1464.17 93.5898  -2
   1  -9   1 1464.17 93.5898   1
   1   9   0 33.3784 43.3979   1
  -1   9   1 790.968 73.5437  -2
   1  -9   0 790.968 73.5437   1
   1   9   1 1144.97 43.8541   1
   1  -9  -2 435.457 31.7851   1
   1   9   2 1254.72 87.4657  -2
  -1  -9   2 1254.72 87.4657   1
   1   9   3 501.403 32.1887   1
   1   9   3 1237.27 83.1827  -2
  -1  -9   3 1237.27 83.1827   1
   1   9   4 947.830 40.6674   1
   1   9   5 404.524 35.6270   1
   1   9   6 1830.64 49.4290   1
   1   9   7 132.319 27.7309   1
   1   9   8 3075.87 58.2255   1
   1   9   9 2512.81 52.5074   1
   1   9  10 1069.19 37.6411   1
   1   9  11 1114.65 37.1247   1
   1   9  12 2127.80 44.2768   1
   1   9  13 774.396 32.1187   1
  -1  -9  14 872.264 31.0797   1
   1   9  15 47.3423 48.3294   1
   1 -10   7-15.1508 56.6423   1
  -1 -10  -1 45.7314 23.6684   1
  -1  10   2 1489.24 185.760  -2
   1 -10   1 1489.24 185.760   1
  -1  10   1 588.471 162.321  -2
   1 -10   0 588.471 162.321   1
  -1  10   0 107.344 154.006  -2
   1 -10  -1 107.344 154.006   1
  -1  10  -1 620.054 167.282  -2
   1 -10  -2 620.054 167.282   1
   1 -10  -5-83.5614 90.6506   1
   1 -10  -6 215.082 97.9284   1
   1 -10  -7-83.2228 75.5770   1
   1 -10  -8 125.333 75.8723   1
   2   0   0 250.055 295.857   1
   2   0   1 7661.82 577.739   1
  -2   0   1 37983.8 1195.55  -2
   2   0  -1 37983.8 1195.55   1
   2   0   2 27306.6 689.279   1
   2   0  -3 48.6782 184.752   1
  -2   0   4 12251.2 118.351   1
   2   0   5 3912.92 149.991   1
   2   0   6 22486.1 290.676   1
   2   0   7 49835.7 490.659   1
  -2   0   8 52632.9 559.082   1
  -2   0   9 340.052 130.766   1
  -2   0  10 4312.58 224.468   1
   2   0  11 56.4984 144.968   1
  -2   0  12 20.1660 41.7446   1
   2   0  13 2191.37 71.3326   1
  -2   0  14 31.9901 37.2938   1
  -2   0  15 2950.08 63.2050   1
  -2   0  16 1088.53 38.2684   1
   2   0  17 1933.55 45.9989   1
   2   0  18 4381.34 65.9598   1
  -2   0  19 3527.27 55.1059   1
   2   0  20 25622.5 137.406   1
  -2   0  21 24866.7 138.207   1
  -2   0  22 23411.2 151.019   1
  -2   0  23 353.452 36.9042   1
  -2   0  24 9100.33 104.891   1
  -2   0  25 138.817 33.2072   1
   2   0  26 1722.00 64.8200   1
   2   0  27 190.065 43.8130   1
   2   0  28 1143.11 70.3152   1
   2   0  29 393.131 48.5148   1
   2   0  30 124.622 40.3511   1
   2   0  31 151.846 37.4908   1
  -2   0  32 109.736 35.5051   1
  -2   1  32 19.6142 38.4660   1
  -2   1  31 225.819 40.2438   1
  -2   1  30 641.605 42.0200   1
  -2   1  29 183.104 51.2215   1
   2  -1  28 1377.86 60.9310   1
   2  -1  27 3490.55 79.8953   1
   2  -1  26 1376.09 60.7608   1
  -2   1  25 1612.09 61.7018   1
   2  -1  24 457.010 37.6635   1
  -2   1  23 7568.58 91.3275   1
  -2   1  22 7045.03 88.0748   1
  -2   1  21 10068.0 101.575   1
  -2   1  20 675.470 34.2886   1
  -2   1  19 8171.62 77.7858   1
  -2   1  18 958.002 34.8133   1
   2  -1  17 1532.32 36.7338   1
  -2   1  16 2464.63 53.0041   1
  -2   1  15 4323.67 83.0700   1
   2  -1  14 192.905 41.3525   1
  -2   1  13 1311.16 58.3705   1
   2  -1  12 1036.85 70.3456   1
   2  -1  11 1820.50 192.241   1
   2   1 -10 112.398 103.966   1
   2  -1   9 6280.77 166.703   1
   2  -1   8 4427.00 138.239   1
   2  -1   7 6869.89 183.703   1
   2  -1   6 4710.46 154.171   1
   2   1  -5 13305.0 242.607   1
  -2   1   4 5153.77 152.766   1
   2  -1   3 6379.98 100.149   1
  -2   1   2 1007.74 40.9785   1
  -2  -1   0 38899.0 467.191  -2
   2   1  -2 38899.0 467.191   1
  -2  -1  -1 6817.16 71.7077   1
  -2  -1   1 22275.1 384.275  -2
   2   1  -1 22275.1 384.275   1
  -2   1   2 19825.0 924.462  -2
   2  -1   0 19825.0 924.462   1
   2  -1  -2 20977.5 382.915  -2
  -2   1   0 20977.5 382.915   1
  -2   1  -1 6928.67 228.433   1
  -2   1  -2 770.364 26.5353   1
   2   1   3 1917.94 58.3391   1
  -2   1  -4 5265.36 155.992   1
  -2   1  -5 12693.3 229.398   1
  -2  -1   6 4849.12 175.648   1
  -2  -1   7 6724.67 215.632   1
  -2  -1   8 4810.73 209.155   1
  -2  -1   9 6136.14 237.156   1
  -2  -1  10 69.4364 127.118   1
  -2  -1  11 1842.22 191.460   1
   2   1  12 907.830 72.8037   1
  -2  -1  13 1461.47 80.6212   1
  -2  -1  14 250.635 54.2398   1
  -2  -1  15 4585.85 80.7514   1
  -2  -1  16 2454.81 54.6494   1
  -2  -1  17 1432.87 40.0860   1
  -2  -1  18 902.542 38.6537   1
  -2  -1  19 7463.83 81.1446   1
  -2  -1  20 738.649 32.0012   1
  -2  -1  21 10243.0 86.6723   1
  -2  -1  22 7002.09 73.5457   1
  -2  -1  23 8096.96 96.0461   1
   2   1  24 472.388 37.6064   1
  -2  -1  25 1500.56 63.0405   1
  -2  -1  26 1338.03 62.9741   1
  -2  -1  27 3611.16 83.7637   1
  -2  -1  28 1390.76 66.5136   1
   2   1  29 104.858 44.3105   1
  -2  -1  30 540.606 48.0766   1
  -2  -1  31 425.457 57.0889   1
   2   1  32 107.870 43.1017   1
  -2  -1  33 53.4842 48.1932   1
   2  -2  32 406.907 56.9153   1
  -2   2  31 1029.70 56.3961   1
  -2   2  30 768.245 48.4207   1
   2  -2  29 333.116 36.0322   1
   2  -2  28 981.836 46.8510   1
   2  -2  27 711.411 41.1156   1
   2  -2  26 1402.60 47.1255   1
   2  -2  25 408.364 41.1407   1
   2  -2  24 88.1348 35.4570   1
  -2   2  23 4559.15 73.2994   1
  -2   2  22 3557.74 65.8030   1
  -2   2  21 643.020 40.0064   1
  -2   2  20 12913.8 119.190   1
  -2   2  19 20295.2 149.884   1
   2  -2  18 14270.4 124.862   1
   2  -2  17 6263.58 76.6463   1
   2  -2  16 4234.30 57.8268   1
   2  -2  15 3955.07 54.7270   1
   2  -2  14 5202.73 54.8565   1
   2  -2  13 332.812 29.0741   1
  -2  -2 -12 11502.1 113.942   1
  -2  -2 -11 410.268 45.9440   1
   2  -2  10 21550.4 333.318   1
   2  -2   9 13579.0 284.742   1
  -2   2   8 9810.33 226.508   1
  -2  -2  -7 3259.49 369.455   1
  -2  -2  -6 29563.1 875.381   1
   2  -2   5 16928.1 356.408   1
   2  -2   4 2020.03 150.031   1
  -2  -2  -3 924.651 68.6549   1
  -2  -2  -2 708.708 75.3331   1
   2  -2   0 8894.58 286.316  -2
  -2   2   2 8894.58 286.316   1
  -2  -2  -1 4958.28 90.1791   1
   2  -2  -1 9830.13 346.837  -2
  -2   2   1 9830.13 346.837   1
  -2  -2   0 6834.74 156.048   1
  -2   2   2 6174.77 136.794  -2
   2  -2   0 6174.77 136.794   1
   2  -2  -2 6030.58 238.726  -2
  -2   2   0 6030.58 238.726   1
  -2   2  -1 4072.33 192.994   1
  -2   2   1 7140.02 116.878  -2
   2  -2  -1 7140.02 116.878   1
  -2   2  -2 553.565 90.1143   1
   2   2   0 4040.11 86.2150  -2
  -2  -2   2 4040.11 86.2150   1
  -2   2  -3 882.703 64.1849   1
   2  -2  -4 2484.38 95.9840   1
  -2   2  -5 16909.1 329.919   1
  -2   2  -6 37905.1 474.897   1
  -2   2  -7 3292.90 147.562   1
  -2  -2   8 8715.86 222.619   1
  -2  -2   9 12711.5 215.639   1
  -2  -2  10 20584.0 432.641   1
  -2  -2  11 374.887 45.1843   1
  -2  -2  12 11387.4 121.664   1
  -2  -2  13 318.122 37.3185   1
   2   2  14 5157.69 62.2304   1
  -2  -2  15 3886.89 67.7360   1
  -2  -2  16 4160.72 77.3836   1
  -2  -2  17 5674.84 90.5909   1
  -2  -2  18 13129.6 134.006   1
  -2  -2  19 19535.7 165.644   1
  -2  -2  20 12007.0 110.386   1
  -2  -2  21 558.463 32.7161   1
  -2  -2  22 3389.90 53.8137   1
  -2  -2  23 4244.87 66.7584   1
   2   2  24 81.0123 31.6631   1
  -2  -2  25 391.841 45.1232   1
   2   2  26 1461.83 56.9534   1
   2   2  27 852.739 57.4207   1
   2   2  28 1014.15 57.1025   1
   2   2  29 284.619 39.8901   1
   2   2  30 690.175 44.9789   1
   2   2  31 1071.99 62.0029   1
   2   2  32 596.878 65.1921   1
  -2  -2  33 431.793 52.5465   1
   2  -3  31 109.399 51.4210   1
   2  -3  30 43.8927 32.6517   1
  -2   3  29 128.668 26.5989   1
  -2   3  28 190.062 32.0204   1
  -2   3  27 161.838 32.8864   1
  -2   3  26 718.251 43.3569   1
   2  -3  25 107.432 32.3604   1
   2  -3  24 5074.68 76.1756   1
   2  -3  23 2385.90 58.2086   1
  -2  -3 -22 837.454 40.9564   1
   2  -3  21 2795.95 56.2994   1
  -2   3  20 961.778 36.7937   1
   2  -3  19 2549.18 51.1267   1
   2  -3  18 4698.49 57.2522   1
   2  -3  17 4629.28 56.2587   1
   2  -3  16 6431.59 61.8573   1
   2  -3  15 2955.07 44.0843   1
  -2  -3 -14 599.149 23.4314   1
   2  -3  13 3428.93 40.9706   1
   2  -3  12 4280.65 44.8352   1
  -2  -3 -11 175.426 16.7906   1
   2  -3  10 6731.90 89.7420   1
  -2   3   9 2666.50 69.4744   1
   2  -3   8 6641.19 91.4190   1
   2  -3   7 9263.64 122.990   1
   2  -3   6 5736.09 97.8786   1
  -2  -3  -5 20325.9 307.452   1
  -2  -3  -4 33893.8 388.865   1
   2  -3   3 11433.7 165.983   1
  -2  -3  -2 15319.9 209.560   1
   2  -3   0 14450.0 393.209  -2
  -2   3   2 14450.0 393.209   1
   2  -3   1 33557.9 305.807   1
   2  -3  -1 65841.1 995.155  -2
  -2   3   1 65841.1 995.155   1
  -2  -3   0 171.864 64.0436   1
  -2   3   2 9541.82 254.147  -2
   2  -3   0 9541.82 254.147   1
   2  -3  -2 19194.8 458.790  -2
  -2   3   0 19194.8 458.790   1
  -2   3  -1 27742.3 524.963   1
  -2   3   1 52151.6 407.057  -2
   2  -3  -1 52151.6 407.057   1
   2  -3  -2 15546.1 249.011   1
   2   3   0 14987.7 278.926  -2
  -2  -3   2 14987.7 278.926   1
   2  -3  -3 11900.5 171.193   1
   2  -3  -4 36011.2 293.712   1
  -2  -3   5 20990.0 302.764   1
  -2  -3   6 5200.36 141.098   1
  -2  -3   7 9059.63 120.317   1
  -2  -3   8 6393.12 103.456   1
  -2  -3   9 2627.65 71.5810   1
  -2  -3  10 6872.66 103.797   1
  -2  -3  11 227.064 29.4651   1
  -2  -3  12 4341.95 49.9607   1
  -2  -3  13 3639.78 52.6995   1
  -2  -3  14 556.073 33.7962   1
  -2  -3  15 2934.09 54.4548   1
  -2  -3  16 6265.47 75.6933   1
  -2  -3  17 4735.90 64.4430   1
  -2  -3  18 4692.33 77.8253   1
  -2  -3  19 2323.50 65.7966   1
  -2  -3  20 926.688 44.6452   1
   2   3  21 2550.45 60.8536   1
  -2  -3  22 898.072 49.8749   1
  -2  -3  23 2232.72 56.0688   1
  -2  -3  24 4785.68 72.9435   1
   2   3  25 104.753 29.4453   1
   2   3  26 709.306 50.7728   1
   2   3  27 182.891 50.3972   1
   2   3  28 199.264 43.6571   1
   2   3  29 114.746 36.3946   1
   2   3  30 128.042 49.3498   1
   2   3  31 215.031 60.7010   1
   2  -4  30 1146.82 54.5530   1
   2  -4  29 1436.03 45.9805   1
   2  -4  28 244.814 36.8423   1
   2  -4  27 856.557 62.1779   1
   2  -4  26 284.611 58.2440   1
   2  -4  25 680.257 53.5770   1
  -2  -4 -24 397.566 33.3210   1
   2  -4  23 764.859 45.1168   1
   2  -4  22 940.562 47.2261   1
   2  -4  21 1281.40 53.4608   1
  -2  -4 -20 1178.31 52.3343   1
  -2  -4 -19 1231.23 45.2443   1
   2  -4  18 7306.89 80.2934   1
   2  -4  17 6893.35 65.4643   1
   2  -4  16 7984.21 69.6783   1
   2  -4  15 3659.16 46.5623   1
  -2  -4 -14 270.623 22.0961   1
  -2  -4 -13 791.758 25.9619   1
  -2  -4 -12 113.648 18.9355   1
   2  -4  11 8006.23 64.7371   1
   2  -4  10 5203.54 55.2383   1
  -2  -4  -9 932.097 31.4598   1
  -2  -4  -8 462.600 24.5520   1
   2  -4   7 3205.84 44.1996   1
   2  -4   6 3507.14 44.1653   1
  -2   4   5 4773.12 70.5298   1
  -2   4   4 45533.5 208.478   1
  -2   4   3 23792.1 137.361   1
  -2  -4  -2 6666.41 107.362   1
   2  -4   0 6284.39 318.238  -2
  -2   4   2 6284.39 318.238   1
  -2  -4  -1 4010.19 95.8877   1
  -2   4   3 16446.8 349.707  -2
   2  -4   1 16446.8 349.707   1
   2  -4  -1 7946.96 410.404  -2
  -2   4   1 7946.96 410.404   1
  -2  -4   0 8.51686 60.9012   1
   2   4  -2 6979.15 91.1374  -2
  -2  -4   0 6979.15 91.1374   1
   2  -4  -2 9258.68 399.087  -2
  -2   4   0 9258.68 399.087   1
  -2   4  -1 3808.30 239.892   1
  -2   4   1 7819.33 91.7667  -2
   2  -4  -1 7819.33 91.7667   1
  -2   4  -2 6823.30 196.785   1
   2   4   0 6970.06 85.6816  -2
  -2  -4   2 6970.06 85.6816   1
  -2   4  -3 24378.5 162.142   1
  -2   4  -1 26709.6 184.314  -2
   2  -4  -3 26709.6 184.314   1
   2  -4  -4 45156.9 150.042   1
  -2   4  -5 4245.21 55.0928   1
   2  -4  -6 3616.50 45.0356   1
  -2  -4   7 3338.96 49.8677   1
  -2  -4   8 438.037 26.8355   1
  -2  -4   9 961.450 35.0271   1
   2  -4 -10 5185.41 71.6880   1
   2   4  11 7396.51 87.2862   1
   2   4  12 115.762 24.3797   1
  -2  -4  13 811.021 45.1299   1
  -2  -4  14 233.669 35.2096   1
  -2  -4  15 3541.29 71.4714   1
  -2  -4  16 7827.90 85.2205   1
  -2  -4  17 6375.83 71.6165   1
  -2  -4  18 7501.36 85.9249   1
  -2  -4  19 1141.48 51.7873   1
  -2  -4  20 1134.12 57.0404   1
  -2  -4  21 1228.99 70.4676   1
   2   4  22 900.894 57.5469   1
   2   4  23 757.576 52.8848   1
  -2  -4  24 521.235 39.3021   1
   2   4  25 799.369 44.6458   1
   2   4  26 223.170 33.1813   1
   2  -4 -27 785.926 45.6942   1
   2   4  28 294.042 59.2130   1
   2   4  29 1544.17 71.2771   1
   2  -5  28 170.871 32.3687   1
   2  -5  27 165.503 34.6411   1
   2  -5  26 205.915 34.4736   1
  -2  -5 -25 34.0359 27.7725   1
   2  -5  24 1135.89 42.3859   1
   2  -5  23 854.505 42.2714   1
   2  -5  22 2747.92 61.7033   1
  -2  -5 -21 1088.46 53.7638   1
   2  -5  20 2353.32 64.8212   1
  -2  -5 -19 14.7942 32.7827   1
  -2  -5 -18 2713.39 58.8369   1
   2  -5  17 1615.74 47.7395   1
   2  -5  16 5673.87 67.3076   1
  -2   5  15 1504.29 40.4273   1
   2  -5  14 2820.16 49.2690   1
  -2  -5 -13 1422.89 39.1110   1
   2  -5  12 1564.74 40.6171   1
   2  -5  11 2365.45 46.9815   1
   2  -5  10 133.148 21.5715   1
   2  -5   9 1594.87 37.9537   1
   2  -5   8 6636.95 78.1441   1
  -2  -5  -7 159.266 26.4197   1
  -2   5   6 7085.00 77.7770   1
   2  -5   5 2015.28 40.5647   1
  -2  -5  -4 791.375 28.6881   1
   2  -5   3 5272.54 57.7883   1
   2  -5   2 5839.77 61.7242   1
  -2   5   4 501.533 42.1504  -2
   2  -5   2 501.533 42.1504   1
   2  -5   0 13922.4 518.880  -2
  -2   5   2 13922.4 518.880   1
  -2  -5  -1 740.397 46.0576   1
  -2   5   3 4767.10 80.0052  -2
   2  -5   1 4767.10 80.0052   1
   2  -5  -1 2348.12 293.483  -2
  -2   5   1 2348.12 293.483   1
  -2  -5   0 7133.82 115.759   1
  -2   5   2 12485.1 113.145  -2
   2  -5   0 12485.1 113.145   1
   2  -5  -2 13413.4 568.967  -2
  -2   5   0 13413.4 568.967   1
   2   5   1 52.4750 393.879   1
   2   5  -1 1847.27 41.0617  -2
  -2  -5   1 1847.27 41.0617   1
   2  -5  -3 7117.16 358.082  -2
  -2   5  -1 7117.16 358.082   1
   2   5   2 5561.15 196.094   1
   2   5   0 11770.3 82.0985  -2
  -2  -5   2 11770.3 82.0985   1
   2  -5  -4 780.318 171.553  -2
  -2   5  -2 780.318 171.553   1
   2   5   3 5261.93 69.8315   1
  -2   5  -1 6729.65 85.1310  -2
   2  -5  -3 6729.65 85.1310   1
   2   5   4 741.019 26.2951   1
   2   5   5 1988.88 35.4069   1
   2   5   6 6876.88 62.8827   1
   2  -5  -7 139.391 20.2318   1
  -2   5  -8 6378.45 64.9165   1
   2  -5  -9 1652.83 42.1118   1
   2  -5 -10 121.886 24.3059   1
  -2  -5  11 2226.10 54.2107   1
  -2  -5  12 1525.92 47.8053   1
  -2  -5  13 1396.98 53.7413   1
  -2  -5  14 2744.23 64.5240   1
  -2  -5  15 1597.70 50.0845   1
  -2  -5  16 5433.38 78.8915   1
  -2  -5  17 1684.51 63.0719   1
  -2  -5  18 2871.69 83.6983   1
   2   5  19 36.7181 36.9268   1
   2   5  20 2262.34 76.9809   1
   2   5  21 913.233 61.3479   1
   2   5  22 2387.80 78.9019   1
   2   5  23 783.339 51.1465   1
   2   5  24 1077.21 42.0087   1
   2  -5 -25 27.5415 27.3541   1
   2  -5 -26 110.533 57.3506   1
   2  -5 -27 222.438 57.9184   1
   2  -5 -28 284.484 71.7745   1
   2  -6  26 168.478 28.6513   1
   2  -6  25 180.108 27.6520   1
   2  -6  24 67.8199 20.2049   1
   2  -6  23-0.11942 21.3450   1
   2  -6  22 877.246 34.6487   1
   2  -6  21 1535.22 43.4182   1
  -2  -6 -20 490.338 43.8093   1
  -2  -6 -19 814.984 50.2349   1
   2  -6  18 1696.98 52.9114   1
   2  -6  17 1337.33 49.7467   1
  -2  -6 -16 754.947 43.2066   1
  -2  -6 -15 212.972 26.3825   1
  -2  -6 -14 710.965 30.2117   1
  -2  -6 -13 258.984 22.5284   1
  -2  -6 -12 577.230 27.1158   1
   2  -6  11 1819.82 38.9868   1
  -2  -6 -10 157.003 23.1530   1
   2  -6   9 11620.0 99.5673   1
   2  -6   8 5281.38 73.3568   1
  -2  -6  -7 1391.97 44.8216   1
  -2   6   6 12373.6 104.938   1
  -2   6   5 22593.6 135.392   1
   2  -6   4 10493.0 88.0924   1
  -2  -6  -3 2433.57 44.3599   1
  -2  -6  -2 112.452 33.1825   1
  -2   6   4 1208.37 43.4538  -2
   2  -6   2 1208.37 43.4538   1
   2  -6   0 1563.36 241.052  -2
  -2   6   2 1563.36 241.052   1
  -2  -6  -1 1599.41 53.1885   1
  -2   6   3 3536.44 93.4543  -2
   2  -6   1 3536.44 93.4543   1
   2  -6  -1 3375.69 357.930  -2
  -2   6   1 3375.69 357.930   1
  -2  -6   0 1174.79 47.4401   1
  -2   6   2 1153.60 62.5415  -2
   2  -6   0 1153.60 62.5415   1
   2  -6  -2 1225.08 252.899  -2
  -2   6   0 1225.08 252.899   1
  -2  -6   1 1646.63 53.7522   1
  -2   6   1 2905.77 75.8299  -2
   2  -6  -1 2905.77 75.8299   1
   2  -6  -3 4856.54 346.878  -2
  -2   6  -1 4856.54 346.878   1
   2  -6  -2 23.0544 43.5452   1
  -2   6   0 1192.63 104.382  -2
   2  -6  -2 1192.63 104.382   1
   2   6   1 1621.72 55.8346  -2
  -2  -6   2 1621.72 55.8346   1
   2  -6  -4 1339.83 135.244  -2
  -2   6  -2 1339.83 135.244   1
  -2   6  -3 2905.58 77.4578   1
  -2   6  -1 4295.24 139.314  -2
   2  -6  -3 4295.24 139.314   1
   2   6   2 2627.21 68.9145  -2
  -2  -6   3 2627.21 68.9145   1
   2  -6  -4 10777.2 76.5060   1
  -2   6  -5 22389.6 136.416   1
  -2   6  -6 12477.5 109.742   1
  -2  -6   7 1257.93 42.3064   1
  -2  -6   8 5538.62 75.8287   1
  -2  -6   9 11494.1 104.817   1
  -2  -6  10 175.217 29.6366   1
   2  -6 -11 1782.78 45.0096   1
   2  -6 -12 570.936 31.6860   1
   2  -6 -13 255.233 27.6444   1
  -2  -6  14 697.514 38.1731   1
  -2  -6  15 174.405 38.4872   1
  -2  -6  16 745.933 45.5788   1
  -2  -6  17 1261.84 49.9268   1
  -2  -6  18 1454.11 45.6966   1
  -2  -6  19 799.507 39.2085   1
  -2  -6  20 491.631 55.8329   1
  -2  -6  21 1554.05 81.0726   1
  -2  -6  22 985.214 67.6625   1
   2  -6 -23 32.7276 35.2773   1
   2  -6 -24 140.585 33.8200   1
   2  -6 -25 237.128 57.4411   1
   2  -6 -26 183.701 65.9129   1
  -2   7  23 74.1117 76.9017   1
  -2  -7 -22 280.986 35.5519   1
  -2  -7 -21 25.6406 17.7246   1
  -2  -7 -20 202.743 22.3993   1
  -2  -7 -19 403.416 27.3019   1
  -2  -7 -18 178.336 26.7800   1
  -2  -7 -17 71.4516 26.0667   1
  -2  -7 -16 53.9937 26.5322   1
   2  -7  15 42.7758 30.4096   1
   2  -7  14 981.432 40.4733   1
   2  -7  13 373.121 32.1284   1
  -2  -7 -12 277.758 30.4740   1
  -2  -7 -11 720.376 32.4019   1
  -2  -7 -10 1046.26 37.1653   1
   2  -7   9 1277.25 36.1733   1
  -2  -7  -8 827.998 34.9250   1
  -2  -7  -7 405.174 30.8829   1
   2  -7   6 4864.36 64.6738   1
   2  -7   5 3083.59 49.3602   1
   2  -7   4 3850.33 52.0667   1
  -2  -7  -3 563.779 28.5389   1
  -2  -7  -2 1209.54 41.9206   1
  -2   7   4 2324.20 75.6279  -2
   2  -7   2 2324.20 75.6279   1
   2  -7   0 2069.34 281.964  -2
  -2   7   2 2069.34 281.964   1
  -2  -7  -1 146.385 36.1390   1
  -2   7   3 473.104 55.1174  -2
   2  -7   1 473.104 55.1174   1
   2   7  -2 1752.00 81.9311  -2
  -2  -7  -1 1752.00 81.9311   1
   2  -7  -1 281.187 198.806  -2
  -2   7   1 281.187 198.806   1
  -2  -7   0 552.023 54.6830   1
  -2   7   2 1615.29 69.4776  -2
   2  -7   0 1615.29 69.4776   1
   2   7  -1 875.085 62.4505  -2
  -2  -7   0 875.085 62.4505   1
   2  -7  -2 2129.69 315.051  -2
  -2   7   0 2129.69 315.051   1
   2  -7  -1 13.7729 63.1201   1
  -2   7   1 281.965 50.5704  -2
   2  -7  -1 281.965 50.5704   1
   2   7   0 966.566 52.2387  -2
  -2  -7   1 966.566 52.2387   1
   2  -7  -3 837.548 230.624  -2
  -2   7  -1 837.548 230.624   1
   2  -7  -2 1360.44 69.1997   1
  -2   7   0 1889.56 91.9175  -2
   2  -7  -2 1889.56 91.9175   1
   2   7   1 1694.91 63.5270  -2
  -2  -7   2 1694.91 63.5270   1
   2  -7  -4 4478.06 335.565  -2
  -2   7  -2 4478.06 335.565   1
  -2   7  -3 413.410 48.9320   1
  -2   7  -1 1029.70 127.013  -2
   2  -7  -3 1029.70 127.013   1
   2   7   2 1549.68 68.6912  -2
  -2  -7   3 1549.68 68.6912   1
   2  -7  -4 3835.20 83.2061   1
  -2   7  -2 5222.09 264.462  -2
   2  -7  -4 5222.09 264.462   1
   2   7   3 4145.45 89.6989  -2
  -2  -7   4 4145.45 89.6989   1
  -2   7  -5 3078.75 60.3584   1
   2   7   4 5817.38 133.566  -2
  -2  -7   5 5817.38 133.566   1
   2  -7  -6 4931.74 64.9349   1
   2  -7  -7 339.054 29.9015   1
   2  -7  -8 798.554 34.7563   1
   2  -7  -9 1311.38 39.5348   1
   2  -7 -10 1059.64 38.9087   1
   2  -7 -11 746.750 35.2139   1
   2  -7 -12 281.208 29.1674   1
  -2  -7  13 274.815 32.4746   1
  -2  -7  14 916.831 52.8025   1
  -2  -7  15 55.8123 34.0855   1
  -2  -7  16 37.1947 29.8513   1
  -2  -7  17 66.9408 28.6683   1
  -2  -7  18 218.532 30.8824   1
  -2  -7  19 580.500 84.4415   1
  -2  -7  20 250.151 42.0482   1
   2  -7 -21 34.5851 30.4335   1
   2  -7 -22 245.240 32.4739   1
   2  -7 -23 76.3953 26.1715   1
  -2   8  20 785.656 84.0103   1
  -2   8  19 1052.67 52.1780   1
   2  -8  18 245.385 46.7715   1
   2  -8  17 209.610 53.8325   1
   2  -8  16 252.281 28.7003   1
  -2  -8 -15 8.43910 23.3512   1
  -2  -8 -14 119.664 27.5497   1
  -2  -8 -13 178.853 31.4491   1
  -2  -8 -12 163.693 31.7274   1
  -2  -8 -11 110.823 31.5800   1
  -2  -8 -10 605.305 42.6035   1
  -2  -8  -9 282.769 34.0219   1
   2  -8   8 3513.08 55.9045   1
   2  -8   7 11296.0 84.9407   1
   2  -8   6 3683.88 52.6404   1
   2  -8   5 395.625 29.3670   1
   2  -8   4 164.058 25.8932   1
  -2  -8  -3 626.437 31.1006   1
  -2  -8  -2 990.424 50.5846   1
  -2   8   4 1041.34 85.2147  -2
   2  -8   2 1041.34 85.2147   1
   2   8  -3 1395.25 119.148  -2
  -2  -8  -2 1395.25 119.148   1
  -2  -8  -1 433.560 39.5658   1
  -2   8   3 808.202 57.3203  -2
   2  -8   1 808.202 57.3203   1
   2   8  -2 1500.46 126.737  -2
  -2  -8  -1 1500.46 126.737   1
  -2  -8   0 2157.02 60.4750   1
  -2   8   2 2779.57 76.7715  -2
   2  -8   0 2779.57 76.7715   1
   2   8  -1 2456.53 149.066  -2
  -2  -8   0 2456.53 149.066   1
   2   8   1 263.835 101.964   1
  -2   8   1 826.958 51.7695  -2
   2  -8  -1 826.958 51.7695   1
   2   8   0 1873.57 61.7473  -2
  -2  -8   1 1873.57 61.7473   1
   2  -8  -2 908.531 59.6327   1
  -2   8   0 2886.98 94.2976  -2
   2  -8  -2 2886.98 94.2976   1
   2   8   1 1301.01 60.2130  -2
  -2  -8   2 1301.01 60.2130   1
   2  -8  -3 647.706 54.6683   1
  -2   8  -1 958.082 67.1504  -2
   2  -8  -3 958.082 67.1504   1
   2   8   2 1170.98 58.3193  -2
  -2  -8   3 1170.98 58.3193   1
   2  -8  -4 157.450 37.5534   1
   2   8   3 446.031 44.0180  -2
  -2  -8   4 446.031 44.0180   1
   2  -8  -5 389.462 32.5150   1
   2   8   4 433.093 61.9297  -2
  -2  -8   5 433.093 61.9297   1
   2  -8  -6 3740.66 59.4710   1
   2  -8  -7 11050.5 93.9171   1
   2  -8  -8 3325.33 54.3973   1
   2  -8  -9 277.181 25.6796   1
   2  -8 -10 485.849 35.4134   1
   2  -8 -11 129.860 26.7913   1
  -2  -8  12 166.385 31.2554   1
   2  -8 -13 190.312 32.1711   1
   2  -8 -14 131.083 28.7690   1
   2  -8 -15 15.8074 20.1936   1
   2  -8 -16 277.333 31.9720   1
   2  -8 -17 152.581 27.8335   1
   2  -8 -18 248.504 32.2312   1
   2  -9  12 1308.59 102.686   1
   2  -9  11 314.748 57.3784   1
   2  -9  10 442.590 64.4694   1
   2  -9   9 1139.04 80.5743   1
   2  -9   8 72.3772 70.1046   1
   2  -9   7 853.258 37.9547   1
  -2  -9  -6 328.216 32.8427   1
  -2  -9  -5 608.098 31.6275   1
  -2  -9  -4 25.7583 23.1281   1
  -2  -9  -3 115.468 24.0923   1
  -2   9   5 714.025 86.6553  -2
   2  -9   3 714.025 86.6553   1
  -2  -9  -2 590.538 43.8963   1
  -2   9   4 689.881 57.9008  -2
   2  -9   2 689.881 57.9008   1
  -2  -9  -1 134.795 36.4856   1
  -2   9   3 433.532 54.6038  -2
   2  -9   1 433.532 54.6038   1
  -2  -9   0 411.892 111.343  -2
   2   9  -1 411.892 111.343   1
  -2  -9   0 30.7343 32.8803   1
  -2   9   2 653.023 50.1135  -2
   2  -9   0 653.023 50.1135   1
  -2  -9   1 562.073 123.961  -2
   2   9   0 562.073 123.961   1
  -2   9   1 484.638 46.6232  -2
   2  -9  -1 484.638 46.6232   1
   2   9   0 313.287 44.4436  -2
  -2  -9   1 313.287 44.4436   1
  -2  -9   2 1173.77 142.891  -2
   2   9   1 1173.77 142.891   1
   2   9   2 504.852 71.2903   1
  -2   9   0 694.548 46.7130  -2
   2  -9  -2 694.548 46.7130   1
   2   9   1 712.311 55.6114  -2
  -2  -9   2 712.311 55.6114   1
  -2  -9   3 813.847 135.315  -2
   2   9   2 813.847 135.315   1
   2  -9  -3 129.066 26.0860   1
   2   9   2 426.959 48.3502  -2
  -2  -9   3 426.959 48.3502   1
  -2  -9   4 510.640 132.976  -2
   2   9   3 510.640 132.976   1
   2  -9  -4 47.2921 26.8616   1
   2   9   3 135.552 38.2802  -2
  -2  -9   4 135.552 38.2802   1
  -2  -9   5 1107.67 138.830  -2
   2   9   4 1107.67 138.830   1
  -2  -9   5 567.284 26.0216   1
  -2  -9   6 1312.90 142.343  -2
   2   9   5 1312.90 142.343   1
  -2  -9   6 265.933 20.7187   1
  -2  -9   7 2011.81 148.973  -2
   2   9   6 2011.81 148.973   1
  -2  -9   7 846.880 32.1895   1
  -2  -9   8 53.5424 38.9905   1
  -2  -9   9 946.388 48.6952   1
   2   9  10 343.364 49.2683   1
   2   9  11 231.225 43.2558   1
   2   9  12 600.652 79.2689   1
   2   9  13 188.082 59.8317   1
   3   0   1 1831.73 112.308   1
  -3   0   2 2796.84 104.060  -2
   3   0  -1 2796.84 104.060   1
   3   0   2 648.772 82.4999   1
  -3   0   1 2442.88 98.0513  -2
   3   0  -2 2442.88 98.0513   1
   3   0   3 166.531 33.1475   1
   3   0  -4 1159.17 46.0132   1
   3   0  -5 8744.79 99.2521   1
   3   0  -6 1385.80 53.9279   1
   3   0   7 10647.7 119.583   1
   3   0  -8 336.653 39.6533   1
   3   0  -9 13330.5 155.200   1
   3   0 -10 92.7257 39.0794   1
  -3   0  11 6945.58 109.100   1
  -3   0  12 674.808 45.0894   1
  -3   0  13 4389.10 94.8451   1
   3   0  14 2282.04 79.9080   1
   3   0  15 229.194 48.9635   1
   3   0  16 188.967 49.7077   1
   3   0  17 742.364 63.1380   1
  -3   0  18 31.8102 47.6251   1
  -3   0  19 6646.24 115.513   1
  -3   0  20 823.901 50.7598   1
  -3   0  21-7.16866 34.7851   1
  -3   0  22 1570.32 58.6771   1
  -3   0  23 1508.30 66.5264   1
  -3   0  24 343.034 45.9370   1
   3   0  25 1181.31 56.1455   1
  -3   0  26 58.9022 33.1414   1
   3   0  27 82.7170 51.7396   1
   3   0  28 98.6884 66.8746   1
   3   0  29 655.422 53.4285   1
   3   0  30 370.956 43.1145   1
  -3   0  31 389.738 40.1510   1
  -3   1  30 153.494 58.5454   1
   3  -1  29 226.147 45.0397   1
   3  -1  28 569.213 57.9353   1
   3  -1  27 1445.06 58.8639   1
   3  -1  26 221.669 45.1291   1
  -3   1  25 1354.57 56.2559   1
  -3   1  24 3642.23 82.2797   1
  -3   1  23 2980.80 86.1364   1
  -3   1  22 6212.83 98.4500   1
  -3   1  21 3883.86 82.9318   1
  -3   1  20 20712.0 167.093   1
  -3   1  19 19810.2 196.771   1
  -3   1  18 23380.1 212.044   1
  -3   1  17 432.194 53.9370   1
   3  -1  16 2113.80 76.4781   1
  -3   1  15 91.3694 42.9713   1
   3  -1  14 143.204 44.2204   1
   3  -1  13 770.763 55.6216   1
   3  -1  12 376.604 46.7405   1
   3   1 -11 836.208 50.7589   1
   3   1 -10 1804.89 61.3207   1
  -3   1   9 13184.5 138.071   1
  -3   1   8 21665.1 170.491   1
   3   1  -7 4496.16 76.3090   1
   3   1  -6 22583.7 157.907   1
   3  -1   5 24798.8 152.844   1
   3  -1   4 17940.5 129.628   1
   3  -1   3 5005.50 72.5937   1
   3  -1   2 5348.07 115.990   1
   3  -1  -1 7981.47 203.129  -2
  -3   1   2 7981.47 203.129   1
   3  -1   1 3346.23 92.3360   1
   3  -1  -2 7942.02 208.031  -2
  -3   1   1 7942.02 208.031   1
   3  -1   0 1169.70 60.6974   1
  -3   1  -1 3299.55 149.678   1
  -3   1   2 8626.37 154.234  -2
   3  -1  -1 8626.37 154.234   1
   3  -1  -2 5016.58 172.930   1
  -3   1   1 8092.58 152.788  -2
   3  -1  -2 8092.58 152.788   1
   3  -1  -3 5211.34 103.101   1
   3  -1  -4 18134.4 180.414   1
   3  -1  -5 23367.8 204.817   1
   3  -1  -6 22330.4 235.040   1
   3  -1  -7 4509.07 114.239   1
   3  -1  -8 22294.4 236.045   1
   3  -1  -9 13132.2 184.597   1
   3   1  10 1638.67 79.0138   1
   3   1  11 806.408 57.0004   1
   3   1  12 452.475 49.7427   1
   3   1  13 846.115 58.4178   1
   3   1  14 94.0142 44.0214   1
   3   1  15 140.489 45.3123   1
   3   1  16 2106.81 83.3614   1
   3   1  17 511.777 59.7519   1
  -3  -1  18 23069.8 235.396   1
  -3  -1  19 19033.6 212.526   1
  -3  -1  20 19917.1 216.475   1
  -3  -1  21 3655.52 80.3913   1
  -3  -1  22 6011.61 96.9498   1
  -3  -1  23 2682.51 68.3417   1
  -3  -1  24 3851.55 86.3633   1
  -3  -1  25 1352.52 90.3982   1
  -3  -1  26 257.787 67.0622   1
  -3  -1  27 1760.45 87.8110   1
  -3  -1  28 728.902 64.0494   1
   3   1  29 195.706 44.5881   1
   3   1  30 161.383 36.2845   1
   3   1  31 69.4230 86.2996   1
  -3   2  29 17.3260 28.6428   1
   3  -2  28 580.272 51.7878   1
   3  -2  27 514.642 56.0482   1
   3  -2  26 300.260 43.7875   1
   3  -2  25 938.498 53.2965   1
   3  -2  24 1680.21 52.2394   1
   3  -2  23 725.851 50.9500   1
   3  -2  22-11.6562 40.8037   1
  -3   2  21 2179.64 78.4187   1
  -3   2  20 2779.55 85.6918   1
  -3   2  19 349.327 42.0079   1
  -3   2  18 2230.55 73.7593   1
  -3  -2 -17 348.505 38.3179   1
   3  -2  16 1061.63 46.3069   1
  -3  -2 -15 658.014 37.1166   1
   3  -2  14 1341.69 52.4969   1
  -3  -2 -13 167.089 35.5239   1
  -3  -2 -12 856.184 43.8101   1
  -3  -2 -11 116.824 32.5203   1
  -3   2  10 1728.32 52.5045   1
  -3  -2  -9 598.468 44.5665   1
  -3  -2  -8 259.872 30.6600   1
   3  -2   7 1454.62 38.7606   1
   3  -2   6 5146.60 58.3074   1
   3  -2   5 2568.95 45.2353   1
   3  -2   4 6907.33 71.8487   1
   3  -2   3 603.706 30.0946   1
   3  -2   2 4053.71 71.9594   1
   3  -2  -1 6214.89 151.748  -2
  -3   2   2 6214.89 151.748   1
   3  -2   1 2794.96 71.3063   1
   3  -2  -2 6353.83 160.128  -2
  -3   2   1 6353.83 160.128   1
   3  -2   0 17.1276 33.4831   1
  -3   2  -1 2446.25 106.004   1
  -3   2   2 6273.95 174.141  -2
   3  -2  -1 6273.95 174.141   1
  -3   2  -2 3520.23 120.780   1
   3   2  -1 6017.02 172.512  -2
  -3  -2   2 6017.02 172.512   1
  -3   2  -3 709.945 59.6094   1
  -3  -2   4 6830.16 95.4734   1
  -3  -2   5 2436.36 61.8432   1
  -3  -2   6 5154.65 85.9617   1
  -3  -2   7 1512.83 51.9296   1
  -3  -2   8 271.345 33.5721   1
  -3  -2   9 793.876 43.6856   1
  -3  -2  10 1611.78 54.8477   1
  -3  -2  11 88.0790 29.9596   1
  -3  -2  12 1042.88 71.9506   1
  -3  -2  13 183.774 54.3944   1
  -3  -2  14 1378.40 86.5300   1
  -3  -2  15 617.739 70.1911   1
  -3  -2  16 1130.17 85.9952   1
  -3  -2  17 352.081 73.4096   1
  -3  -2  18 1985.11 64.4466   1
  -3  -2  19 375.536 61.2419   1
  -3  -2  20 2856.21 97.4782   1
  -3  -2  21 1949.50 61.3331   1
  -3  -2  22 25.4614 31.7051   1
  -3  -2  23 738.121 61.5328   1
  -3  -2  24 1558.92 89.2925   1
  -3  -2  25 1179.47 79.2975   1
  -3  -2  26 370.612 65.1800   1
   3   2  27 610.121 61.3744   1
   3   2  28 804.812 60.0079   1
   3   2  29 13.9428 43.0313   1
   3   2  30 323.144 114.032   1
   3   2  31 218.216 78.8615   1
   3  -3  29 578.682 42.4619   1
   3  -3  28 353.849 47.2928   1
  -3   3  27 14.9163 32.7358   1
   3  -3  26 38.2942 35.0487   1
   3  -3  25 57.0511 33.3094   1
  -3  -3 -24 269.972 39.2513   1
   3  -3  23 1630.62 57.0594   1
   3  -3  22 1056.54 52.6847   1
   3  -3  21 727.421 41.1291   1
  -3  -3 -20 920.782 42.9558   1
  -3   3  19 1555.96 48.3919   1
  -3   3  18 17153.6 123.944   1
  -3   3  17 23307.8 164.223   1
  -3   3  16 3781.50 73.9106   1
   3  -3  15 2045.57 55.0109   1
   3  -3  14 1480.55 47.3098   1
  -3  -3 -13 560.372 31.4226   1
  -3  -3 -12 359.471 28.4694   1
  -3  -3 -11 228.822 23.8229   1
  -3  -3 -10 84.5083 24.1393   1
  -3  -3  -9 261.564 34.4575   1
  -3  -3  -8 662.186 32.8304   1
  -3  -3  -7 38.2538 23.6907   1
   3  -3   6 2199.00 45.9182   1
  -3  -3  -5 532.795 30.5900   1
   3  -3   4 15159.7 109.810   1
   3  -3   3 6389.61 73.5629   1
   3  -3   2 1490.65 50.5047   1
   3  -3  -1 9814.20 180.375  -2
  -3   3   2 9814.20 180.375   1
   3  -3   1 10302.1 128.026   1
   3  -3  -2 11234.8 200.038  -2
  -3   3   1 11234.8 200.038   1
  -3   3   0 4612.02 89.1700   1
  -3   3   3 9124.15 202.586  -2
   3  -3   0 9124.15 202.586   1
   3  -3  -3 9734.32 201.196  -2
  -3   3   0 9734.32 201.196   1
  -3   3  -1 10261.6 124.045   1
   3   3   2 1666.62 74.0833   1
   3   3   0 5432.35 162.626  -2
  -3  -3   2 5432.35 162.626   1
  -3   3  -3 6364.15 125.582   1
   3   3   1 14297.0 157.933  -2
  -3  -3   3 14297.0 157.933   1
  -3  -3   4 14789.4 125.345   1
  -3  -3   5 536.376 36.2223   1
  -3  -3   6 2260.47 55.3430   1
  -3  -3   7 19.0765 26.1987   1
  -3  -3   8 679.553 40.6364   1
  -3  -3   9 283.482 34.0688   1
  -3  -3  10 70.3282 28.4399   1
  -3  -3  11 230.675 35.7406   1
  -3  -3  12 358.136 40.1922   1
  -3  -3  13 675.701 67.2529   1
  -3  -3  14 1695.24 88.7154   1
  -3  -3  15 2276.95 102.019   1
  -3  -3  16 3738.32 125.431   1
  -3  -3  17 24527.8 288.076   1
  -3  -3  18 17061.8 244.594   1
  -3  -3  19 1581.07 66.9395   1
  -3  -3  20 1172.41 54.7484   1
  -3  -3  21 684.469 45.2635   1
  -3  -3  22 930.773 46.6438   1
  -3  -3  23 1616.46 52.1943   1
  -3  -3  24 173.255 39.6869   1
  -3  -3  25 112.255 68.1567   1
   3   3  26 60.5978 44.6333   1
   3   3  27-7.59572 54.5723   1
   3   3  28 169.740 71.4974   1
   3   3  29 628.381 121.376   1
   3  -4  27 173.740 40.7327   1
   3  -4  26 92.3524 32.9889   1
   3  -4  25 136.054 38.6070   1
  -3   4  24 281.499 94.2441   1
  -3  -4 -23 304.997 84.9898   1
  -3  -4 -22 359.684 41.3530   1
  -3  -4 -21 422.805 44.8727   1
  -3  -4 -20 194.422 39.1989   1
  -3  -4 -19 730.102 40.4782   1
  -3  -4 -18 220.488 34.4080   1
   3  -4  17 1364.54 50.7625   1
   3  -4  16 1279.57 48.8294   1
  -3   4  15 2291.52 61.0256   1
  -3  -4 -14 598.274 32.7999   1
   3  -4  13 4891.67 58.7626   1
   3  -4  12 1383.24 37.0071   1
   3  -4  11 3390.38 50.5139   1
   3  -4  10 1574.35 40.5202   1
   3  -4   9 4627.14 71.2812   1
  -3  -4  -8 985.275 39.2025   1
  -3   4   7 1567.69 44.3451   1
   3  -4   6 1362.86 38.9673   1
   3  -4   5 594.553 42.2296   1
  -3   4   4 727.181 55.7325   1
  -3   4   3 7541.04 106.866   1
   3  -4   2 4112.33 107.045   1
   3  -4  -1 5185.72 359.178  -2
  -3   4   2 5185.72 359.178   1
   3  -4   1 766.043 73.9985   1
   3  -4  -2 5952.66 369.145  -2
  -3   4   1 5952.66 369.145   1
   3   4   0 911.733 95.2540   1
  -3   4   3 7756.21 180.170  -2
   3  -4   0 7756.21 180.170   1
  -3   4  -1 677.755 89.2903   1
  -3   4   2 13649.6 509.810  -2
   3  -4  -1 13649.6 509.810   1
   3   4  -1 1957.59 126.980  -2
  -3  -4   1 1957.59 126.980   1
  -3   4  -2 3941.20 155.245   1
  -3   4   1 4439.09 387.172  -2
   3  -4  -2 4439.09 387.172   1
   3   4   0 5088.96 111.978  -2
  -3  -4   2 5088.96 111.978   1
  -3   4  -3 6745.21 171.990   1
   3   4   1 8136.63 190.155  -2
  -3  -4   3 8136.63 190.155   1
  -3  -4   4 659.747 46.4788   1
  -3  -4   5 597.594 38.7457   1
   3  -4  -6 1378.91 42.0777   1
  -3  -4   7 1488.67 52.8879   1
  -3  -4   8 974.785 52.8085   1
  -3  -4   9 5119.28 79.8709   1
  -3  -4  10 1885.90 53.2658   1
  -3  -4  11 3959.56 71.3891   1
  -3  -4  12 1575.18 50.2192   1
   3   4  13 5029.19 92.8109   1
   3   4  14 529.891 73.5422   1
  -3  -4  15 2090.34 99.2601   1
  -3  -4  16 953.350 85.2334   1
  -3  -4  17 1125.51 77.6240   1
  -3  -4  18 196.391 57.2383   1
  -3  -4  19 747.364 48.6536   1
  -3  -4  20 152.805 38.6483   1
  -3  -4  21 471.796 39.8325   1
  -3  -4  22 381.699 46.1018   1
   3   4  23 264.952 38.4552   1
   3   4  24 307.163 42.6662   1
   3   4  25 216.945 77.9315   1
   3   4  26 175.752 52.4352   1
   3   4  27 87.4741 61.9196   1
   3  -5  25 412.498 34.9827   1
   3  -5  24 76.4967 31.3386   1
   3  -5  23 798.445 52.9563   1
   3  -5  22 454.363 41.1808   1
   3  -5  21 587.017 45.8377   1
  -3  -5 -20 566.548 58.5013   1
  -3  -5 -19 1661.70 74.3683   1
   3  -5  18 1384.35 55.7876   1
   3  -5  17 1574.69 60.5225   1
   3  -5  16 3835.09 82.2654   1
  -3  -5 -15 148.830 42.9668   1
  -3  -5 -14 402.390 36.0304   1
  -3  -5 -13 177.938 32.1684   1
  -3  -5 -12 43.4448 24.8178   1
   3  -5  11 1383.84 44.5750   1
   3  -5  10 5088.21 71.8511   1
  -3   5   9 2428.42 66.6857   1
  -3   5   8 209.736 36.2897   1
   3  -5   7 2206.58 63.6856   1
   3  -5   6 3031.52 67.9931   1
   3  -5   5 29263.0 197.486   1
   3  -5   4 19663.2 162.556   1
   3  -5   3 5390.86 80.3701   1
   3  -5   2 4544.17 81.9389   1
   3  -5  -1 4404.55 387.611  -2
  -3   5   2 4404.55 387.611   1
   3  -5   1 544.372 55.9623   1
   3  -5  -2 6090.17 424.045  -2
  -3   5   1 6090.17 424.045   1
  -3  -5   0 8679.80 161.572   1
  -3   5   3 14307.6 184.600  -2
   3  -5   0 14307.6 184.600   1
   3   5  -2 14856.0 258.422  -2
  -3  -5   0 14856.0 258.422   1
   3  -5  -3 14302.7 540.664  -2
  -3   5   0 14302.7 540.664   1
   3   5   1 559.916 95.0217   1
  -3   5   2 5418.35 134.318  -2
   3  -5  -1 5418.35 134.318   1
   3   5  -1 1822.68 89.5657  -2
  -3  -5   1 1822.68 89.5657   1
   3   5   2 4145.23 165.438   1
  -3   5   1 4636.35 110.410  -2
   3  -5  -2 4636.35 110.410   1
   3   5   0 11407.2 205.938  -2
  -3  -5   2 11407.2 205.938   1
   3  -5  -3 5107.50 118.872   1
  -3   5   0 13351.5 179.677  -2
   3  -5  -3 13351.5 179.677   1
   3   5   1 6317.81 189.437  -2
  -3  -5   3 6317.81 189.437   1
   3  -5  -4 18783.0 134.759   1
   3  -5  -5 26888.6 155.459   1
   3  -5  -6 2563.04 56.9839   1
   3  -5  -7 2303.64 53.2120   1
   3   5   8 256.333 36.3278   1
   3   5   9 2200.34 60.5712   1
  -3  -5  10 4897.87 82.7288   1
  -3  -5  11 1400.00 50.8592   1
  -3  -5  12 34.2160 36.1812   1
  -3  -5  13 169.573 55.0558   1
  -3  -5  14 290.698 65.4653   1
  -3  -5  15 101.086 61.8106   1
  -3  -5  16 3483.04 119.188   1
  -3  -5  17 1280.21 77.8921   1
  -3  -5  18 1214.65 70.7652   1
  -3  -5  19 1498.26 54.8915   1
   3   5  20 520.326 52.3136   1
   3   5  21 562.849 54.5554   1
   3   5  22 450.905 41.0638   1
   3   5  23 676.575 48.4432   1
  -3  -5  24 72.3702 29.1220   1
   3  -5 -25 396.326 52.8571   1
  -3  -5  26 225.037 78.0357   1
   3  -6  24 213.474 36.1769   1
  -3   6  23 19.5465 40.0116   1
   3  -6  22 560.155 30.4993   1
   3  -6  21 488.075 35.0930   1
   3  -6  20 38.4426 30.4617   1
   3  -6  19 127.983 33.9117   1
  -3  -6 -18 91.9400 30.9711   1
  -3  -6 -17 56.2230 32.8815   1
   3  -6  16 1412.48 44.5616   1
  -3  -6 -15 550.351 36.2199   1
  -3  -6 -14 353.571 34.2454   1
  -3  -6 -13 633.363 38.0551   1
  -3  -6 -12 1254.68 46.8008   1
   3  -6  11 1074.87 49.9429   1
   3  -6  10 1969.86 71.2663   1
  -3  -6  -9 301.453 47.5895   1
  -3  -6  -8 937.477 59.5764   1
  -3  -6  -7 397.572 35.4521   1
  -3  -6  -6 455.015 35.9441   1
   3  -6   5 2380.27 54.3002   1
  -3  -6  -4 1872.19 50.2506   1
   3  -6   3 2958.72 64.8545   1
   3  -6   2 3193.46 78.2670   1
   3  -6  -1 7678.15 493.718  -2
  -3   6   2 7678.15 493.718   1
   3  -6   1 3539.40 89.6234   1
   3   6  -3 8336.49 239.431  -2
  -3  -6  -1 8336.49 239.431   1
   3  -6  -2 7109.78 495.131  -2
  -3   6   1 7109.78 495.131   1
  -3  -6   0 991.707 75.1166   1
  -3   6   3 4812.85 122.890  -2
   3  -6   0 4812.85 122.890   1
   3   6  -2 5830.72 226.331  -2
  -3  -6   0 5830.72 226.331   1
   3  -6  -3 4375.23 351.132  -2
  -3   6   0 4375.23 351.132   1
   3   6   1 3785.82 160.890   1
  -3   6   2 7931.43 170.816  -2
   3  -6  -1 7931.43 170.816   1
   3   6  -1 6999.54 182.322  -2
  -3  -6   1 6999.54 182.322   1
   3   6   2 2932.46 145.467   1
  -3   6   1 7836.20 162.385  -2
   3  -6  -2 7836.20 162.385   1
   3   6   0 4840.32 167.536  -2
  -3  -6   2 4840.32 167.536   1
  -3   6  -3 2672.80 131.108   1
  -3   6   0 3907.32 91.3544  -2
   3  -6  -3 3907.32 91.3544   1
   3   6   1 5274.66 168.601  -2
  -3  -6   3 5274.66 168.601   1
   3  -6  -4 1765.55 54.9631   1
   3   6   2 3495.21 145.216  -2
  -3  -6   4 3495.21 145.216   1
   3  -6  -5 2178.42 51.8494   1
  -3  -6   6 461.289 37.9461   1
  -3  -6   7 412.673 37.3723   1
  -3  -6   8 930.350 44.3650   1
  -3  -6   9 357.753 43.0653   1
  -3  -6  10 2239.18 68.8151   1
  -3  -6  11 1104.45 69.1200   1
  -3  -6  12 1314.55 66.3194   1
  -3  -6  13 784.923 58.9204   1
  -3  -6  14 366.848 53.7440   1
  -3  -6  15 552.324 54.7480   1
  -3  -6  16 1306.81 65.9516   1
  -3  -6  17 8.72227 83.6759   1
  -3  -6  18 108.797 41.3891   1
  -3  -6  19 135.716 34.2299   1
  -3  -6  20 50.8727 32.1580   1
  -3  -6  21 532.457 33.9690   1
  -3  -6  22 664.955 37.3399   1
   3  -6 -23-0.88287 45.5845   1
  -3   7  20 1880.49 78.6143   1
  -3   7  19 88.2224 37.3888   1
  -3  -7 -18 979.307 36.5193   1
  -3  -7 -17 61.8653 26.3835   1
  -3  -7 -16 646.255 38.9505   1
  -3  -7 -15 93.9207 31.9094   1
  -3  -7 -14 304.299 37.5824   1
  -3  -7 -13 165.935 36.9264   1
  -3  -7 -12 502.757 36.8297   1
  -3  -7 -11 324.148 32.9266   1
  -3  -7 -10 227.905 34.4404   1
   3  -7   9 2261.89 51.1347   1
   3  -7   8 1659.86 41.8283   1
   3  -7   7 6537.21 73.7905   1
   3  -7   6 7819.90 80.6706   1
   3  -7   5 8825.77 97.1509   1
   3  -7   4 1160.09 70.0568   1
   3  -7   3 94.4855 47.4341   1
   3  -7   2 674.768 46.7495   1
  -3  -7  -1 300.588 58.8580   1
   3   7  -3 215.668 111.141  -2
  -3  -7  -1 215.668 111.141   1
  -3  -7   0-99.5571 313.494   1
  -3   7   3 37.7376 71.3108  -2
   3  -7   0 37.7376 71.3108   1
   3   7  -2 688.078 122.182  -2
  -3  -7   0 688.078 122.182   1
   3   7   1 339.592 98.2360   1
  -3   7   2 1734.80 384.366  -2
   3  -7  -1 1734.80 384.366   1
   3   7  -1 828.475 128.344  -2
  -3  -7   1 828.475 128.344   1
   3   7   2 556.924 109.319   1
  -3   7   1 1307.87 378.200  -2
   3  -7  -2 1307.87 378.200   1
   3   7   0 848.443 129.649  -2
  -3  -7   2 848.443 129.649   1
   3   7   3 153.236 90.5478   1
   3   7   1 1210.19 489.593  -2
  -3  -7   3 1210.19 489.593   1
  -3  -7   4 1112.34 67.4227   1
  -3  -7   5 8741.29 145.265   1
  -3  -7   6 7632.16 137.342   1
   3  -7  -7 6535.55 95.6813   1
   3  -7  -8 1918.04 61.2000   1
   3  -7  -9 2300.47 71.2201   1
   3  -7 -10 242.449 44.9852   1
   3  -7 -11 357.209 42.4740   1
   3  -7 -12 466.654 45.9324   1
  -3  -7  13 206.430 66.3553   1
  -3  -7  14 487.488 99.5271   1
  -3  -7  15 246.576 83.8399   1
  -3  -7  16 758.308 66.2498   1
  -3  -7  17 82.5366 29.1136   1
   3  -7 -18 907.577 40.4231   1
   3  -7 -19 82.2488 24.5241   1
   3  -8  16 20.0186 53.0051   1
   3  -8  15 32.6205 71.1847   1
  -3   8  14 409.575 60.6552   1
  -3   8  13 186.083 62.4684   1
  -3   8  12 219.034 44.2062   1
  -3  -8 -11 381.923 30.3650   1
  -3  -8 -10 557.727 28.0735   1
  -3  -8  -9 339.081 26.9031   1
  -3  -8  -8 483.625 32.9208   1
   3  -8   7 103.350 24.3999   1
   3  -8   6 74.8097 31.0296   1
   3  -8   5 584.756 42.4652   1
   3  -8   4 620.632 43.2841   1
   3  -8   3 265.016 29.3920   1
  -3  -8  -2 300.753 35.4080   1
  -3  -8  -1 431.439 37.7314   1
  -3  -8   0 41.7677 44.5552   1
  -3   8   3 360.969 52.0416  -2
   3  -8   0 360.969 52.0416   1
   3   8  -2 399.600 81.6876  -2
  -3  -8   0 399.600 81.6876   1
  -3  -8   1 445.777 56.5963   1
  -3   8   2 737.115 61.1910  -2
   3  -8  -1 737.115 61.1910   1
   3   8  -1 738.165 96.7834  -2
  -3  -8   1 738.165 96.7834   1
  -3   8   1 655.680 57.1613  -2
   3  -8  -2 655.680 57.1613   1
   3   8   0 425.903 52.6551  -2
  -3  -8   2 425.903 52.6551   1
   3  -8  -3 54.3461 176.250   1
  -3   8   0 397.388 52.6764  -2
   3  -8  -3 397.388 52.6764   1
   3   8   1 657.955 57.2723  -2
  -3  -8   3 657.955 57.2723   1
   3  -8  -4 571.242 32.0320   1
   3  -8  -5 569.936 37.2063   1
   3  -8  -6 111.324 29.2620   1
   3  -8  -7 73.0424 27.8328   1
   3  -8  -8 375.015 31.0251   1
   3  -8  -9 277.460 27.5812   1
   3  -8 -10 443.667 28.6920   1
  -3  -8  11 292.504 75.1036   1
  -3  -8  12 200.279 67.5434   1
  -3  -8  13 149.657 48.2639   1
   3   8  14 386.016 33.3743   1
   3  -9   7 754.366 79.4722   1
   3  -9   6 193.306 75.2503   1
   3  -9   5 416.158 85.6835   1
   3  -9   4 396.232 29.4951   1
   3  -9   3 124.502 26.1317   1
   3  -9   2 522.911 32.7722   1
   3  -9   1 609.891 34.5780   1
  -3   9   3 145.232 47.9300  -2
   3  -9   0 145.232 47.9300   1
  -3   9   2 929.394 70.7158  -2
   3  -9  -1 929.394 70.7158   1
  -3  -9   4 822.819 83.6480  -2
   3   9   2 822.819 83.6480   1
  -3  -9   5 362.362 79.8724  -2
   3   9   3 362.362 79.8724   1
   3   9   4 198.353 57.9419   1
   3   9   5 129.657 57.5181   1
   3   9   6 65.6060 52.7535   1
   4   0   0 15403.1 186.508   1
   4   0  -1 14565.8 150.400   1
   4   0  -2 16570.6 335.607  -2
  -4   0   1 16570.6 335.607   1
   4   0  -2 2924.15 95.9103   1
  -4   0   1 17573.3 211.135  -2
   4   0  -2 17573.3 211.135   1
   4   0  -3 1015.60 47.3202   1
   4   0  -4 100.127 39.3899   1
   4   0  -5 4405.71 88.4996   1
   4   0  -6 1091.00 54.0064   1
   4   0  -7 1216.77 56.6760   1
   4   0   8 1158.26 55.2523   1
   4   0  -9 1552.95 62.1992   1
   4   0 -10 1672.79 62.7159   1
   4   0 -11 603.776 48.8807   1
  -4   0  12 848.006 79.6221   1
  -4   0 -13 2212.53 109.786   1
  -4   0 -14 403.244 69.2250   1
   4   0  15 932.228 67.8573   1
   4   0  16 390.886 56.1386   1
   4   0  17 96.7982 47.5594   1
  -4   0  18 110.158 54.2089   1
  -4   0  19 8086.23 112.118   1
  -4   0  20 76.6472 34.0279   1
  -4   0  21 1391.26 53.0296   1
  -4   0  22 55.8640 31.5491   1
  -4   0  23 132.336 35.7894   1
   4   0  24 14.2629 27.6210   1
   4   0  25 4.86362 24.4602   1
   4   0  26 154.018 36.4236   1
   4   0  27 440.935 36.3052   1
  -4   1  27 726.825 46.3007   1
  -4   1  26 669.386 53.5891   1
   4  -1  25 250.103 41.9472   1
   4  -1  24 75.4727 28.1720   1
   4  -1  23 433.107 37.3170   1
   4  -1  22 2074.98 79.0317   1
   4  -1  21 2435.47 84.6596   1
   4  -1  20 5532.38 119.708   1
   4  -1  19 366.325 38.6248   1
  -4   1  18 156.427 35.8823   1
   4  -1  17 191.088 42.3101   1
   4  -1  16 500.432 53.2130   1
   4  -1  15 2548.89 90.5435   1
   4  -1  14 2726.43 92.5528   1
   4  -1  13 1363.37 74.6940   1
   4  -1  12 764.334 65.4891   1
   4   1 -11 2581.28 91.9636   1
   4   1 -10 286.131 47.1932   1
   4  -1   9 97.0349 37.0258   1
   4  -1   8 2050.68 64.2599   1
   4  -1   7 2791.36 70.5434   1
   4  -1   6 329.011 40.5707   1
   4  -1   5 3485.09 70.5664   1
   4  -1   4 827.513 41.8573   1
   4   1  -3 4290.67 99.8989   1
   4  -1  -1 7397.47 224.033  -2
  -4   1   3 7397.47 224.033   1
   4   1  -2 6263.32 129.316   1
   4  -1  -2 11192.5 278.476  -2
  -4   1   2 11192.5 278.476   1
   4   1  -1 4568.76 95.6690   1
  -4  -1   2 11278.8 229.126  -2
   4   1  -1 11278.8 229.126   1
   4  -1   0 9362.69 105.094   1
   4  -1  -1 4568.38 90.0731   1
   4   1  -2 10051.2 268.482  -2
  -4  -1   1 10051.2 268.482   1
   4  -1  -2 6179.07 128.044   1
   4   1  -1 10744.3 275.851  -2
  -4  -1   2 10744.3 275.851   1
   4  -1  -3 3968.92 96.5622   1
   4   1   0 11742.0 274.418  -2
  -4  -1   3 11742.0 274.418   1
   4  -1  -4 804.678 50.7930   1
   4   1   5 3586.57 81.8581   1
   4   1   6 464.321 50.2101   1
   4   1   7 2771.98 81.2382   1
   4   1   8 2099.95 74.1233   1
   4   1   9 45.9163 42.2206   1
   4   1  10 239.630 47.0427   1
   4   1  11 2400.67 79.0684   1
   4   1  12 764.697 57.7598   1
   4   1  13 1409.69 77.6415   1
  -4   1 -14 2562.56 116.654   1
  -4   1 -15 2587.16 116.966   1
   4   1  16 425.431 58.4990   1
   4   1  17 287.005 79.6030   1
  -4  -1  18 150.358 55.8065   1
  -4  -1  19 318.210 58.0664   1
  -4  -1  20 5505.98 90.3538   1
  -4  -1  21 2598.67 64.7313   1
  -4  -1  22 2013.13 56.2241   1
  -4  -1  23 376.375 37.7391   1
  -4  -1  24 67.5064 52.7054   1
  -4  -1  25 315.833 50.0809   1
   4   1  26 571.283 40.4604   1
   4   1  27 752.529 37.4283   1
   4   1  28 376.401 89.4326   1
  -4   2  26 172.347 49.3012   1
  -4   2  25 178.081 55.2857   1
   4  -2  24 102.191 35.5579   1
   4  -2  23 39.4328 37.4722   1
   4  -2  22 410.028 35.9724   1
   4  -2  21 1525.00 53.6135   1
   4  -2  20 508.296 39.5259   1
   4  -2  19 1135.75 48.7865   1
   4  -2  18 4807.62 82.7559   1
   4  -2  17 1753.05 57.3326   1
   4  -2  16 4471.04 91.9224   1
   4  -2  15 1510.77 54.0331   1
   4  -2  14 2605.74 65.3530   1
   4  -2  13 317.926 43.7630   1
   4  -2  12 3628.50 85.8174   1
   4  -2  11 899.823 55.6695   1
   4  -2  10 2969.77 80.4934   1
   4  -2   9 240.650 43.5492   1
   4  -2   8 795.362 48.4762   1
   4  -2   7 1818.21 65.4882   1
   4  -2   6 944.351 43.2827   1
   4  -2   5 1316.24 52.9432   1
   4  -2   4 1597.51 56.8503   1
   4  -2   3 4864.51 99.6633   1
   4  -2  -1 8186.63 226.738  -2
  -4   2   3 8186.63 226.738   1
   4  -2   2 11659.0 180.218   1
   4  -2  -2 21116.3 352.456  -2
  -4   2   2 21116.3 352.456   1
   4  -2   1 4848.70 122.400   1
  -4  -2   2 15952.8 270.668  -2
   4   2  -1 15952.8 270.668   1
   4  -2  -3 8690.38 242.256  -2
  -4   2   1 8690.38 242.256   1
  -4  -2   0 699.585 42.8199   1
   4  -2  -1 4952.60 129.382   1
   4   2  -2 14654.7 301.591  -2
  -4  -2   1 14654.7 301.591   1
   4  -2  -2 11908.5 196.368   1
   4   2  -1 16643.9 320.748  -2
  -4  -2   2 16643.9 320.748   1
   4  -2  -3 4307.17 127.679   1
   4   2   0 5203.64 192.269  -2
  -4  -2   3 5203.64 192.269   1
   4   2   4 1588.47 71.5957   1
   4  -2  -5 1280.35 68.4247   1
  -4  -2   6 867.645 60.7597   1
  -4  -2   7 1610.83 72.2548   1
   4   2   8 707.314 54.2354   1
   4   2   9 300.805 46.8326   1
   4   2  10 2938.81 84.3011   1
   4   2  11 822.430 56.7726   1
   4   2  12 3743.37 92.2283   1
   4   2  13 337.392 50.3119   1
  -4   2 -14 2699.37 109.516   1
  -4   2 -15 1908.44 96.8635   1
  -4   2 -16 4918.06 139.202   1
  -4  -2  17 1734.18 80.1368   1
  -4  -2  18 4750.36 111.256   1
  -4  -2  19 1228.00 69.5029   1
  -4  -2  20 412.956 54.6295   1
  -4  -2  21 1311.85 47.9035   1
  -4  -2  22 411.353 48.7290   1
  -4  -2  23 37.4028 44.6561   1
  -4  -2  24 36.2191 42.0627   1
  -4  -2  25 28.1529 54.4901   1
   4   2  26 196.090 49.4469   1
   4   2  27 117.432 98.0163   1
  -4  -3 -24 252.568 93.6887   1
  -4  -3 -23 389.164 52.1596   1
   4  -3  22 2845.72 69.0231   1
   4  -3  21 606.443 49.4119   1
   4  -3  20 43.8788 30.9300   1
   4  -3  19 1482.77 51.8965   1
   4  -3  18 5335.90 77.7118   1
   4  -3  17 147.680 34.0608   1
   4  -3  16 2425.94 58.6984   1
   4  -3  15 2254.91 58.7201   1
   4  -3  14 146.535 29.6853   1
   4  -3  13 2808.31 49.5984   1
   4  -3  12 212.931 26.6035   1
   4  -3  11 720.013 33.1169   1
   4  -3  10 634.621 36.9723   1
   4  -3   9 3428.21 65.4310   1
   4  -3   8 5567.92 79.2906   1
   4  -3   7 1828.74 52.8133   1
   4  -3   6 1685.29 54.8952   1
  -4   3   5 1147.86 53.9900   1
   4  -3   4 14238.5 157.560   1
   4  -3   3 859.069 55.6735   1
   4  -3   2 12117.3 185.442   1
   4  -3  -2 21069.2 325.524  -2
  -4   3   2 21069.2 325.524   1
   4  -3   1 8089.19 126.645   1
  -4  -3   0 222.672 34.6913   1
  -4  -3   1 8090.06 119.196   1
  -4   3   3 8368.18 227.295  -2
   4  -3  -1 8368.18 227.295   1
   4   3  -2 18360.8 316.102  -2
  -4  -3   1 18360.8 316.102   1
   4  -3  -2 11425.7 188.990   1
  -4   3   2 21904.1 373.581  -2
   4  -3  -2 21904.1 373.581   1
   4   3  -1 18668.3 202.148  -2
  -4  -3   2 18668.3 202.148   1
   4  -3  -3 832.867 73.8670   1
  -4   3   1 7188.03 216.346  -2
   4  -3  -3 7188.03 216.346   1
   4   3   0 1102.31 72.5323  -2
  -4  -3   3 1102.31 72.5323   1
  -4  -3   4 13743.3 134.066   1
  -4  -3   5 1130.80 53.6500   1
  -4  -3   6 1562.65 58.4355   1
  -4  -3   7 1923.92 63.4802   1
  -4  -3   8 5718.03 97.8290   1
  -4  -3   9 3523.74 79.2572   1
  -4  -3  10 722.240 57.0557   1
  -4  -3  11 673.157 50.8404   1
   4   3  12 162.906 32.5884   1
   4   3  13 2625.60 62.5170   1
   4   3  14 193.243 46.5399   1
  -4  -3  15 2268.86 82.1846   1
  -4  -3  16 2427.39 96.8469   1
  -4  -3  17 201.604 54.9231   1
  -4  -3  18 5439.37 106.940   1
   4   3  19 1421.53 85.7453   1
  -4  -3  20 81.5230 38.6433   1
  -4  -3  21 447.466 41.0962   1
   4  -3 -22 2428.16 61.6622   1
   4  -3 -23 336.904 35.8492   1
   4  -3 -24 552.377 108.524   1
   4   3  25 128.839 76.6334   1
   4   3  26 215.103 93.7605   1
   4  -4  23 926.072 54.5978   1
  -4  -4 -22 285.076 71.1310   1
  -4  -4 -21 496.437 83.2623   1
  -4  -4 -20 1131.92 101.314   1
  -4  -4 -19 969.528 105.371   1
   4  -4  18 774.452 57.7630   1
   4  -4  17 4418.19 102.160   1
   4  -4  16 273.044 42.9792   1
  -4  -4 -15 1498.61 57.1416   1
   4  -4  14 91.8833 36.3627   1
  -4  -4 -13 607.901 46.1249   1
   4  -4  12 631.114 37.3651   1
   4  -4  11 533.864 39.1679   1
   4  -4  10 1848.56 54.9864   1
  -4   4   9 452.075 31.5626   1
  -4   4   8 1126.47 47.6120   1
  -4   4   7 60.1721 37.4223   1
  -4   4   6 312.598 43.2469   1
  -4   4   5 3658.97 79.7836   1
  -4   4   4 6173.66 99.7097   1
   4  -4   3 11031.1 160.799   1
  -4  -4  -2 896.123 50.5873   1
  -4  -4  -1 2295.88 64.5023   1
  -4  -4   0 2003.67 58.3251   1
   4   4  -3 19364.0 478.491  -2
  -4  -4   0 19364.0 478.491   1
  -4  -4   1 2222.08 68.1323   1
  -4   4   3 10878.1 256.200  -2
   4  -4  -1 10878.1 256.200   1
   4   4  -2 3652.79 292.321  -2
  -4  -4   1 3652.79 292.321   1
   4  -4  -2 663.512 578.367   1
  -4   4   2 1682.20 158.706  -2
   4  -4  -2 1682.20 158.706   1
   4   4  -1 2590.63 86.9957  -2
  -4  -4   2 2590.63 86.9957   1
  -4  -4   3 7799.68 778.647   1
  -4   4   1 11981.6 268.713  -2
   4  -4  -3 11981.6 268.713   1
   4   4   0 13290.0 163.730  -2
  -4  -4   3 13290.0 163.730   1
  -4  -4   4 6180.51 88.7048   1
   4  -4  -5 3477.25 65.1102   1
  -4  -4   6 372.613 37.5276   1
  -4  -4   7 58.1008 27.4490   1
  -4  -4   8 1182.72 44.0229   1
  -4  -4   9 411.931 40.6593   1
  -4  -4  10 1677.00 57.3790   1
  -4  -4  11 441.813 49.7106   1
  -4  -4  12 535.501 47.6808   1
  -4  -4  13 525.805 44.3339   1
  -4  -4  14-59.5802 49.5430   1
  -4  -4  15 1248.58 74.1369   1
  -4  -4  16 221.034 53.2152   1
  -4  -4  17 3665.32 120.617   1
  -4  -4  18 785.659 71.1239   1
  -4  -4  19 698.604 52.5170   1
  -4  -4  20 978.936 52.3416   1
  -4  -4  21 373.858 36.3353   1
   4   4  22 276.972 46.0526   1
   4   4  23 765.794 82.3980   1
   4  -5  21 1903.66 102.270   1
   4  -5  20 440.611 37.1612   1
  -4  -5 -19 137.522 33.1329   1
  -4  -5 -18 1731.22 58.7769   1
   4  -5  17 1866.37 66.7546   1
   4  -5  16 357.918 48.0993   1
   4  -5  15 1854.82 61.4330   1
   4  -5  14 4223.71 85.1856   1
   4  -5  13 271.597 46.5262   1
   4  -5  12 780.002 56.1224   1
   4  -5  11 448.162 76.6762   1
  -4  -5 -10 120.259 39.3755   1
   4  -5   9 1367.80 43.4568   1
   4  -5   8 69.8008 27.7367   1
   4  -5   7 50.3130 29.3280   1
   4  -5   6 2320.26 66.8158   1
   4  -5   5 682.593 43.0268   1
   4  -5   4 423.367 39.2922   1
   4  -5   3 1125.25 51.1616   1
   4  -5   2 3333.47 76.1181   1
   4  -5   1 627.831 44.4355   1
   4  -5   0 1000.11 45.6324   1
  -4  -5   1 584.177 73.8271   1
  -4   5   3 2016.87 76.8332  -2
   4  -5  -1 2016.87 76.8332   1
   4   5  -2 9147.76 683.457  -2
  -4  -5   1 9147.76 683.457   1
  -4   5   2 6208.63 125.848  -2
   4  -5  -2 6208.63 125.848   1
   4   5  -1 3989.18 140.414  -2
  -4  -5   2 3989.18 140.414   1
  -4   5   1 1898.67 87.8822  -2
   4  -5  -3 1898.67 87.8822   1
   4   5   0 2085.27 112.727  -2
  -4  -5   3 2085.27 112.727   1
   4  -5  -4 418.374 39.6666   1
   4  -5  -5 570.144 41.3563   1
  -4  -5   6 2432.54 68.8609   1
  -4  -5   7 119.280 32.6433   1
  -4  -5   8 49.3885 30.1593   1
  -4  -5   9 1344.38 50.5976   1
  -4  -5  10 69.8713 37.1960   1
  -4  -5  11 383.789 42.9423   1
  -4  -5  12 733.681 47.3226   1
  -4  -5  13 193.021 56.1279   1
  -4  -5  14 3932.34 95.0951   1
  -4  -5  15 1726.77 69.5928   1
  -4  -5  16 439.861 45.4889   1
  -4  -5  17 1885.51 52.4984   1
  -4  -5  18 1670.24 44.8232   1
  -4  -5  19 115.689 31.1439   1
  -4  -5  20 549.447 51.7565   1
  -4  -5  21 1202.48 46.5969   1
  -4  -5  22 607.277 87.8315   1
  -4  -6 -18 116.330 25.9394   1
  -4  -6 -17 288.099 33.5700   1
  -4  -6 -16 886.485 48.3762   1
   4  -6  15 929.549 40.4555   1
   4  -6  14 380.956 33.9705   1
   4  -6  13 579.798 38.8536   1
   4  -6  12 788.663 43.2875   1
  -4  -6 -11 104.141 41.3323   1
  -4  -6 -10 310.093 46.6867   1
  -4  -6  -9 148.414 34.1891   1
  -4  -6  -8 1182.37 41.2486   1
  -4  -6  -7 321.871 32.0114   1
  -4  -6  -6 2887.44 55.4921   1
  -4  -6  -5 2120.78 48.6641   1
   4  -6   4 558.258 33.4871   1
   4  -6   3 646.910 39.9321   1
   4  -6   2 307.173 41.8134   1
   4  -6   1 250.670 41.2393   1
   4  -6   0 110.832 32.1546   1
  -4  -6   1 394.559 63.4390   1
  -4   6   3 1039.04 72.2442  -2
   4  -6  -1 1039.04 72.2442   1
  -4   6   2 758.770 72.7609  -2
   4  -6  -2 758.770 72.7609   1
   4   6  -1 526.779 78.3310  -2
  -4  -6   2 526.779 78.3310   1
  -4   6   1 881.374 68.0621  -2
   4  -6  -3 881.374 68.0621   1
   4   6   0 776.827 84.1831  -2
  -4  -6   3 776.827 84.1831   1
   4  -6  -4 548.475 38.0280   1
  -4  -6   5 2294.27 61.4603   1
  -4  -6   6 2997.30 67.6376   1
  -4  -6   7 410.704 35.8218   1
  -4  -6   8 1395.01 60.3806   1
  -4  -6   9 150.848 50.3299   1
  -4  -6  10 337.609 49.8659   1
  -4  -6  11 91.4134 42.3544   1
  -4  -6  12 825.178 48.4468   1
  -4  -6  13 557.666 42.8446   1
  -4  -6  14 379.105 57.5789   1
  -4  -6  15 915.933 41.6667   1
  -4  -6  16 776.154 36.6680   1
  -4  -6  17 188.703 36.3184   1
  -4  -6  18 88.6361 45.8617   1
  -4  -6  19 721.619 76.7748   1
  -4  -7 -13 285.332 64.6745   1
  -4  -7 -12 121.202 70.2365   1
  -4  -7 -11 482.909 38.6943   1
  -4  -7 -10 68.8425 30.2022   1
  -4  -7  -9 64.5371 33.1345   1
  -4  -7  -8 381.001 42.1228   1
   4  -7   7 658.024 30.6167   1
   4  -7   6 515.991 30.1305   1
   4  -7   5 255.926 26.8657   1
   4  -7   4 555.556 31.9638   1
  -4  -7  -3 155.319 30.7975   1
  -4  -7  -2 204.082 31.0610   1
  -4  -7  -1 336.131 34.2643   1
  -4  -7   0 205.783 44.6247   1
  -4  -7   1 336.180 51.6934   1
  -4   7   3 600.366 156.580  -2
   4  -7  -1 600.366 156.580   1
   4   7  -2 1960.74 381.385  -2
  -4  -7   1 1960.74 381.385   1
  -4   7   2 261.950 68.0263  -2
   4  -7  -2 261.950 68.0263   1
   4   7  -1 389.553 49.1452  -2
  -4  -7   2 389.553 49.1452   1
  -4  -7   3 101.249 74.1005   1
  -4   7   1 359.042 67.2547  -2
   4  -7  -3 359.042 67.2547   1
   4   7   0 246.679 58.0672  -2
  -4  -7   3 246.679 58.0672   1
  -4  -7   4 442.123 34.5978   1
   4  -7  -5 249.294 32.9983   1
   4  -7  -6 351.863 37.8573   1
   4  -7  -7 564.196 40.5271   1
   4  -7  -8 280.308 36.2496   1
   4  -7  -9 4.48381 28.8087   1
   4  -7 -10 27.9980 26.9790   1
  -4  -7  11 266.205 28.3566   1
  -4  -7  12 90.1958 22.2260   1
  -4  -7  13 137.647 35.3460   1
  -4  -7  14 82.0665 48.7495   1
  -4  -8  -3 469.617 35.5483   1
  -4  -8  -2 339.090 23.1836   1
  -4  -8  -1 2551.89 67.1311   1
  -4  -8   0 1138.50 49.5591   1
  -4   8   4 831.356 61.8821  -2
   4  -8   0 831.356 61.8821   1
  -4   8   3 2907.51 57.8610  -2
   4  -8  -1 2907.51 57.8610   1
  -4   8   2 624.713 38.5211  -2
   4  -8  -2 624.713 38.5211   1
  -4   8   1 2485.24 67.9656  -2
   4  -8  -3 2485.24 67.9656   1
  -5   0  -1 1099.07 84.8569   1
  -5   0   3 3764.36 247.210  -2
   5   0  -1 3764.36 247.210   1
   5   0   2 2015.09 98.5165   1
  -5   0   2 3921.79 149.647  -2
   5   0  -2 3921.79 149.647   1
   5   0   3 2027.95 79.8295   1
  -5   0  -4 404.266 66.7139   1
   5   0   5 3133.63 94.6916   1
   5   0   6 186.823 49.3709   1
   5   0   7 861.660 64.0715   1
   5   0   8 27.6368 47.2555   1
   5   0   9 1920.49 79.4278   1
   5   0  10 537.601 54.8057   1
   5   0  11 1469.23 71.0350   1
   5   0  12 1132.74 55.4278   1
   5   0  13 2159.57 66.7694   1
   5   0  14 56.9336 36.7784   1
   5   0  15 617.148 50.6734   1
   5   0  16 146.091 42.0806   1
   5   0  17 762.846 40.4620   1
   5   0  18 166.517 30.2815   1
   5   0  19 2499.28 67.5258   1
   5   0  20 63.9082 33.4642   1
   5   0  21 162.081 23.3525   1
  -5   0  22-10.5481 19.6176   1
  -5   0  23 24.7909 77.9700   1
  -5   1  22 55.9096 29.0405   1
   5  -1  21 805.560 29.9923   1
   5  -1  20 153.263 25.0509   1
   5  -1  19 398.999 30.9979   1
   5  -1  18 501.717 34.9170   1
   5  -1  17 194.072 31.1583   1
   5  -1  16 707.106 40.1480   1
   5  -1  15 390.023 36.3265   1
   5  -1  14 3166.62 68.6544   1
   5  -1  13 151.320 44.0001   1
   5  -1  12 4236.06 99.2697   1
   5  -1  11 1917.84 71.5689   1
   5  -1  10 138.152 41.2669   1
   5   1  -9 892.825 64.3441   1
   5   1  -8 733.130 64.1144   1
   5   1  -7 1134.22 71.9656   1
   5   1  -6 209.750 53.7050   1
   5   1  -5 512.819 64.2771   1
   5   1  -4 1228.31 80.9769   1
  -5  -1  -3 6376.97 239.726   1
  -5  -1   1 9014.16 203.970  -2
   5   1  -3 9014.16 203.970   1
  -5  -1  -2 15140.8 238.126   1
  -5  -1   2 32390.6 598.837  -2
   5   1  -2 32390.6 598.837   1
   5   1  -1 2219.44 105.017   1
   5  -1   0 31427.5 197.130   1
   5  -1  -1 1909.45 66.5804   1
   5   1   2 14408.6 217.821   1
   5   1   3 6807.50 156.147   1
   5   1   4 1179.35 64.7483   1
   5   1   5 816.881 58.3253   1
   5   1   6 257.405 47.7981   1
   5   1   7 1143.49 61.2115   1
   5   1   8 604.313 54.6972   1
   5   1   9 973.408 57.6371   1
   5   1  10 198.464 48.6969   1
   5   1  11 2175.41 80.0980   1
   5   1  12 4690.78 106.238   1
   5   1  13 100.231 46.8094   1
   5   1  14 3316.95 74.0273   1
   5   1  15 389.937 40.5043   1
   5   1  16 620.946 48.9995   1
   5   1  17 156.480 39.7842   1
   5   1  18 532.193 31.4282   1
   5   1  19 369.188 27.5188   1
   5   1  20 148.568 24.0622   1
  -5  -1  21 769.451 32.7255   1
   5  -1 -22-0.21476 25.0664   1
  -5  -2 -21 104.032 86.7520   1
  -5   2  20 780.689 36.3954   1
  -5   2  19 160.632 25.7557   1
  -5   2  18 119.319 28.0250   1
   5  -2  17 80.6485 26.0475   1
   5  -2  16 236.502 30.7676   1
   5  -2  15 223.752 31.5138   1
   5  -2  14 382.319 39.5242   1
   5  -2  13 164.887 30.6879   1
   5  -2  12 252.443 32.1071   1
   5  -2  11 912.424 40.6867   1
   5  -2  10 758.491 43.1036   1
   5   2  -9 689.725 57.1236   1
   5   2  -8 80.0464 43.9435   1
   5   2  -7 213.307 48.1939   1
   5   2  -6 1926.03 81.0803   1
   5   2  -5 894.332 65.2733   1
   5   2  -4 1476.16 76.5174   1
  -5   2   3 631.601 67.8534   1
  -5  -2   1 5539.95 276.716  -2
   5   2  -3 5539.95 276.716   1
  -5  -2  -2 78.1949 91.1459   1
  -5  -2   2 214.640 82.2975  -2
   5   2  -2 214.640 82.2975   1
   5  -2   1 4326.74 88.8747   1
   5  -2   0 3731.15 84.4781   1
   5  -2  -1 4290.60 83.5448   1
   5  -2  -2 60.4034 44.3847   1
   5   2  -2 593.230 105.236  -2
  -5  -2   2 593.230 105.236   1
   5  -2  -3 443.194 51.5900   1
   5   2  -1 4001.96 168.668  -2
  -5  -2   3 4001.96 168.668   1
   5  -2  -4 1544.06 57.0192   1
   5   2   5 892.808 55.6539   1
   5   2   6 1949.79 69.5853   1
   5   2   7 191.594 43.3272   1
   5   2   8 89.2731 40.5145   1
   5   2   9 723.984 51.7572   1
   5   2  10 872.409 52.9684   1
   5   2  11 1085.28 60.1948   1
   5   2  12 217.582 32.5479   1
   5   2  13 256.792 42.9368   1
   5   2  14 523.458 66.2962   1
  -5  -2  15 297.613 44.1154   1
  -5  -2  16 199.870 40.6882   1
  -5  -2  17 43.7474 43.1805   1
  -5  -2  18 117.511 24.4717   1
  -5  -2  19 157.073 22.5723   1
  -5  -2  20 669.631 34.4507   1
  -5  -2  21 211.269 36.5216   1
  -5  -2  22 3.66461 79.6509   1
  -5  -3 -20 171.650 84.0650   1
  -5  -3 -19 20.9902 100.616   1
  -5  -3 -18 256.025 123.109   1
  -5   3  17 388.814 46.7346   1
  -5   3  16 325.322 31.5762   1
  -5   3  15 316.232 34.4612   1
  -5   3  14 167.036 32.5057   1
  -5   3  13 202.225 34.7886   1
   5  -3  12 209.207 37.5010   1
   5  -3  11 1604.96 51.0427   1
   5  -3  10 667.884 35.1053   1
   5  -3   9 2541.59 50.1719   1
  -5  -3  -8 590.369 28.1514   1
  -5  -3  -7 753.164 39.3475   1
  -5  -3  -6 101.073 29.3131   1
   5   3  -5 351.247 45.1550   1
   5   3  -4 3359.09 88.2289   1
  -5  -3  -3 3886.59 104.149   1
  -5  -3   1 3604.71 240.513  -2
   5   3  -3 3604.71 240.513   1
   5  -3   2 1928.41 62.8845   1
  -5  -3   2 3978.88 258.184  -2
   5   3  -2 3978.88 258.184   1
   5  -3   1 562.587 44.8469   1
  -5  -3   3 4090.15 248.107  -2
   5   3  -1 4090.15 248.107   1
   5  -3   0 507.160 43.0441   1
   5  -3  -1 629.556 49.0293   1
   5  -3  -2 1875.13 57.5407   1
   5  -3  -3 3592.47 72.6689   1
   5  -3  -4 3223.70 66.6129   1
   5  -3  -5 411.727 37.7035   1
   5  -3  -6 85.0189 33.0188   1
   5  -3  -7 748.951 41.8751   1
   5  -3  -8 678.721 35.6976   1
   5  -3  -9 2551.15 52.6188   1
   5   3  10 597.403 36.1779   1
   5   3  11 1529.56 56.5018   1
  -5  -3  12 226.432 33.7576   1
  -5  -3  13 213.423 38.7418   1
  -5  -3  14 123.420 36.8522   1
  -5  -3  15 324.261 38.0734   1
  -5  -3  16 293.060 34.2275   1
  -5  -3  17 360.598 32.6583   1
  -5  -3  18 73.9602 39.7711   1
  -5  -3  19 119.923 36.0382   1
  -5  -3  20 7.90428 85.7842   1
  -5  -4 -18 42.8973 77.9636   1
  -5  -4 -17 524.506 111.355   1
   5  -4  16 59.6963 21.7796   1
   5  -4  15 173.748 27.3090   1
   5  -4  14 266.205 31.1778   1
   5  -4  13 747.471 40.9043   1
  -5  -4 -12 110.477 39.6436   1
  -5  -4 -11 904.030 49.5601   1
  -5  -4 -10 312.958 40.2238   1
  -5  -4  -9 411.370 34.6739   1
  -5  -4  -8 222.094 32.2294   1
  -5  -4  -7 112.889 31.4884   1
  -5  -4  -6 127.720 32.0475   1
  -5  -4  -5 300.805 37.2196   1
  -5  -4  -4 92.3008 33.5905   1
  -5  -4  -3 384.794 41.4502   1
  -5  -4   1 688.926 159.322  -2
   5   4  -3 688.926 159.322   1
  -5  -4  -2 262.647 46.4611   1
  -5  -4   2 457.710 154.822  -2
   5   4  -2 457.710 154.822   1
  -5  -4  -1 22.2922 29.9773   1
   5  -4   0 504.684 30.7640   1
   5  -4  -1 42.9679 31.3315   1
   5  -4  -2 261.561 52.3647   1
  -5   4   3 711.971 69.0347  -2
   5  -4  -2 711.971 69.0347   1
   5  -4  -3 372.770 53.2040   1
  -5   4   2 832.077 72.2428  -2
   5  -4  -3 832.077 72.2428   1
   5  -4  -4 115.641 33.7259   1
   5  -4  -5 253.944 36.9705   1
   5  -4  -6 133.700 33.8366   1
   5  -4  -7 85.3390 32.1302   1
   5   4   8 171.993 39.0455   1
   5   4   9 362.315 41.3724   1
  -5  -4  10 270.673 38.9572   1
  -5  -4  11 1007.46 41.3813   1
  -5  -4  12 57.8474 39.2952   1
   5  -4 -13 748.895 53.4825   1
  -5  -4  14 323.274 39.8095   1
  -5  -4  15 267.873 36.4615   1
  -5  -4  16 107.634 30.5994   1
  -5  -4  17 592.473 34.0217   1
  -5  -4  18 210.927 82.7982   1
  -5  -5 -16 339.639 127.730   1
   5  -5  14 7.94679 29.0869   1
  -5  -5 -13 222.642 24.1942   1
  -5  -5 -12 605.778 40.0845   1
  -5  -5 -11 1496.01 56.3894   1
   5  -5  10 1189.44 39.4155   1
   5  -5   9 566.322 34.4778   1
   5  -5   8 607.784 36.3726   1
   5  -5   7 83.7311 23.2007   1
   5  -5   6 30.8524 22.4520   1
   5  -5   5 104.691 25.1406   1
   5  -5   4 314.897 28.6415   1
   5  -5   3 937.539 39.1153   1
  -5  -5   1 1631.27 161.078  -2
   5   5  -3 1631.27 161.078   1
   5  -5   2 1281.20 51.0229   1
  -5  -5   2 2977.83 194.887  -2
   5   5  -2 2977.83 194.887   1
   5  -5   1 581.321 40.9938   1
  -5  -5   3 1653.61 164.497  -2
   5   5  -1 1653.61 164.497   1
   5  -5   0 262.625 28.0277   1
   5  -5  -1 677.867 34.9273   1
  -5  -5   2 1291.15 66.0842   1
  -5   5   3 2553.32 77.5680  -2
   5  -5  -2 2553.32 77.5680   1
   5   5   3 677.745 117.251   1
  -5   5   2 2644.04 117.866  -2
   5  -5  -3 2644.04 117.866   1
   5   5  -1 1192.56 68.2880  -2
  -5  -5   3 1192.56 68.2880   1
   5  -5  -4 252.782 35.4172   1
   5  -5  -5 155.778 32.3203   1
   5  -5  -6 9.69471 26.1453   1
   5   5   7 61.7666 31.0256   1
   5   5   8 673.436 43.8197   1
   5   5   9 547.957 39.5207   1
   5  -5 -10 1492.57 56.6389   1
   5  -5 -11 1626.93 56.4791   1
   5  -5 -12 810.924 43.5761   1
   5  -5 -13 338.601 32.1789   1
   5   5  14 73.2810 38.7760   1
  -5  -6 -11 115.988 110.222   1
  -5  -6 -10 67.0553 134.107   1
   5  -6   9 143.926 31.3376   1
   5  -6   8-8.39254 29.1052   1
   5  -6   7 110.137 35.3014   1
   5  -6   6 309.825 24.2743   1
   5  -6   5 329.416 25.4662   1
   5  -6   4 35.6322 21.0536   1
   5  -6   3 224.088 24.4543   1
   5  -6   2 794.343 33.9293   1
  -5  -6   2 1661.54 126.745  -2
   5   6  -2 1661.54 126.745   1
  -5  -6  -1 238.387 35.9951   1
  -5  -6   3 386.479 98.9148  -2
   5   6  -1 386.479 98.9148   1
  -5  -6   0 2067.38 43.8271   1
  -5  -6   1 151.302 24.7085   1
  -5   6   3 1162.30 67.3476  -2
   5  -6  -2 1162.30 67.3476   1
   5   6   3 181.343 73.9752   1
  -5   6   2 908.220 65.2422  -2
   5  -6  -3 908.220 65.2422   1
   5   6   4 96.7255 66.5099   1
  -5  -6   5 61.5296 41.3979   1
  -5  -6   6 82.5201 39.8247   1
  -5  -6   7 13.2879 51.7168   1
  -5  -6   8-20.5448 47.5311   1
  -5  -6   9 14.2268 45.7210   1
  -6   0   0 4936.56 164.299   1
  -6   0  -1 14438.7 175.088   1
  -6   0  -2 6621.36 124.634   1
  -6   0  -3 901.660 60.3678   1
  -6   0  -4 1217.28 64.0991   1
  -6   0  -5 836.545 56.2316   1
  -6   0   6 288.122 42.8650   1
  -6   0   7 173.768 38.0976   1
  -6   0  -8 350.793 41.5978   1
  -6   0   9 45.1016 34.4367   1
   6   0  10 148.583 23.7333   1
   6   0  11 262.613 25.1036   1
  -6   0  12 637.796 29.5334   1
  -6   0  13 1217.57 33.2353   1
  -6   1  13 41.4069 35.6843   1
  -6   1  12 43.3613 28.0729   1
  -6   1  11 189.016 22.2386   1
   6  -1  10 134.566 21.7763   1
   6  -1   9 44.3866 20.2018   1
   6  -1   8 31.6165 21.7231   1
   6  -1   7 200.705 24.8142   1
   6  -1   6 275.091 27.0446   1
   6  -1   5 538.564 45.9606   1
  -6  -1  -4 627.720 49.5148   1
  -6  -1  -3 378.592 44.5811   1
  -6  -1  -2 175.087 41.9822   1
  -6  -1  -1 419.156 45.7214   1
  -6   1   0 277.994 44.3612   1
  -6   1  -1 488.091 48.3690   1
  -6   1  -2 173.860 43.0677   1
  -6   1  -3 386.980 45.4039   1
  -6   1  -4 654.457 50.6644   1
  -6   1  -5 571.919 46.8448   1
  -6   1  -6 341.296 42.5888   1
  -6   1  -7 225.266 36.5525   1
  -6   1  -8 4.56588 32.6381   1
   6  -1  -9 9.28263 22.6930   1
  -6   1 -10 124.724 31.4090   1
  -6  -1  11 188.116 34.7480   1
  -6  -1  12 29.8232 19.3761   1
   6   1  13 18.6541 20.4795   1
  -6  -2 -13 314.929 80.3583   1
  -6  -2 -12 555.607 100.136   1
  -6  -2 -11 693.202 111.228   1
  -6   2  10 1120.70 60.3962   1
   6  -2   8 1014.70 56.7403   1
   6  -2   7 227.801 32.5506   1
   6  -2   6 502.775 31.6370   1
   6  -2   5 482.480 31.8664   1
   6  -2   4 545.598 34.0375   1
  -6  -2  -3 1323.81 55.4288   1
  -6  -2  -2 3113.93 76.0248   1
  -6  -2  -1 3163.63 77.6629   1
  -6   2   0 1790.86 64.7665   1
  -6   2  -1 3162.69 77.7864   1
  -6   2  -2 3551.58 80.7096   1
  -6   2  -3 1318.62 54.5165   1
   6  -2  -4 529.328 34.2352   1
   6  -2  -5 499.205 32.7796   1
   6  -2  -6 558.933 32.7077   1
   6  -2  -7 123.486 24.5128   1
   6  -2  -8 972.634 34.3087   1
  -6   2  -9 132.311 41.7179   1
  -6   2 -10 1336.35 63.4819   1
   6  -3   9 232.934 34.7181   1
   6  -3   8 326.344 37.9772   1
   6  -3   7 109.106 33.9284   1
   6  -3   6 314.192 28.7066   1
   6  -3   5 204.593 27.6226   1
   6  -3   4 1643.41 49.0824   1
   6  -3   3 165.425 27.5637   1
   6  -3   2 981.711 53.3184   1
   6  -3   1 540.674 43.1685   1
   6  -3   0 138.775 43.8460   1
   6  -3  -1 715.691 59.2406   1
  -6   3   3 1457.67 84.6266  -2
   6  -3  -2 1457.67 84.6266   1
  -6   3   2 1950.29 90.6362  -2
   6  -3  -3 1950.29 90.6362   1
   6  -3  -4 1663.91 72.8118   1
   6  -3  -5 202.611 39.6340   1
   6  -3  -6 313.589 40.1676   1
   6  -4   5 76.2299 139.321   1
   6  -4   4 249.959 156.651   1
   6  -4   3 827.385 194.689   1
   6  -4   2 266.791 179.299   1
   6  -4   1 21.0128 158.744   1
   6  -4   0 136.731 31.1183   1
   6  -4  -1 185.598 31.2140   1
   6  -4  -2 176.312 179.575   1
   6  -4  -6 24.0733 134.986   1
   0   0   0 0.00000 0.00000   0
TITL zhangchsh_0412_3_twin1_hklf4 in P2(1)2(1)2(1)
REM P2(1)2(1)2(1) (#19 in standard setting)
CELL 1.54184   5.246993   8.208916  28.130691  90.0000  90.0000  90.0000
ZERR    5.00   0.000193   0.000221   0.000884   0.0000   0.0000   0.0000
LATT -1
SYMM -x+1/2,-y, z+1/2
SYMM -x, y+1/2,-z+1/2
SYMM  x+1/2,-y+1/2,-z
SFAC C H N O
UNIT 55.00 50.00 5.00 5.00
REM  CrysAlisPro recorded range (K): Min=150.0; max=150.0; aver:150.0
TEMP -123
TREF
HKLF 5

BASF 0.56761
END
;
_shelx_hkl_checksum              69723
_olex2_submission_special_instructions 'No special instructions were received'
_oxdiff_exptl_absorpt_empirical_details 
;
Empirical correction (ABSPACK) includes:
- Absorption correction using spherical harmonics
- Frame scaling
;
_oxdiff_exptl_absorpt_empirical_full_max 3.656
_oxdiff_exptl_absorpt_empirical_full_min 0.344
_oxdiff_twin_integration_method  simultaneous
_oxdiff_twin_items               2
loop_
_twin_individual_id
_twin_individual_mass_fraction_refined
_oxdiff_twin_reflns_isolated
_oxdiff_twin_reflns_overlapped
_twin_individual_twin_lattice_type
_twin_individual_twin_matrix_11
_twin_individual_twin_matrix_12
_twin_individual_twin_matrix_13
_twin_individual_twin_matrix_21
_twin_individual_twin_matrix_22
_twin_individual_twin_matrix_23
_twin_individual_twin_matrix_31
_twin_individual_twin_matrix_32
_twin_individual_twin_matrix_33
1 0.504(7) 11998 861 ref 1.0000 0.0000 0.0000 0.0000 1.0000 0.0000 0.0000
0.0000 1.0000
2 0.496(7) 0 861 nmt -0.9875 -0.0093 0.0300 0.0194 -0.9985 -0.0033 0.8668
-0.0383 0.9868

_twin_special_details            
;
Component 2 rotated by 179.2392\% 
around [0.02 -0.00 1.00] (reciprocal) or [0.40 -0.02 0.92] (direct)
;
####################################################################### 
# 
# This file contains crystal structure data downloaded from the 
# Cambridge Structural Database (CSD) hosted by the Cambridge 
# Crystallographic Data Centre (CCDC).
# 
# Full information about CCDC data access policies and citation 
# guidelines are available at http://www.ccdc.cam.ac.uk/access/V1 
# 
# Audit and citation data items may have been added by the CCDC. 
# Please retain this information to preserve the provenance of 
# this file and to allow appropriate attribution of the data. 
# 
#######################################################################

data_zhangchsh_0412_1_auto
_database_code_depnum_ccdc_archive 'CCDC 2169293'
loop_
_audit_author_name
_audit_author_address
'Chang-sheng Zhang'
;LanZhou University
China
;
_audit_update_record             
;
2022-04-28 deposited with the CCDC.	2022-06-22 downloaded from the CCDC.
;
_audit_creation_date             2022-04-12
_audit_creation_method           
;
Olex2 1.3-ac4
(compiled 2019.04.23 svn.r3594 for Rigaku Oxford Diffraction, GUI svn.r5739)
;
_shelx_SHELXL_version_number     2018/3
_chemical_name_common            ?
_chemical_name_systematic        ?
_chemical_formula_moiety         'C12 H12 O3'
_chemical_formula_sum            'C12 H12 O3'
_chemical_formula_weight         204.22
_chemical_absolute_configuration AD
_chemical_melting_point          ?
loop_
_atom_type_symbol
_atom_type_description
_atom_type_scat_dispersion_real
_atom_type_scat_dispersion_imag
_atom_type_scat_source
C C 0.0181 0.0091 'International Tables Vol C Tables 4.2.6.8 and 6.1.1.4'
H H 0.0000 0.0000 'International Tables Vol C Tables 4.2.6.8 and 6.1.1.4'
O O 0.0492 0.0322 'International Tables Vol C Tables 4.2.6.8 and 6.1.1.4'

_shelx_space_group_comment       
;
The symmetry employed for this shelxl refinement is uniquely defined
by the following loop, which should always be used as a source of
symmetry information in preference to the above space-group names.
They are only intended as comments.
;
_space_group_crystal_system      orthorhombic
_space_group_IT_number           19
_space_group_name_H-M_alt        'P 21 21 21'
_space_group_name_Hall           'P 2ac 2ab'
loop_
_space_group_symop_operation_xyz
'x, y, z'
'-x+1/2, -y, z+1/2'
'-x, y+1/2, -z+1/2'
'x+1/2, -y+1/2, -z'

_cell_length_a                   8.7960(2)
_cell_length_b                   10.4133(2)
_cell_length_c                   10.7857(2)
_cell_angle_alpha                90
_cell_angle_beta                 90
_cell_angle_gamma                90
_cell_volume                     987.92(3)
_cell_formula_units_Z            4
_cell_measurement_reflns_used    3171
_cell_measurement_temperature    150.00(10)
_cell_measurement_theta_max      76.6670
_cell_measurement_theta_min      4.1060
_shelx_estimated_absorpt_T_max   0.909
_shelx_estimated_absorpt_T_min   0.875
_exptl_absorpt_coefficient_mu    0.809
_exptl_absorpt_correction_T_max  1.00000
_exptl_absorpt_correction_T_min  0.83120
_exptl_absorpt_correction_type   multi-scan
_exptl_absorpt_process_details   
;
CrysAlisPro 1.171.41.113a (Rigaku Oxford Diffraction, 2021)
Empirical absorption correction using spherical harmonics,
implemented in SCALE3 ABSPACK scaling algorithm.
;
_exptl_absorpt_special_details   ?
_exptl_crystal_colour            'clear light colourless'
_exptl_crystal_colour_lustre     clear
_exptl_crystal_colour_modifier   light
_exptl_crystal_colour_primary    colourless
_exptl_crystal_density_diffrn    1.373
_exptl_crystal_density_meas      ?
_exptl_crystal_density_method    ?
_exptl_crystal_description       block
_exptl_crystal_F_000             432
_exptl_crystal_size_max          0.17
_exptl_crystal_size_mid          0.14
_exptl_crystal_size_min          0.12
_exptl_transmission_factor_max   ?
_exptl_transmission_factor_min   ?
_diffrn_reflns_av_R_equivalents  0.0201
_diffrn_reflns_av_unetI/netI     0.0231
_diffrn_reflns_Laue_measured_fraction_full 0.987
_diffrn_reflns_Laue_measured_fraction_max 0.930
_diffrn_reflns_limit_h_max       10
_diffrn_reflns_limit_h_min       -5
_diffrn_reflns_limit_k_max       12
_diffrn_reflns_limit_k_min       -13
_diffrn_reflns_limit_l_max       13
_diffrn_reflns_limit_l_min       -12
_diffrn_reflns_number            3439
_diffrn_reflns_point_group_measured_fraction_full 0.919
_diffrn_reflns_point_group_measured_fraction_max 0.843
_diffrn_reflns_theta_full        67.684
_diffrn_reflns_theta_max         77.354
_diffrn_reflns_theta_min         5.907
_diffrn_ambient_environment      N~2~
_diffrn_ambient_temperature      150.00(10)
_diffrn_detector                 'Hybrid Pixel Array Detector'
_diffrn_detector_area_resol_mean 10.0000
_diffrn_detector_type            HyPix
_diffrn_measured_fraction_theta_full 0.987
_diffrn_measured_fraction_theta_max 0.930
_diffrn_measurement_details      
;
List of Runs (angles in degrees, time in seconds):

  # Type    Start    End  Width  t~exp~   \w     \q     \k     \f   Frames
#--------------------------------------------------------------------------
  1  \w    -21.00  22.00   0.50    0.05    --   47.57 -19.00  60.00   86
  2  \w     36.00  61.00   0.50    0.05    --  107.75 -57.00 120.00   50
  3  \w    127.00 172.00   0.50    0.05    --  107.75  37.00-150.00   90
  4  \w     98.00 124.00   0.50    0.05    --  107.75  37.00-150.00   52
  5  \w    -24.00  10.00   0.50    0.05    --  -47.57  17.00 -69.00   68
  6  \w    -10.00  28.00   0.50    0.05    --  -47.57  19.00  60.00   76
  7  \w    -44.00   8.00   0.50    0.05    --  -47.57  37.00  30.00  104
  8  \w   -112.00 -55.00   0.50    0.05    -- -100.00 133.00 147.00  114
  9  \w   -149.00-109.00   0.50    0.05    -- -100.00 -17.00 121.00   80
 10  \w   -167.00-139.00   0.50    0.05    -- -100.00-109.00 -24.00   56
 11  \w     78.00 106.00   0.50    0.05    --  107.75-125.00  30.00   56
 12  \w     35.00  61.00   0.50    0.05    --  107.75-125.00   0.00   52
 13  \w     35.00  71.00   0.50    0.05    --  107.75-125.00  30.00   72
 14  \w     71.00 102.00   0.50    0.05    --  107.75-125.00   0.00   62
;
_diffrn_measurement_device       'four-circle diffractometer'
_diffrn_measurement_device_type  'ROD, Synergy Custom system, HyPix'
_diffrn_measurement_method       '\w scans'
_diffrn_orient_matrix_type       
'CrysAlisPro convention (1999,Acta A55,543-557)'
_diffrn_orient_matrix_UB_11      0.0344154000
_diffrn_orient_matrix_UB_12      -0.1321906000
_diffrn_orient_matrix_UB_13      0.0574493000
_diffrn_orient_matrix_UB_21      0.0159795000
_diffrn_orient_matrix_UB_22      -0.0579983000
_diffrn_orient_matrix_UB_23      -0.1309105000
_diffrn_orient_matrix_UB_31      0.1708422000
_diffrn_orient_matrix_UB_32      0.0322976000
_diffrn_orient_matrix_UB_33      0.0007956000
_diffrn_radiation_monochromator  mirror
_diffrn_radiation_probe          x-ray
_diffrn_radiation_type           'Cu K\a'
_diffrn_radiation_wavelength     1.54184
_diffrn_source                   'Rotating-anode X-ray tube'
_diffrn_source_type              'Rigaku (Cu) X-ray Source'
_reflns_Friedel_coverage         0.548
_reflns_Friedel_fraction_full    0.822
_reflns_Friedel_fraction_max     0.720
_reflns_number_gt                1732
_reflns_number_total             1765
_reflns_odcompleteness_completeness 98.77
_reflns_odcompleteness_iscentric 1
_reflns_odcompleteness_theta     66.97
_reflns_special_details          
;
 Reflections were merged by SHELXL according to the crystal
 class for the calculation of statistics and refinement.
 
 _reflns_Friedel_fraction is defined as the number of unique
 Friedel pairs measured divided by the number that would be
 possible theoretically, ignoring centric projections and
 systematic absences.
;
_reflns_threshold_expression     'I > 2\s(I)'
_computing_cell_refinement       'CrysAlisPro 1.171.41.113a (Rigaku OD, 2021)'
_computing_data_collection       'CrysAlisPro 1.171.41.113a (Rigaku OD, 2021)'
_computing_data_reduction        'CrysAlisPro 1.171.41.113a (Rigaku OD, 2021)'
_computing_molecular_graphics    'Olex2 (Dolomanov et al., 2009)'
_computing_publication_material  'Olex2 (Dolomanov et al., 2009)'
_computing_structure_refinement  'ShelXL (Sheldrick, 2015)'
_computing_structure_solution    'ShelXT (Sheldrick, 2015)'
_refine_diff_density_max         0.177
_refine_diff_density_min         -0.132
_refine_diff_density_rms         0.032
_refine_ls_abs_structure_details 
;
 Flack x determined using 610 quotients [(I+)-(I-)]/[(I+)+(I-)]
 (Parsons, Flack and Wagner, Acta Cryst. B69 (2013) 249-259).
;
_refine_ls_abs_structure_Flack   -0.06(9)
_refine_ls_extinction_coef       .
_refine_ls_extinction_method     none
_refine_ls_goodness_of_fit_ref   0.877
_refine_ls_hydrogen_treatment    constr
_refine_ls_matrix_type           full
_refine_ls_number_parameters     136
_refine_ls_number_reflns         1765
_refine_ls_number_restraints     0
_refine_ls_R_factor_all          0.0307
_refine_ls_R_factor_gt           0.0298
_refine_ls_restrained_S_all      0.877
_refine_ls_shift/su_max          0.000
_refine_ls_shift/su_mean         0.000
_refine_ls_structure_factor_coef Fsqd
_refine_ls_weighting_details     
'w=1/[\s^2^(Fo^2^)+(0.1000P)^2^] where P=(Fo^2^+2Fc^2^)/3'
_refine_ls_weighting_scheme      calc
_refine_ls_wR_factor_gt          0.0924
_refine_ls_wR_factor_ref         0.0941
_refine_special_details          ?
_olex2_refinement_description    
;
1. Fixed Uiso
 At 1.2 times of:
  All C(H) groups, All C(H,H) groups
2.a Ternary CH refined with riding coordinates:
 C9(H9)
2.b Secondary CH2 refined with riding coordinates:
 C7(H7A,H7B), C8(H8A,H8B), C11(H11A,H11B), C12(H12A,H12B)
2.c Aromatic/amide H refined with riding coordinates:
 C2(H2), C3(H3), C5(H5)
;
_atom_sites_solution_hydrogens   geom
_atom_sites_solution_primary     dual
_atom_sites_solution_secondary   ?
loop_
_atom_site_label
_atom_site_type_symbol
_atom_site_fract_x
_atom_site_fract_y
_atom_site_fract_z
_atom_site_U_iso_or_equiv
_atom_site_adp_type
_atom_site_occupancy
_atom_site_site_symmetry_order
_atom_site_calc_flag
_atom_site_refinement_flags_posn
_atom_site_refinement_flags_adp
_atom_site_refinement_flags_occupancy
_atom_site_disorder_assembly
_atom_site_disorder_group
O1 O 0.48782(15) 0.42239(12) 1.00560(10) 0.0389(3) Uani 1 1 d . . . . .
O2 O 0.30401(11) 0.24364(10) 0.46822(10) 0.0288(3) Uani 1 1 d . . . . .
O3 O 0.33331(16) 0.13272(15) 0.29346(12) 0.0496(4) Uani 1 1 d . . . . .
C1 C 0.41456(18) 0.38987(15) 0.89799(14) 0.0300(3) Uani 1 1 d . . . . .
C2 C 0.30040(18) 0.46171(15) 0.84432(14) 0.0329(4) Uani 1 1 d . . . . .
H2 H 0.268660 0.541235 0.878850 0.039 Uiso 1 1 calc R . . . .
C3 C 0.23361(17) 0.41240(14) 0.73709(14) 0.0292(3) Uani 1 1 d . . . . .
H3 H 0.154607 0.459489 0.697843 0.035 Uiso 1 1 calc R . . . .
C4 C 0.27985(17) 0.29587(14) 0.68612(12) 0.0254(3) Uani 1 1 d . . . . .
C5 C 0.39945(16) 0.22705(14) 0.74126(13) 0.0267(3) Uani 1 1 d . . . . .
H5 H 0.434029 0.148774 0.705881 0.032 Uiso 1 1 calc R . . . .
C6 C 0.46616(16) 0.27496(14) 0.84788(13) 0.0274(3) Uani 1 1 d . . . . .
C7 C 0.59447(18) 0.22771(16) 0.92871(15) 0.0355(4) Uani 1 1 d . . . . .
H7A H 0.694999 0.248297 0.892547 0.043 Uiso 1 1 calc R . . . .
H7B H 0.587502 0.134117 0.943809 0.043 Uiso 1 1 calc R . . . .
C8 C 0.56420(19) 0.30484(19) 1.04666(16) 0.0394(4) Uani 1 1 d . . . . .
H8A H 0.498452 0.255812 1.104180 0.047 Uiso 1 1 calc R . . . .
H8B H 0.660761 0.325522 1.089382 0.047 Uiso 1 1 calc R . . . .
C9 C 0.19876(15) 0.24467(13) 0.57463(13) 0.0263(3) Uani 1 1 d . . . . .
H9 H 0.111616 0.302867 0.554924 0.032 Uiso 1 1 calc R . . . .
C10 C 0.26882(18) 0.14566(15) 0.39069(15) 0.0333(4) Uani 1 1 d . . . . .
C11 C 0.14226(19) 0.06682(15) 0.44572(16) 0.0375(4) Uani 1 1 d . . . . .
H11A H 0.163449 -0.026148 0.437360 0.045 Uiso 1 1 calc R . . . .
H11B H 0.044058 0.086413 0.405065 0.045 Uiso 1 1 calc R . . . .
C12 C 0.14005(18) 0.10687(15) 0.58128(15) 0.0350(4) Uani 1 1 d . . . . .
H12A H 0.207875 0.052027 0.631894 0.042 Uiso 1 1 calc R . . . .
H12B H 0.035872 0.103483 0.615858 0.042 Uiso 1 1 calc R . . . .

loop_
_atom_site_aniso_label
_atom_site_aniso_U_11
_atom_site_aniso_U_22
_atom_site_aniso_U_33
_atom_site_aniso_U_23
_atom_site_aniso_U_13
_atom_site_aniso_U_12
O1 0.0374(6) 0.0429(7) 0.0365(6) -0.0062(5) -0.0090(5) -0.0039(6)
O2 0.0292(5) 0.0297(5) 0.0275(5) 0.0002(4) 0.0025(4) -0.0023(5)
O3 0.0473(7) 0.0654(9) 0.0361(6) -0.0155(6) 0.0000(5) 0.0114(7)
C1 0.0257(7) 0.0328(7) 0.0315(7) -0.0014(6) -0.0018(6) -0.0063(6)
C2 0.0321(8) 0.0283(6) 0.0383(7) -0.0042(6) -0.0002(6) 0.0028(6)
C3 0.0249(7) 0.0283(6) 0.0344(7) 0.0027(5) -0.0018(5) 0.0027(6)
C4 0.0213(7) 0.0283(6) 0.0265(7) 0.0030(5) 0.0014(5) -0.0016(5)
C5 0.0217(6) 0.0281(6) 0.0303(7) 0.0015(5) 0.0018(5) 0.0006(6)
C6 0.0212(7) 0.0295(6) 0.0316(7) 0.0043(5) -0.0002(5) -0.0023(6)
C7 0.0257(7) 0.0402(8) 0.0406(8) 0.0061(7) -0.0072(6) -0.0014(7)
C8 0.0312(8) 0.0484(10) 0.0386(8) 0.0046(7) -0.0104(6) -0.0071(7)
C9 0.0215(7) 0.0286(7) 0.0287(7) 0.0037(5) 0.0012(5) 0.0004(6)
C10 0.0309(7) 0.0354(7) 0.0337(7) -0.0071(6) -0.0089(6) 0.0076(6)
C11 0.0324(8) 0.0280(7) 0.0522(9) -0.0038(6) -0.0121(7) 0.0019(6)
C12 0.0326(8) 0.0316(7) 0.0406(8) 0.0086(7) -0.0078(6) -0.0092(7)

_geom_special_details            
;
 All esds (except the esd in the dihedral angle between two l.s. planes)
 are estimated using the full covariance matrix.  The cell esds are taken
 into account individually in the estimation of esds in distances, angles
 and torsion angles; correlations between esds in cell parameters are only
 used when they are defined by crystal symmetry.  An approximate (isotropic)
 treatment of cell esds is used for estimating esds involving l.s. planes.
;
loop_
_geom_bond_atom_site_label_1
_geom_bond_atom_site_label_2
_geom_bond_distance
_geom_bond_site_symmetry_2
_geom_bond_publ_flag
O1 C1 1.3700(18) . ?
O1 C8 1.465(2) . ?
O2 C9 1.4745(16) . ?
O2 C10 1.3550(18) . ?
O3 C10 1.200(2) . ?
C1 C2 1.380(2) . ?
C1 C6 1.389(2) . ?
C2 C3 1.395(2) . ?
C3 C4 1.393(2) . ?
C4 C5 1.405(2) . ?
C4 C9 1.4963(18) . ?
C5 C6 1.3841(19) . ?
C6 C7 1.509(2) . ?
C7 C8 1.528(2) . ?
C9 C12 1.527(2) . ?
C10 C11 1.505(2) . ?
C11 C12 1.521(2) . ?

loop_
_geom_angle_atom_site_label_1
_geom_angle_atom_site_label_2
_geom_angle_atom_site_label_3
_geom_angle
_geom_angle_site_symmetry_1
_geom_angle_site_symmetry_3
_geom_angle_publ_flag
C1 O1 C8 105.39(12) . . ?
C10 O2 C9 110.03(11) . . ?
O1 C1 C2 124.32(14) . . ?
O1 C1 C6 112.88(13) . . ?
C2 C1 C6 122.79(14) . . ?
C1 C2 C3 117.06(14) . . ?
C4 C3 C2 121.66(14) . . ?
C3 C4 C5 119.73(13) . . ?
C3 C4 C9 119.23(13) . . ?
C5 C4 C9 121.02(12) . . ?
C6 C5 C4 119.03(13) . . ?
C1 C6 C7 107.49(13) . . ?
C5 C6 C1 119.69(14) . . ?
C5 C6 C7 132.82(15) . . ?
C6 C7 C8 100.33(13) . . ?
O1 C8 C7 105.52(13) . . ?
O2 C9 C4 109.20(10) . . ?
O2 C9 C12 104.01(11) . . ?
C4 C9 C12 117.28(12) . . ?
O2 C10 C11 109.65(13) . . ?
O3 C10 O2 121.06(16) . . ?
O3 C10 C11 129.27(15) . . ?
C10 C11 C12 103.83(12) . . ?
C11 C12 C9 102.02(12) . . ?

_shelx_res_file                  
;
TITL zhangchsh_0412_1_auto_a.res in P2(1)2(1)2(1)
    zhangchsh_0412_1_auto.res
    created by SHELXL-2018/3 at 17:06:33 on 12-Apr-2022
REM Old TITL zhangchsh_0412_1_auto in P2(1)2(1)2(1)
REM SHELXT solution in P2(1)2(1)2(1): R1 0.103, Rweak 0.031, Alpha 0.004
REM <I/s> 1.704 for 18 systematic absences, Orientation as input
REM Flack x = 0.210 ( 0.394 ) from 611 Parsons' quotients
REM Formula found by SHELXT: C12 O3
CELL 1.54184 8.796 10.4133 10.7857 90 90 90
ZERR 4 0.0002 0.0002 0.0002 0 0 0
LATT -1
SYMM 0.5-X,-Y,0.5+Z
SYMM -X,0.5+Y,0.5-Z
SYMM 0.5+X,0.5-Y,-Z
SFAC C H O
UNIT 48 48 12

L.S. 4 0 0
PLAN  5
SIZE 0.12 0.14 0.17
TEMP -123
BOND
list 4
fmap 2 53
ACTA
OMIT 4 0 2
REM <olex2.extras>
REM <HklSrc "%.\\zhangchsh_0412_1_auto.hkl">
REM </olex2.extras>

WGHT    0.100000
FVAR       1.71139
O1    3    0.487818    0.422388    1.005601    11.00000    0.03742    0.04285 =
         0.03653   -0.00617   -0.00901   -0.00386
O2    3    0.304007    0.243640    0.468218    11.00000    0.02925    0.02969 =
         0.02755    0.00024    0.00247   -0.00231
O3    3    0.333314    0.132720    0.293458    11.00000    0.04734    0.06541 =
         0.03614   -0.01553    0.00004    0.01141
C1    1    0.414564    0.389874    0.897991    11.00000    0.02567    0.03276 =
         0.03152   -0.00137   -0.00183   -0.00627
C2    1    0.300399    0.461706    0.844318    11.00000    0.03212    0.02826 =
         0.03828   -0.00419   -0.00022    0.00282
AFIX  43
H2    2    0.268660    0.541235    0.878850    11.00000   -1.20000
AFIX   0
C3    1    0.233609    0.412400    0.737086    11.00000    0.02492    0.02829 =
         0.03436    0.00266   -0.00178    0.00266
AFIX  43
H3    2    0.154607    0.459489    0.697843    11.00000   -1.20000
AFIX   0
C4    1    0.279849    0.295866    0.686117    11.00000    0.02127    0.02827 =
         0.02653    0.00304    0.00141   -0.00157
C5    1    0.399452    0.227049    0.741261    11.00000    0.02171    0.02815 =
         0.03027    0.00150    0.00185    0.00059
AFIX  43
H5    2    0.434029    0.148774    0.705881    11.00000   -1.20000
AFIX   0
C6    1    0.466161    0.274961    0.847879    11.00000    0.02123    0.02951 =
         0.03158    0.00429   -0.00022   -0.00225
C7    1    0.594466    0.227708    0.928714    11.00000    0.02572    0.04015 =
         0.04059    0.00612   -0.00719   -0.00138
AFIX  23
H7A   2    0.694999    0.248297    0.892547    11.00000   -1.20000
H7B   2    0.587502    0.134117    0.943809    11.00000   -1.20000
AFIX   0
C8    1    0.564203    0.304843    1.046656    11.00000    0.03124    0.04845 =
         0.03857    0.00455   -0.01044   -0.00707
AFIX  23
H8A   2    0.498452    0.255812    1.104180    11.00000   -1.20000
H8B   2    0.660761    0.325522    1.089382    11.00000   -1.20000
AFIX   0
C9    1    0.198764    0.244673    0.574626    11.00000    0.02155    0.02856 =
         0.02866    0.00365    0.00118    0.00041
AFIX  13
H9    2    0.111616    0.302867    0.554924    11.00000   -1.20000
AFIX   0
C10   1    0.268823    0.145661    0.390691    11.00000    0.03092    0.03539 =
         0.03368   -0.00709   -0.00887    0.00764
C11   1    0.142264    0.066821    0.445723    11.00000    0.03241    0.02795 =
         0.05224   -0.00384   -0.01215    0.00185
AFIX  23
H11A  2    0.163449   -0.026148    0.437360    11.00000   -1.20000
H11B  2    0.044058    0.086413    0.405065    11.00000   -1.20000
AFIX   0
C12   1    0.140054    0.106873    0.581278    11.00000    0.03263    0.03162 =
         0.04064    0.00863   -0.00780   -0.00916
AFIX  23
H12A  2    0.207875    0.052027    0.631894    11.00000   -1.20000
H12B  2    0.035872    0.103483    0.615858    11.00000   -1.20000
AFIX   0
HKLF 4


REM  zhangchsh_0412_1_auto_a.res in P2(1)2(1)2(1)
REM wR2 = 0.0941, GooF = S = 0.877, Restrained GooF = 0.877 for all data
REM R1 = 0.0298 for 1732 Fo > 4sig(Fo) and 0.0307 for all 1765 data
REM 136 parameters refined using 0 restraints

END

WGHT      0.0553      0.0727

REM Highest difference peak  0.177,  deepest hole -0.132,  1-sigma level  0.032
Q1    1   0.1659  0.1723  0.5879  11.00000  0.05    0.18
Q2    1   0.2505  0.2682  0.6356  11.00000  0.05    0.14
Q3    1   0.3039  0.4033  0.9124  11.00000  0.05    0.13
Q4    1   0.2548  0.3446  0.7116  11.00000  0.05    0.13
Q5    1   0.3400  0.2765  0.6935  11.00000  0.05    0.13
;
_shelx_res_checksum              60577
_shelx_hkl_file                  
;
   0   0   1    2.26    0.25
   0   0  -1    0.29    0.18
   0   0  -3    0.23    0.43
   0   0  -4  341.15    7.78
   0   0  -5    0.75    0.61
   0   0  -6 1145.17   21.44
   0   0   7    0.64    0.68
   0   0  -7    0.75    0.96
   0   0   8  126.53    5.58
   0   0  -8  122.96    6.00
   0   0   9    0.58    0.93
   0   0  -9    0.12    0.89
   0   0  10    1.95    0.99
   0   0  11    0.53    0.98
   0   0  12  110.40    4.65
   0   1   0    0.25    0.12
   0  -1   1  788.57   12.06
   0  -1   2    3.01    0.47
   0   1  -2    3.85    0.56
   0  -1   3  645.94   11.13
   0   1  -3  623.61   11.41
   0   1  -4   42.87    2.36
   0  -1   4   42.28    2.16
   0  -1  -5 1415.83   24.34
   0   1  -5 1390.33   23.89
   0  -1  -6 3218.45   49.53
   0   1   6 3077.66   47.65
   0   1  -6 3117.83   48.76
   0  -1  -7 2096.31   36.67
   0   1  -7 2166.27   36.47
   0   1   7 2095.41   34.96
   0   1   8   39.53    3.01
   0  -1   8   38.44    3.05
   0   1  -8   36.24    3.25
   0  -1  -8   38.91    3.45
   0  -1   9  157.03    6.69
   0   1   9  153.57    6.45
   0  -1  -9  152.54    7.24
   0  -1  10  145.62    6.56
   0  -1 -10  141.59    7.02
   0   1  10  152.63    6.50
   0   1  11    0.26    0.97
   0  -1  11    1.06    1.00
   0  -1  12    4.29    1.08
   0  -2   2  341.09    6.66
   0  -2   3 1160.51   18.72
   0  -2   4   94.89    3.58
   0  -2   5  454.79   10.00
   0   2  -5  449.45   10.45
   0   2   6  569.39   12.18
   0  -2   6  589.04   12.60
   0  -2  -6  587.15   13.94
   0   2   7   73.71    3.83
   0  -2  -7   73.45    4.54
   0   2   8  507.29   12.50
   0  -2  -8  496.48   13.98
   0  -2   9   35.47    3.16
   0  -2  -9   39.58    3.75
   0   2   9   40.20    3.19
   0  -2  10  157.63    6.76
   0   2  10  155.40    6.42
   0  -2 -10  144.07    7.15
   0  -2  11  169.91    6.72
   0  -2  12   10.26    1.47
   0  -2  13    0.04    0.46
   0   3   0    0.29    0.33
   0  -3   1  284.65    6.18
   0   3   1  280.90    5.77
   0  -3   2 2913.35   43.29
   0  -3   3 3697.92   54.00
   0  -3   4  354.71    8.35
   0  -3   5 1508.72   25.61
   0   3   6  557.69   12.17
   0  -3   6  584.88   12.87
   0  -3  -7 1197.86   24.90
   0   3   7 1189.64   22.20
   0  -3  -7 1213.75   21.90
   0   3   8    3.34    1.08
   0  -3  -8    3.20    1.03
   0  -3  -8    4.04    1.41
   0   3   9  124.02    5.63
   0  -3   9  118.15    5.97
   0  -3  -9  122.59    6.68
   0  -3  10    7.38    1.67
   0  -3  11  206.46    7.38
   0  -3  12   32.94    2.36
   0  -3  13   11.95    1.07
   0  -4   0  461.35    9.16
   0  -4   1  463.24    9.70
   0   4   1  474.67    9.24
   0   4   2  833.86   14.41
   0  -4   2  817.76   15.41
   0  -4   3   70.94    3.19
   0   4   3   46.92    2.33
   0  -4   4  106.97    4.35
   0  -4   5 1778.33   30.07
   0  -4  -6  357.87    8.97
   0  -4   6  343.36    9.52
   0  -4  -7   63.49    3.59
   0  -4   7   67.82    4.03
   0  -4  -7   70.47    4.93
   0  -4  -8  172.89    6.59
   0  -4  -8  160.08    7.85
   0  -4  -9   71.17    5.15
   0  -4  10 1224.72   24.28
   0  -4  11  309.33    9.10
   0  -4  12   40.75    2.48
   0  -5   0    1.16    0.63
   0  -5   1    1.86    0.78
   0   5   1    0.51    0.54
   0   5   2  611.31   12.04
   0  -5   2  620.27   13.34
   0  -5   3 2603.27   41.92
   0   5   3 2732.26   41.36
   0  -5   4 1565.01   27.17
   0   5   4 1568.49   26.03
   0  -5   5   68.50    3.89
   0   5   5   69.62    3.55
   0  -5  -6    1.25    0.74
   0  -5   6    1.03    0.78
   0   5   6    1.22    0.76
   0  -5  -7  409.52   10.78
   0   5   7  410.15   10.84
   0  -5  -8   47.55    4.35
   0   5   8   58.41    3.75
   0  -5  -8   52.30    3.53
   0  -5  -9  164.24    6.44
   0  -5  10  230.77    8.11
   0  -5  11   89.27    4.25
   0  -5  12  169.97    4.93
   0  -6   0 9999.00  142.39
   0  -6  -1   54.27    3.14
   0  -6   1   47.54    3.20
   0  -6   2 1879.67   32.55
   0   6   2 1892.35   31.12
   0   6   3   10.66    1.49
   0  -6   3    8.51    1.48
   0  -6  -4  952.04   17.70
   0   6   4  950.08   18.61
   0  -6   4  930.56   19.18
   0  -6  -5  895.24   17.94
   0  -6   5  926.84   19.53
   0   6   6  208.11    7.49
   0  -6   6  188.54    7.29
   0  -6  -6  189.23    6.67
   0   6   7  992.20   20.45
   0  -6  -7  915.73   19.15
   0  -6  -8   23.44    3.23
   0   6   8   26.43    2.75
   0  -6  -8   32.68    2.78
   0  -6  -9   29.27    2.56
   0  -6  10   90.31    4.62
   0  -6  11   88.81    3.87
   0  -7   0    1.34    0.86
   0  -7   1  625.37   14.84
   0  -7  -1  599.24   14.05
   0  -7  -2    1.62    0.83
   0  -7  -2    0.33    0.69
   0  -7   2    0.94    0.96
   0  -7   3   96.11    5.03
   0  -7  -3   92.99    4.22
   0   7  -3   98.13    3.89
   0   7   3   97.91    4.79
   0  -7  -4  583.94   13.15
   0   7  -4  607.79   12.34
   0  -7   4  584.73   14.50
   0   7   4  596.78   14.10
   0  -7  -5   57.08    3.54
   0  -7   5   58.61    4.03
   0   7   5   55.69    3.89
   0   7  -5   62.29    3.20
   0  -7  -6  585.70   13.76
   0   7  -6  591.34   12.52
   0   7   6  605.50   14.74
   0   7   7  173.00    7.07
   0   7  -7  163.70    5.49
   0  -7  -7  164.16    6.42
   0   7  -8   77.92    3.46
   0  -7  -8   77.63    4.16
   0  -7  -9   79.57    3.88
   0   7  -9   78.97    3.12
   0  -7  10   54.84    3.27
   0  -7  11   73.09    2.99
   0  -8   0  510.56   13.76
   0  -8   1   12.01    2.05
   0  -8  -1   14.51    1.79
   0  -8  -1   12.65    1.98
   0  -8  -2    0.71    0.82
   0  -8  -2    0.72    0.85
   0  -8  -3  126.18    5.99
   0  -8  -3  131.72    5.37
   0  -8   3  117.99    5.93
   0   8  -3  113.99    4.49
   0  -8  -4  152.34    5.95
   0  -8   4  147.72    6.64
   0   8   4  142.72    6.33
   0   8  -4  154.02    5.26
   0   8  -5  126.57    4.73
   0   8   5  117.08    5.76
   0   8   6  456.82   12.63
   0  -8  -6  463.36   11.77
   0  -8  -7   52.50    3.44
   0  -8  -8    1.83    0.89
   0  -8  -9    3.31    0.85
   0  -8  10   57.74    2.80
   0  -9   0    1.47    1.05
   0  -9   1  476.42   14.20
   0  -9  -1  461.95   13.61
   0  -9  -1  507.90   12.20
   0  -9  -2  153.79    6.02
   0  -9  -2  146.58    7.00
   0  -9  -3  613.07   13.92
   0  -9  -3  571.57   15.32
   0  -9  -4  159.50    7.12
   0  -9  -5    2.18    1.11
   0  -9  -6   93.17    4.50
   0  -9  -7   -0.07    0.75
   0  -9  -8   75.82    3.30
   0 -10   0   57.67    3.66
   0 -10  -1    1.19    1.00
   0 -10   1    3.41    1.19
   0 -10  -2  100.98    4.83
   0 -10  -3   17.31    2.09
   0 -10  -4    3.87    1.25
   0 -10  -5  715.07   14.90
   0 -10  -6    8.40    1.33
   0 -10  -7  211.40    5.74
   0 -11   0    0.07    0.85
   0 -11   1  305.03    8.53
   0 -11  -1  304.09    8.56
   0 -11   2    0.94    0.93
   0 -11  -2    1.71    0.99
   0 -11  -3   49.77    3.09
   0 -11  -4  182.21    5.85
   0 -11   4  189.11    5.87
   0 -11   5  173.88    5.21
   0 -11  -5  168.15    5.21
   0 -11  -6    2.53    0.68
   0 -11   6    1.63    0.61
   0 -12   0    4.26    1.02
   0 -12   1    3.63    0.96
   0 -12  -2  208.90    5.86
   0 -12   2  203.18    5.76
   0 -12  -3  176.52    5.07
   0 -12   4  233.71    5.53
   0 -12  -4  236.48    5.64
   0 -12   5    2.59    0.52
   0 -13   0    0.05    0.38
   0 -13  -1   16.72    1.09
   1   0   0    9.16    0.40
   1   0   0    0.26    0.11
  -1   0  -1 2179.33   30.29
   1   0   2 1909.85   27.89
  -1   0  -2 1880.42   27.42
   1   0   3   13.47    1.17
  -1   0  -3   11.61    1.01
   1   0   4   60.02    2.78
   1   0  -4   62.66    2.91
  -1   0  -4   57.22    2.62
  -1   0  -5  913.38   16.76
   1   0  -5  890.40   17.07
   1   0  -6    1.70    0.88
  -1   0  -6    1.44    0.82
   1   0   7  464.76   11.37
   1   0  -7  491.07   12.99
  -1   0   7  479.02   11.54
  -1   0  -7  506.57   12.48
  -1   0  -8  830.64   18.67
  -1   0   8  841.22   17.68
   1   0   8  819.94   17.54
   1   0  -8  820.73   18.98
   1   0  -9   15.07    2.35
  -1   0  -9   15.29    2.24
  -1   0   9    8.22    1.61
   1   0   9    9.39    1.70
   1   0  10  662.31   15.47
  -1   0  10  664.55   15.49
   1   0  11  320.08    9.53
  -1   0  11  332.71    9.59
   1   0  12  132.42    5.03
  -1   0  12  138.89    5.12
   1  -1  12   81.29    3.87
   1  -1  11  563.75   13.48
  -1   1  11  540.32   13.06
  -1   1  10  166.30    6.72
  -1  -1 -10  157.09    7.23
   1  -1  10  163.42    6.96
  -1  -1  -9  436.47   12.98
  -1   1   9  468.58   12.21
   1  -1   9  443.52   12.18
   1  -1   8  275.40    8.75
  -1  -1  -8  275.79    9.52
  -1   1   8  288.68    8.74
   1   1  -8  261.64    9.25
   1   1  -7  629.21   15.22
  -1   1   7  659.92   14.25
  -1  -1  -7  673.86   15.26
  -1   1   6  523.17   11.47
   1   1  -6  533.73   12.41
  -1  -1  -6  539.70   12.40
   1  -1   5 1598.74   26.18
   1   1  -5 1506.48   26.31
  -1  -1  -5 1535.14   26.00
   1   1  -4   49.15    2.61
  -1  -1  -4   50.90    2.58
   1  -1   3  734.41   13.01
  -1   1   0  264.89    4.20
   1   1   0  252.90    4.17
  -1   1  -3  709.51   12.25
  -1  -1   3  714.44   11.53
  -1   1  -4   57.57    2.65
   1  -1  -5 1549.38   26.75
  -1   1  -5 1574.01   25.95
   1  -1  -6  554.20   13.06
  -1   1  -6  559.17   12.43
   1  -1  -7  657.86   15.81
   1  -1  -7  646.38   14.26
   1   1   7  685.75   14.48
  -1   1  -7  684.51   15.17
   1   1   8  268.13    8.42
   1  -1  -8  264.13    9.59
  -1  -1   8  272.84    8.66
   1   1   9  461.86   12.12
   1  -1  -9  439.51   13.48
  -1  -1   9  453.86   12.29
   1  -1 -10  148.99    7.44
  -1  -1  10  161.65    6.90
   1   1  10  169.08    6.81
  -1  -1  11  548.93   13.34
   1   1  11  566.49   13.35
  -1  -1  12   82.37    3.88
   1  -2  13   13.60    1.04
   1  -2  12  114.74    4.61
   1  -2  11  132.87    5.78
   1  -2  10  756.78   17.36
  -1   2  10  782.80   16.90
  -1   2   9   80.51    4.51
  -1  -2  -9   74.99    5.01
   1  -2   9   79.82    4.69
  -1  -2  -8  260.05    9.32
  -1   2   8  266.45    8.35
  -1  -2  -7  387.87   11.09
  -1   2   7  378.95    9.84
   1   2  -6  117.02    5.23
  -1  -2  -6  102.65    4.90
   1  -2   6  114.24    4.98
  -1   2   6  107.38    4.30
   1   2  -5  959.61   18.41
   1  -2   5 1010.62   18.56
   1  -2   4  350.36    8.42
   1  -2   3 2153.32   32.98
  -1  -2   3 2114.62   31.07
  -1  -2   4  349.03    7.25
   1  -2  -6  108.21    5.26
   1   2   6   97.38    4.09
   1   2   7  367.73    9.67
   1  -2  -7  378.17    9.84
   1  -2  -7  373.24   11.39
   1  -2  -8  256.71    9.70
   1   2   8  265.52    8.30
   1  -2  -8  259.16    8.47
   1  -2  -9   75.05    5.24
  -1  -2   9   71.61    4.43
   1   2   9   77.34    4.39
   1  -2 -10  721.49   18.59
   1   2  10  770.55   16.82
  -1  -2  10  770.88   17.44
  -1  -2  11  127.81    5.66
  -1  -2  12  119.27    4.69
  -1  -2  13   13.61    1.16
   1  -3  12   44.57    2.69
   1  -3  11  106.23    5.08
   1  -3  10   10.28    1.80
  -1  -3  -9  388.93   12.35
   1  -3   9  399.27   11.72
  -1  -3  -8  667.46   17.23
  -1   3   8  726.85   15.71
  -1   3   7   66.51    3.70
   1  -3   7   67.53    4.24
  -1  -3  -7   68.44    4.47
   1  -3   6  142.38    5.86
  -1  -3  -6  133.56    5.96
  -1   3   6  132.31    4.95
   1  -3   5  114.44    4.88
   1  -3   4  460.78   10.58
   1  -3   3  313.90    7.63
   1  -3   2  177.52    5.19
  -1   3   2  170.46    4.09
   1  -3   1  703.82   12.81
  -1   3   1  732.32   11.97
  -1   3   0 3154.76   45.25
   1  -3   0 3169.50   45.76
   1   3   0 3143.87   45.19
   1   3   1  725.52   12.19
  -1  -3   1  750.81   12.31
   1   3   2  173.57    4.11
  -1  -3   3  319.02    6.76
  -1  -3   4  487.04    9.68
  -1  -3   5  113.27    4.02
   1   3   6  124.27    4.73
   1   3   7   59.43    3.48
   1  -3  -7   69.49    3.82
   1  -3  -7   67.36    4.67
   1   3   8  712.22   15.52
   1  -3  -8  685.64   15.73
   1  -3  -8  685.41   17.95
  -1  -3   9  364.75   11.11
   1  -3  -9  370.87   12.51
  -1  -3  10    9.41    1.81
  -1  -3  11  105.95    5.03
  -1  -3  12   42.39    2.60
   1  -4  12   77.31    3.35
   1  -4  11  171.74    6.35
   1  -4  10  205.10    7.64
  -1  -4  -9  375.98   12.22
  -1  -4  -8 1322.65   27.50
  -1  -4  -7   17.70    2.46
   1  -4   7   19.58    2.34
   1  -4   6   60.11    3.90
   1  -4   5   39.31    2.97
   1  -4   4  717.71   14.99
   1  -4   3  516.70   11.35
  -1   4   3  488.54    9.74
   1  -4   2 1946.90   33.14
  -1   4   2 2161.45   31.91
   1  -4   1 2680.08   42.17
  -1   4   1 2840.76   41.11
  -1  -4   0 2832.22   41.83
   1  -4   0 2903.34   42.88
  -1  -4   1 2691.50   40.64
   1   4   1 2787.85   40.71
  -1  -4   2 2006.84   32.16
   1   4   2 2122.44   31.73
  -1  -4   3  517.10   10.08
   1   4   3  488.73    9.73
  -1  -4   4  729.23   13.76
  -1  -4   5   39.02    2.43
  -1  -4   6   56.80    3.11
   1  -4  -6   50.96    3.13
   1  -4  -7   16.25    2.51
   1  -4  -7   18.43    2.06
   1  -4  -8 1322.29   25.20
   1  -4  -8 1311.81   28.28
   1  -4  -9  394.65   11.38
   1  -4  -9  386.05   13.06
  -1  -4  10  204.96    7.69
  -1  -4  11  166.37    6.23
  -1  -4  12   74.94    3.30
   1   5 -12   22.45    1.20
   1  -5  12   28.00    1.77
   1  -5  11  280.05    8.03
   1  -5  10  154.17    6.41
  -1  -5  -8  809.37   20.53
  -1   5   8  922.12   18.73
  -1   5   7  491.10   12.03
  -1  -5  -7  469.50   11.31
  -1  -5  -7  449.20   13.89
   1  -5   7  460.39   12.89
  -1  -5  -6  287.35    7.90
   1  -5   6  303.61    9.93
  -1   5   6  293.12    8.36
   1  -5   5  614.67   14.63
  -1   5   5  590.64   12.89
  -1   5   4  726.92   14.26
   1  -5   4  687.83   15.46
  -1   5   3  955.33   17.38
   1  -5   3  955.08   18.76
   1  -5   2  159.64    5.99
  -1   5   2  153.68    5.05
  -1   5   1 2441.10   38.02
   1  -5   1 2541.60   39.65
   1  -5   0  363.31    8.91
  -1  -5   0  361.04    8.16
  -1  -5   1 2450.19   38.22
   1   5   1 2495.40   37.85
   1   5   2  171.09    5.25
  -1  -5   2  147.47    5.30
   1   5   3  900.92   16.66
  -1  -5   3  928.08   16.84
   1   5   4  682.69   13.65
  -1  -5   4  684.00   13.75
   1  -5  -5  596.81   12.93
   1   5   5  587.17   12.80
  -1  -5   5  611.41   12.97
   1  -5  -6  286.08    8.49
   1   5   6  298.44    8.38
   1  -5  -7  491.04   12.45
   1   5   7  491.99   12.12
   1   5   8  893.21   18.35
   1  -5  -8  855.50   18.41
   1  -5  -9  365.92   10.62
  -1  -5  10  157.84    6.50
  -1  -5  11  271.05    7.82
  -1  -5  12   28.53    1.79
   1   6 -11  200.07    4.80
   1  -6  11  208.93    6.12
   1  -6  10   81.18    4.29
  -1  -6  -8  618.96   17.38
  -1   6   8  784.31   17.37
   1  -6   7  261.28    9.40
  -1  -6  -7  280.42    8.36
   1  -6   6  932.79   20.73
  -1  -6  -6  881.26   17.87
  -1  -6  -5    4.25    1.00
   1  -6   5    3.27    1.17
  -1   6   5    6.39    1.34
  -1  -6  -4   19.94    1.79
   1  -6   4   20.20    2.34
  -1   6   4   19.23    2.02
  -1   6   3  355.60    9.37
   1  -6   3  360.15   10.36
  -1   6   2  312.13    8.38
   1  -6   2  316.35    9.75
   1  -6   1  488.82   12.17
  -1  -6  -1  460.77   10.47
   1  -6   0  129.76    5.44
  -1  -6   0  124.09    4.81
   1  -6  -1  430.92   10.79
  -1  -6   1  460.43   10.83
   1   6   2  303.66    8.26
  -1  -6   2  313.30    8.98
   1   6   3  354.34    9.19
   1  -6  -3  345.57    8.63
  -1  -6   3  341.76    9.03
   1   6   4   16.28    1.90
   1  -6  -4   16.00    1.77
  -1  -6   4   18.21    1.87
   1   6   5    4.54    1.17
   1  -6  -5    4.35    1.12
   1   6   6  989.27   20.04
   1  -6  -6  879.84   18.70
   1  -6  -7  273.00    9.00
   1   6   7  305.81    9.80
   1  -6  -8  624.82   18.20
   1  -6  -8  669.31   15.67
   1  -6  -9  149.47    6.16
  -1  -6  10   82.23    4.30
  -1  -6  11  210.08    6.18
   1  -7  11   88.16    3.19
   1   7 -10  199.43    5.01
   1  -7  10  203.32    6.45
   1   7  -9  111.01    4.08
   1   7  -8   22.14    1.97
  -1   7   7 1557.12   28.53
  -1  -7  -7 1449.75   26.42
   1   7  -6   48.59    3.05
  -1  -7  -6   52.46    3.32
   1  -7   6   48.74    3.96
  -1   7   6   47.79    3.67
  -1  -7  -5  330.31    9.05
   1   7  -5  323.30    8.75
  -1   7   5  346.31   10.32
   1  -7   5  344.04   11.06
  -1  -7  -4  504.41   11.65
   1  -7   4  520.25   14.08
  -1   7   4  527.40   12.94
   1   7  -4  517.41   11.51
  -1   7   3  129.57    5.51
   1  -7   3  123.12    6.08
  -1  -7  -3  123.27    4.79
   1   7  -3  131.47    4.84
   1   7  -2 1665.90   27.19
   1  -7   2 1667.05   31.38
  -1  -7  -2 1605.36   28.56
  -1  -7  -2 1629.08   27.41
  -1  -7  -1  144.63    5.72
   1  -7   1  158.28    6.89
   1   7  -1  149.31    5.12
   1  -7   0  669.93   15.84
  -1  -7   0  663.57   14.81
  -1  -7   1  150.34    6.13
   1  -7  -1  148.42    6.31
   1  -7  -2 1697.25   28.16
   1  -7  -2 1628.03   29.96
   1  -7  -3  135.97    5.26
  -1  -7   3  131.29    5.52
   1   7   3  125.29    5.43
   1  -7  -4  534.40   12.60
   1   7   4  552.55   13.30
   1  -7  -5  333.58    9.68
   1   7   5  339.29   10.17
   1  -7  -6   49.17    3.55
   1   7   6   47.55    3.62
   1   7   7 1556.81   28.72
   1  -7  -7 1493.41   28.03
   1  -7  -8   20.89    2.31
   1  -7  -9  102.20    4.67
  -1  -7  10  199.85    6.40
  -1  -7  11   84.63    3.12
   1  -8  10  170.75    5.00
   1   8  -9   45.15    2.09
   1   8  -8    4.43    0.92
   1   8  -7   80.58    3.69
  -1  -8  -7   80.60    3.99
  -1   8   6  165.32    6.87
  -1  -8  -6  148.57    5.77
   1   8  -6  153.84    5.50
  -1   8   5  160.00    6.92
  -1  -8  -5  165.11    6.15
   1   8  -5  169.12    5.88
   1  -8   5  169.11    7.61
  -1  -8  -4  444.94   10.96
   1  -8   4  411.08   12.74
   1   8  -4  440.62   10.58
  -1  -8  -3  487.35   11.49
  -1  -8  -3  457.06   12.32
   1  -8   3  464.82   13.63
   1   8  -3  495.39   11.23
  -1  -8  -2  192.16    6.46
  -1  -8  -2  180.68    7.07
   1   8  -2  201.82    6.40
  -1  -8  -1   42.20    3.35
   1  -8   1   45.66    3.96
   1  -8   0  451.28   13.28
  -1  -8   0  461.40   12.44
  -1  -8   1   48.90    3.70
   1  -8  -1   46.11    3.81
   1  -8  -1   50.49    3.25
   1  -8  -2  208.26    6.94
   1  -8  -2  191.80    7.86
   1  -8  -3  512.61   12.28
   1  -8  -3  480.61   13.53
   1  -8  -4  450.21   12.94
   1   8   5  162.05    6.86
   1  -8  -5  173.67    6.68
   1   8   6  146.06    6.45
   1  -8  -6  157.45    6.41
   1  -8  -7   84.23    4.57
   1  -8  -8    6.92    1.38
   1  -8  -9   43.05    2.65
  -1  -8  10  167.19    4.92
   1   9  -7   25.11    1.79
  -1  -9  -7   30.27    2.15
   1   9  -6  148.67    4.98
  -1  -9  -6  150.68    5.48
   1   9  -5  120.41    4.65
  -1  -9  -5  106.83    4.76
   1  -9   4   97.93    5.68
  -1  -9  -4  102.97    5.41
  -1  -9  -3  110.98    4.94
  -1  -9  -3  107.68    5.67
   1  -9   3  115.93    6.31
  -1  -9  -2  230.45    8.62
   1  -9   2  230.40    9.27
  -1  -9  -2  243.60    7.63
  -1  -9  -1  272.98    9.54
   1  -9   1  269.59   10.51
  -1  -9  -1  288.51    8.48
   1  -9   0    0.53    1.03
   1  -9  -1  273.32    8.38
   1  -9  -1  268.01   10.13
   1  -9  -2  227.46    9.29
   1  -9  -2  245.70    7.93
   1  -9  -3  117.94    5.37
   1  -9  -3  107.45    6.18
   1  -9  -4  116.02    5.40
   1  -9  -4  106.51    5.97
   1  -9  -5  123.68    5.51
   1  -9  -6  160.76    6.21
   1  -9  -7   29.19    2.45
   1  -9  -8   53.52    2.95
  -1 -10  -6   80.21    3.45
  -1 -10  -5   30.98    2.31
  -1 -10  -4  524.17   11.97
  -1 -10  -3   66.34    3.70
   1 -10   2  330.85    9.34
  -1 -10  -2  312.04    8.93
  -1 -10  -1  131.74    5.42
  -1 -10   0  148.99    5.89
   1 -10  -1  142.75    5.89
   1 -10  -2  320.27    9.35
   1 -10  -4  536.96   12.78
   1 -10  -5   39.20    2.88
   1 -10  -6   78.22    3.85
   1 -10  -7   60.47    2.97
   1 -10  -8   20.92    1.39
  -1 -11  -5    9.76    1.13
   1 -11   5    8.99    1.13
   1 -11   4  188.68    5.69
  -1 -11  -4  182.52    5.53
   1 -11   3  330.09    8.47
  -1 -11  -3  324.96    8.33
   1 -11   2  107.83    4.56
  -1 -11  -2  103.09    4.42
  -1 -11  -1  139.98    5.27
  -1 -11   0  137.59    5.26
  -1 -11   1  151.23    5.58
   1 -11  -1  150.63    5.73
  -1 -11   2  105.70    4.56
   1 -11  -3  330.05    8.83
   1 -11  -4  186.32    6.03
   1 -11  -5   10.15    1.39
   1 -11  -6  135.68    4.25
  -1 -11   7   78.94    2.43
  -1 -12  -4    1.59    0.48
   1 -12   3   10.08    1.13
  -1 -12  -3   10.24    1.08
  -1 -12  -2   17.52    1.51
   1 -12   2   15.79    1.50
  -1 -12  -1  133.92    4.42
  -1 -12   0   89.45    3.58
  -1 -12   1  130.30    4.39
   1 -12  -2   19.52    1.72
  -1 -12   2   18.14    1.58
  -1 -12   3    9.04    1.10
   1 -12  -3   10.74    1.27
   1 -12  -4    1.73    0.63
  -1 -12   4    2.32    0.62
   1 -12  -5    7.84    0.82
   1 -13   1   16.52    1.05
  -1 -13   0   77.32    2.33
   1 -13  -1   23.23    1.29
   2   0   1  690.26   11.58
   2   0  -1  739.61   11.22
   2   0  -2 4147.17   57.91
  -2   0  -2 4017.34   56.53
   2   0   2 4093.47   58.15
  -2   0  -3  111.76    3.12
   2   0  -3  103.71    3.58
   2   0   4  184.06    5.70
  -2   0  -4  186.92    4.98
   2   0  -4  187.98    5.59
   2   0  -5 3589.04   55.02
  -2   0  -5 3647.25   53.86
  -2   0  -6  535.68   11.70
  -2   0   6  529.39   11.38
  -2   0  -7  217.33    7.30
  -2   0   7  215.15    6.97
   2   0   7  219.32    7.02
  -2   0  -8  428.36   11.84
  -2   0   8  450.76   11.59
   2   0   8  440.47   11.50
   2   0   9   52.61    3.63
  -2   0   9   52.71    3.64
  -2   0  10    5.10    1.31
   2   0  10    7.55    1.55
   2   0  11  132.70    5.50
  -2   0  11  138.62    5.57
   2   0  12   39.17    2.15
   2  -1  12   46.90    2.72
  -2   1  11   24.82    2.29
   2  -1  11   20.97    2.20
  -2   1  10   75.52    4.29
   2  -1  10   73.86    4.40
  -2  -1  -9  156.39    6.88
  -2   1   9  178.45    6.81
   2  -1   9  166.92    6.80
  -2  -1  -8 1165.24   23.46
   2  -1   8 1196.82   23.02
  -2   1   8 1215.83   22.76
  -2   1   7  184.17    6.36
   2  -1   7  176.22    6.35
  -2  -1  -7  188.31    6.94
   2  -1   6 1115.59   21.23
  -2   1   6 1065.07   19.50
  -2  -1  -6 1081.40   20.14
   2   1  -5  726.21   14.77
   2  -1   5  731.97   14.92
  -2  -1  -5  706.62   13.89
   2  -1   4 1132.48   20.28
  -2  -1  -4 1143.46   19.25
  -2  -1  -3  594.42   10.32
   2   1  -3  576.57   10.94
   2  -1   3  556.30   11.31
   2  -1   0  530.26    8.85
   2  -1  -4 1145.55   20.31
   2  -1  -5  692.96   14.61
   2   1   6 1029.50   18.76
   2  -1  -7  170.97    6.44
  -2  -1   7  172.36    6.27
   2   1   7  178.52    6.18
  -2  -1   8 1142.39   22.51
   2   1   8 1199.23   22.45
   2  -1  -9  171.16    7.98
  -2  -1   9  177.78    7.05
   2   1   9  176.61    6.81
   2  -1 -10   70.77    5.01
   2   1  10   74.63    4.26
  -2  -1  10   77.26    4.45
  -2  -1  11   23.90    2.33
   2   1  11   23.21    2.23
  -2  -1  12   44.47    2.62
   2  -2  13    9.89    0.81
   2  -2  12   40.51    2.47
   2  -2  11  112.49    5.01
   2  -2  10  596.85   14.59
  -2   2  10  605.14   14.04
   2  -2   9   25.87    2.63
  -2   2   9   24.73    2.47
   2  -2   8  128.87    5.84
  -2  -2  -8  147.54    6.67
  -2   2   8  143.69    5.83
  -2  -2  -7  238.87    8.17
  -2   2   7  251.49    7.57
  -2  -2  -6  174.28    6.33
   2   2  -6  181.83    6.74
  -2   2   6  168.61    5.64
  -2  -2  -5  675.28   13.84
   2   2  -5  675.07   14.18
   2  -2   5  666.49   14.54
   2   2  -4 2176.67   34.68
   2  -2   4 2228.54   35.50
   2  -2   3  681.37   13.24
   2  -2   0   43.93    1.89
  -2  -2   2 3182.41   43.69
   2   2   6  164.92    5.49
   2  -2  -7  245.63    7.93
   2   2   7  236.13    7.32
  -2  -2   8  144.44    6.15
   2  -2  -8  139.24    6.22
   2   2   8  139.77    5.73
  -2  -2   9   27.80    2.73
   2  -2  -9   25.58    3.20
   2   2   9   25.86    2.52
  -2  -2  10  585.67   14.33
   2   2  10  596.70   13.91
  -2  -2  11  111.89    4.98
  -2  -2  12   40.48    2.46
   2  -3  13   21.39    1.04
   2  -3  12   50.19    2.63
   2  -3  11   93.27    4.47
   2  -3  10  272.78    8.93
   2  -3   9 1506.38   28.33
  -2  -3  -8   86.73    5.07
  -2   3   7   48.86    3.14
   2  -3   7   52.42    3.94
  -2  -3  -7   46.12    3.54
   2  -3   6  117.05    5.54
  -2   3   6  118.35    4.62
  -2  -3  -6  115.37    5.34
   2  -3   5  543.10   13.18
   2  -3   4 2603.83   41.52
   2  -3   3 1929.25   31.57
  -2   3   2 2900.59   41.97
  -2   3   1 2198.61   32.36
  -2  -3   0  236.92    4.56
   2   3   1 2169.87   32.31
  -2  -3   1 2217.39   31.79
  -2  -3   2 2868.95   41.04
   2   3   2 2954.04   42.03
  -2  -3   3 1903.06   27.67
   2  -3  -6  119.87    4.93
   2   3   6  106.24    4.38
   2  -3  -7   49.08    3.38
   2   3   7   46.89    3.03
   2  -3  -8   86.91    4.88
   2  -3  -8   83.16    5.54
  -2  -3   9 1479.91   27.78
   2  -3  -9 1463.10   30.43
  -2  -3  10  264.02    8.69
  -2  -3  11   90.97    4.40
  -2  -3  12   50.71    2.62
   2  -4  12   14.51    1.23
   2  -4  12   13.87    1.29
   2  -4  11  112.84    4.79
   2  -4  10    8.15    1.54
   2  -4   9  213.03    8.08
  -2   4   9  226.87    7.63
  -2  -4  -8   51.60    4.00
   2  -4   7   47.58    3.81
  -2  -4  -7   43.48    3.57
   2  -4   6  266.76    9.27
   2  -4   5  591.42   14.36
   2  -4   4  347.20    9.80
  -2   4   4  355.21    8.09
   2  -4   3 1632.55   28.54
  -2   4   3 1687.43   26.40
   2  -4   2 2884.73   45.30
  -2   4   2 2883.64   42.72
  -2   4   1 1475.04   23.34
  -2  -4   0  118.23    3.35
   2   4   1 1429.92   23.21
  -2  -4   1 1508.01   22.92
   2   4   2 2870.94   42.59
  -2  -4   3 1613.72   24.65
   2   4   3 1631.40   25.67
   2   4   4  361.43    8.21
   2  -4  -6  258.27    8.02
   2  -4  -7   47.30    3.41
   2  -4  -8   56.70    3.99
   2  -4  -8   56.27    4.80
   2  -4  -9  214.76    9.44
   2  -4  -9  220.45    8.35
  -2  -4   9  212.50    8.05
   2   4   9  240.48    7.83
  -2  -4  10    9.44    1.65
  -2  -4  11  114.49    4.79
  -2  -4  12   13.80    1.28
   2  -5  12   59.42    1.97
   2   5 -12   53.90    1.96
   2  -5  11   26.02    2.08
   2  -5  10  118.12    5.26
   2  -5   8  540.90   14.91
  -2   5   8  553.08   13.58
  -2   5   7  631.04   14.12
   2  -5   7  606.08   15.87
   2  -5   6  380.44   12.21
  -2   5   6  408.78   10.42
  -2   5   5  271.31    7.78
   2  -5   5  251.15    9.14
   2  -5   4  386.61   11.22
  -2   5   4  433.96   10.31
   2  -5   3 1500.76   27.85
  -2   5   3 1543.52   25.46
  -2   5   2   19.39    1.68
   2  -5   2   15.63    2.01
   2  -5   1 1579.29   27.85
  -2  -5   0  119.67    3.96
   2  -5   0  120.37    4.98
  -2  -5   1 1582.05   25.48
   2   5   2   14.44    1.52
   2   5   3 1456.39   24.32
   2  -5  -4  387.22    9.62
   2   5   4  412.99    9.99
   2  -5  -5  253.07    7.78
   2   5   5  264.46    7.64
   2   5   6  388.30   10.10
   2  -5  -6  391.41   10.60
   2  -5  -7  585.13   14.38
   2   5   7  597.47   13.79
   2  -5  -8  516.31   13.59
   2  -5  -8  490.56   15.49
   2  -5  -9  145.01    6.45
  -2  -5  10  120.80    5.33
  -2  -5  11   26.32    2.10
   2  -6  11   17.65    1.16
   2   6 -11   22.21    1.42
   2  -6  11   20.69    1.64
   2  -6  10  184.23    6.31
   2  -6   7  293.06   10.54
  -2   6   7  328.05    9.93
  -2   6   6  707.44   15.92
   2  -6   6  675.21   17.55
   2  -6   5  211.62    8.56
  -2   6   5  212.86    7.27
   2  -6   4  182.64    7.59
  -2   6   4  177.97    6.34
  -2   6   3   90.47    4.28
   2  -6   3   94.02    5.18
   2   6  -3   87.31    3.84
  -2   6   2  738.70   15.18
   2  -6   2  772.81   17.61
  -2  -6  -1  415.66    9.48
   2  -6   1  431.94   11.80
   2  -6   0    5.08    1.32
  -2  -6   0    3.42    0.89
   2  -6  -1  457.58   11.71
  -2  -6   1  454.98   10.47
   2   6   2  749.96   15.08
   2   6   3  101.56    4.48
   2   6   4  188.42    6.55
   2   6   5  214.47    7.24
   2  -6  -5  227.41    7.54
   2   6   6  675.73   15.32
   2  -6  -6  652.82   15.31
   2   6   7  332.32    9.97
   2  -6  -7  304.43    9.84
   2  -6  -8  201.46    7.64
   2  -6  -9    6.72    1.51
  -2  -6  10  178.29    6.18
  -2  -6  11   19.87    1.60
   2   7 -10   14.09    1.25
   2  -7  10   11.04    1.35
   2  -7   9   10.49    1.06
   2   7  -9   12.61    1.41
   2   7  -8  148.30    5.39
   2   7  -7  101.04    4.60
  -2   7   6   73.96    4.51
   2  -7   6   69.44    5.00
   2   7  -6   69.90    3.82
   2  -7   5  157.29    7.63
  -2   7   5  169.70    6.79
   2   7  -5  162.03    5.97
  -2   7   4  619.82   14.51
  -2  -7  -4  599.11   12.79
   2   7  -4  622.72   13.43
   2  -7   4  601.53   16.17
  -2   7   3  266.48    8.48
  -2  -7  -3  245.96    7.01
   2   7  -3  264.28    7.61
   2  -7   3  259.59    9.57
  -2  -7  -2   19.49    1.82
  -2  -7  -2   21.27    2.02
   2   7  -2   17.46    1.81
   2  -7   2   14.91    2.40
   2   7  -1 1240.42   21.85
  -2  -7  -1 1201.96   22.38
   2  -7   1 1231.55   25.43
   2  -7   0   55.03    3.10
   2  -7   0   52.56    4.01
  -2  -7   0   47.46    3.10
   2  -7  -1 1258.95   25.34
   2  -7  -1 1256.94   22.40
   2  -7  -2   16.53    2.25
   2  -7  -2   22.76    2.11
   2   7   3  249.34    8.11
   2  -7  -3  281.58    9.42
   2   7   4  613.00   14.43
   2   7   5  161.54    6.62
   2  -7  -5  165.31    6.60
   2   7   6   66.52    4.28
   2  -7  -6   73.62    4.42
   2  -7  -7  101.35    5.28
   2  -7  -8  156.95    6.41
   2  -7  -9   11.86    1.72
  -2  -7  10   12.05    1.39
   2   8  -9    1.87    0.61
   2   8  -8   86.46    3.62
   2   8  -7   25.49    2.17
   2   8  -6   -0.14    0.80
  -2  -8  -5  827.39   16.44
   2   8  -5  842.17   16.92
   2  -8   5  837.65   20.37
   2  -8   4  195.84    8.65
  -2  -8  -4  196.21    6.40
   2   8  -4  201.37    6.77
  -2  -8  -3  307.15    8.35
   2  -8   3  288.48   10.78
   2   8  -3  314.60    8.76
  -2  -8  -2  843.39   16.88
   2   8  -2  898.31   17.58
   2  -8   1   44.12    4.07
   2  -8   0  258.78    7.87
   2  -8   0  260.00    9.96
   2  -8  -1   46.18    3.11
   2  -8  -1   46.27    4.04
   2  -8  -2  910.15   21.19
   2  -8  -3  310.37   10.74
   2  -8  -4  205.71    7.42
   2  -8  -4  195.53    8.27
   2  -8  -5  851.60   20.17
   2  -8  -5  871.33   18.56
   2  -8  -6    0.18    0.98
   2  -8  -7   29.95    2.81
   2  -8  -8   84.67    4.31
   2  -8  -9    2.04    0.86
  -2  -8  10   45.07    2.10
   2   9  -8   43.71    2.09
   2   9  -7   77.25    3.30
   2   9  -6    2.00    0.83
   2   9  -5  355.76    9.17
  -2  -9  -5  341.16    8.73
   2   9  -4  319.49    8.85
  -2  -9  -3  843.99   16.84
   2  -9   3  852.09   20.72
  -2  -9  -2  142.29    5.50
   2  -9   2  148.63    7.58
   2  -9   2  158.84    6.03
   2  -9   1   68.70    3.92
  -2  -9  -1   66.76    3.72
   2  -9   1   68.91    5.33
   2  -9   0  499.32   12.21
   2  -9   0  515.01   15.40
   2  -9  -1   69.90    5.18
   2  -9  -1   77.23    4.25
   2  -9  -2  151.07    7.68
   2  -9  -3  882.61   21.20
   2  -9  -4  321.28    9.67
   2  -9  -5  377.57   10.59
   2  -9  -6    2.14    1.14
   2  -9  -7   80.86    4.07
   2  -9  -8   47.28    2.80
  -2  -9   9  141.88    4.09
   2 -10   8    7.98    0.81
  -2 -10  -4   89.35    3.85
   2 -10   4   92.40    4.06
  -2 -10  -3    5.82    1.17
   2 -10   3    6.14    1.33
  -2 -10  -2  444.75   10.70
   2 -10   2  446.33   10.97
  -2 -10  -1   28.50    2.44
   2 -10   1   24.55    2.35
  -2 -10   0  307.75    8.73
   2 -10   0  310.82    9.05
   2 -10  -1   23.33    2.38
   2 -10  -3    7.02    1.54
   2 -10  -4   90.10    4.54
   2 -10  -5   31.35    2.62
   2 -10  -6   92.58    4.22
   2 -10  -7   17.40    1.64
   2 -10  -8    8.61    0.97
   2 -11   6    0.97    0.34
   2  11  -4   31.98    2.88
  -2 -11  -4   38.27    2.04
  -2 -11  -3  166.38    5.09
   2 -11   3  168.63    5.33
  -2 -11  -2   33.47    2.29
   2 -11   2   39.92    2.59
   2 -11   1  140.16    5.21
  -2 -11  -1  133.71    4.87
   2 -11   0   36.54    2.67
  -2 -11   0   35.24    2.47
  -2 -11   1  136.65    5.03
  -2 -11   2   37.88    2.58
   2 -11  -3  176.24    5.98
   2 -11  -4   39.04    2.63
   2 -11  -5   33.38    2.27
   2 -11  -6    2.00    0.68
   2  12  -3   21.43    2.08
  -2 -12  -2   27.44    1.57
   2 -12   2   28.40    1.78
   2  12  -2   27.44    2.58
  -2 -12   0   12.14    1.23
  -2 -12   1    0.84    0.59
   2 -12  -1    1.61    0.76
  -2 -12   2   30.41    1.82
   2  12   2   26.97    2.55
  -2 -12   3   27.10    1.62
   2 -12  -3   27.96    1.86
  -2 -12   4   24.35    1.41
   2 -12  -4   27.49    1.68
  -2 -12   5   31.40    1.33
   2 -12  -5   31.37    1.49
   3   0   0    0.25    0.25
   3   0  -1 1910.81   26.95
   3   0  -1 1898.79   27.36
   3   0  -1 1916.75   26.92
   3   0  -2   27.33    1.53
   3   0   2   30.38    1.84
   3   0  -3   28.42    1.86
   3   0   3   30.93    2.10
   3   0   4  427.56   10.22
   3   0  -4  449.37   10.04
   3   0  -5  258.09    7.69
   3   0  -6   23.03    2.39
  -3   0   6   19.17    1.77
   3   0   6   17.31    1.70
   3   0  -7    7.13    1.59
  -3   0   7    6.96    1.26
   3   0   7    6.10    1.19
  -3   0   8    0.88    0.79
   3   0  -8    0.83    1.10
   3   0   8    2.63    0.97
   3   0  -9   44.06    3.92
   3   0   9   43.97    3.18
  -3   0   9   41.03    3.06
  -3   0  10   35.94    2.81
   3   0  10   34.35    2.77
  -3   0  11   52.72    3.00
   3   0  11   49.62    2.77
   3   0  11   51.77    3.02
   3   0  12    1.03    0.57
   3  -1  12   14.57    1.29
   3  -1  11  138.18    5.14
   3  -1  10  308.71    9.03
  -3   1  10  318.48    8.94
   3  -1   9  531.55   13.07
  -3   1   9  538.27   12.85
   3   1  -8  137.69    6.81
   3  -1   8  132.08    5.67
  -3   1   8  143.74    5.70
   3   1  -7  169.06    7.01
   3  -1   7  165.30    6.02
  -3   1   7  175.29    6.02
  -3  -1  -6  951.29   17.80
   3   1  -6 1014.46   20.04
   3  -1   6 1001.75   20.40
   3  -1   6  944.72   17.96
  -3   1   6  973.66   17.80
   3   1  -5   57.11    3.26
  -3  -1  -5   54.61    2.63
   3   1  -4 2717.63   40.91
  -3  -1  -4 2613.20   38.97
   3  -1   3 4735.02   69.28
   3   1  -3 4788.69   67.91
  -3  -1  -3 4683.03   65.90
   3   1  -2 2931.80   42.14
   3  -1   2 2869.82   43.59
  -3   1   1 2615.33   36.35
   3  -1   1 2643.86   39.00
   3  -1   0  708.69   12.10
   3  -1   0  747.96   12.36
   3   1   1  290.85    5.98
   3  -1  -1 2612.56   13.28
   3  -1  -3 4727.40   68.91
   3  -1  -4 2679.76   41.92
   3  -1  -5   58.40    3.54
  -3  -1   6  933.71   17.76
   3   1   6  939.83   17.46
  -3  -1   7  157.89    5.84
   3  -1  -7  170.95    7.28
   3   1   7  156.99    5.68
   3   1   8  138.87    5.58
   3  -1  -8  140.62    7.16
  -3  -1   8  135.26    5.71
   3  -1  -9  523.40   14.99
  -3  -1   9  547.23   13.28
   3   1   9  540.09   12.86
  -3  -1  10  291.60    8.77
   3   1  10  323.13    8.95
   3   1  11  138.92    4.55
  -3  -1  11  143.03    5.20
   3  -2  11   32.75    2.39
   3  -2  10  269.52    8.33
   3  -2   9  265.79    8.62
   3  -2   8  435.22   11.49
  -3   2   8  456.72   11.23
   3  -2   7  594.90   13.76
  -3   2   7  621.49   13.38
   3  -2   6  452.08   12.25
  -3   2   6  420.95    9.92
  -3  -2  -5   54.22    2.79
   3  -2   5   61.57    3.84
  -3  -2  -4 2393.40   36.07
  -3  -2  -3 2185.56   32.31
   3  -2   2  474.54   10.38
  -3   2   2  486.31    8.26
  -3   2   1 1174.23   17.69
   3  -2   1 1230.51   20.13
   3  -2   1 1179.86   19.99
   3  -2   0 1868.74   28.80
   3   2   1 1211.16   18.01
   3  -2  -1 1200.22   19.32
   3   2   2  488.59    8.36
   3  -2  -5   63.61    3.89
   3   2   6  424.56    9.86
   3  -2  -6  443.88   12.43
   3  -2  -7  634.77   14.87
   3  -2  -7  624.21   16.08
  -3  -2   7  616.04   13.98
   3   2   7  607.54   13.29
  -3  -2   8  447.65   11.65
   3  -2  -8  436.36   13.54
   3   2   8  451.75   11.12
   3   2   9  262.39    7.31
   3  -2  -9  283.12   10.73
  -3  -2   9  280.70    8.82
   3   2  10  259.00    6.84
  -3  -2  10  261.67    8.16
  -3  -2  11   36.16    2.48
  -3  -2  12   28.41    1.71
   3  -3  12    0.95    0.52
   3  -3  10   16.30    1.97
   3  -3   9 1835.02   32.25
   3  -3   8  148.59    6.23
   3  -3   7  298.80   10.42
   3  -3   6  205.43    8.08
  -3  -3  -5  539.20   12.09
   3  -3   5  632.93   14.81
   3  -3   4 5257.96   79.22
  -3   3   3 2488.51   36.88
   3  -3   2  591.50   12.92
  -3   3   2  629.57   10.94
  -3   3   1  314.56    6.33
   3  -3   1  303.18    8.00
   3  -3   0  121.63    4.40
   3   3   1  298.40    6.18
   3  -3  -1  309.52    7.31
   3   3   2  616.88   10.93
   3   3   3 2447.65   36.32
   3   3   6  196.37    5.43
   3  -3  -6  203.90    8.28
   3   3   7  292.51    7.15
   3  -3  -7  278.94    9.12
   3  -3  -7  268.98   10.26
   3   3   8  142.57    4.72
   3  -3  -8  137.93    7.33
  -3  -3   8  132.38    5.92
   3  -3  -8  139.92    6.51
   3  -3  -9 1814.19   35.30
  -3  -3   9 1800.84   31.68
   3   3   9 1789.83   28.55
  -3  -3  10   14.01    1.81
  -3  -3  11   40.27    2.55
  -3  -3  12    2.46    0.54
   3  -4  12   34.17    1.59
   3  -4  11   64.01    2.93
   3  -4  10  414.58   10.58
   3  -4   9  315.61    9.45
  -3   4   8  127.67    5.37
   3  -4   7  285.66   10.35
  -3   4   7  292.47    8.40
   3  -4   6  358.40   11.61
  -3   4   6  378.17    9.42
   3  -4   5  221.64    8.50
  -3   4   5  217.37    6.41
   3  -4   4  712.97   16.64
  -3   4   4  741.82   14.12
  -3   4   3 2155.44   32.76
   3  -4   3 2009.96   35.82
  -3   4   2   32.15    1.97
   3  -4   2   45.16    3.27
   3  -4   1 1653.71   28.52
   3  -4   0  515.58   11.75
   3  -4  -1 1641.81   27.40
   3   4   2   30.30    1.91
   3   4   3 2089.32   32.51
   3   4   4  731.40   14.02
   3   4   5  208.29    6.20
   3   4   6  365.97    9.22
   3  -4  -7  277.52   10.77
   3  -4  -7  284.49    9.32
   3   4   7  287.51    8.28
   3  -4  -8  111.04    6.66
   3  -4  -8  116.81    5.93
   3   4   8  109.83    4.95
  -3  -4   9  311.39    9.40
  -3  -4  10  418.70   10.62
  -3  -4  11   53.67    2.76
   3   5 -12   16.12    0.95
   3  -5  11   12.10    1.11
   3  -5  10   82.83    3.45
   3  -5  10   72.16    3.68
   3  -5   9  204.28    7.21
   3  -5   8  161.14    7.72
  -3   5   8  186.76    7.10
   3  -5   7  146.03    7.33
  -3   5   7  143.80    6.05
   3  -5   6   91.46    5.74
  -3   5   6  106.23    5.04
   3  -5   5    7.57    1.73
  -3   5   5   11.80    1.57
  -3   5   4  509.96   11.45
   3  -5   4  507.07   13.83
  -3   5   3 2609.25   40.38
   3  -5   3 2533.53   43.45
  -3   5   2   20.78    1.77
   3  -5   1  688.94   15.69
   3  -5   0  180.50    6.72
   3  -5  -1  672.65   14.85
   3   5   2   33.11    2.21
   3  -5  -2   23.02    2.23
   3   5   3 2629.01   40.97
   3  -5  -4  504.08   11.78
   3   5   4  498.72   11.31
   3   5   5   10.92    1.52
   3  -5  -6   91.92    4.95
   3   5   6   94.74    4.61
   3  -5  -7  133.91    7.55
   3  -5  -7  128.77    6.14
   3   5   7  145.86    6.04
   3  -5  -8  155.11    6.90
   3  -5  -8  149.97    7.96
   3  -5  -9  197.35    7.69
  -3  -5   9  196.89    7.08
  -3  -5  10   69.52    3.58
  -3  -5  11   14.11    1.28
   3   6 -11   48.82    2.01
   3  -6  11   30.70    1.26
   3  -6  10   17.72    1.33
   3   6 -10   19.01    1.66
   3  -6   9    0.33    0.63
   3  -6   9    0.45    0.79
  -3   6   7   87.29    4.63
   3  -6   7   82.15    5.46
  -3   6   6  352.31   10.06
   3  -6   6  323.91   11.85
  -3   6   5   86.41    4.54
   3  -6   5   81.48    5.50
  -3   6   4   54.85    3.44
   3  -6   4   49.97    4.11
   3   6  -3  313.84    8.40
  -3   6   3  303.30    8.53
   3  -6   3  329.39   10.80
   3   6  -2  595.02   12.67
   3   6  -1   64.15    3.28
   3   6   0   80.38    3.73
   3  -6  -1   67.01    3.31
   3  -6  -1   63.88    4.23
   3  -6  -2  621.41   13.17
   3  -6  -2  621.29   15.11
   3   6   3  306.83    8.59
   3  -6  -3  327.04   10.03
   3  -6  -4   58.33    3.61
   3   6   4   54.66    3.38
   3   6   5   88.98    4.55
   3   6   5   85.60    5.32
   3   6   6  321.32    9.58
   3  -6  -6  332.25   10.22
   3   6   7   85.22    4.55
   3  -6  -7   82.08    5.93
   3  -6  -7   88.47    5.06
   3  -6  -8  200.42    7.75
   3  -6  -9    2.16    1.19
  -3  -6   9    1.58    0.91
  -3  -6  10   16.78    1.60
   3   7 -10    4.02    0.72
   3  -7  10    4.57    0.83
   3   7  -9    3.53    0.91
   3   7  -8   98.01    4.30
   3   7  -7    1.76    0.95
   3  -7   6  494.37   14.97
   3   7  -6  471.31   11.68
  -3   7   6  473.72   12.35
   3  -7   5  289.77   11.09
   3   7  -5  297.89    8.75
  -3   7   5  300.97    9.25
   3   7  -5  300.80   10.80
   3  -7   4  637.80   17.43
   3   7  -4  662.84   14.44
   3  -7   3   11.45    2.21
   3   7  -3   12.95    1.69
   3  -7   2  438.63   13.58
   3   7  -2  443.00   10.85
   3   7  -1 1074.85   20.60
   3  -7   1 1125.94   20.09
   3  -7   0  556.80   12.19
   3  -7  -1 1127.00   20.80
   3  -7  -2  443.55   11.01
   3  -7  -3   17.37    2.49
   3  -7  -4  686.82   15.57
   3  -7  -4  693.31   17.22
   3   7   5  274.05    8.71
   3   7   5  268.79   10.13
   3   7   6  480.97   12.48
   3  -7  -6  495.00   13.06
   3  -7  -7    3.85    1.40
   3  -7  -8   93.43    4.91
   3  -7  -9    4.57    1.26
  -3  -7   9    3.23    0.92
  -3  -7  10    3.03    0.68
   3  -8  10   77.96    2.36
   3   8  -9   42.04    2.08
   3   8  -8  158.13    5.06
   3   8  -7  236.07    6.99
   3   8  -6  503.35   11.89
   3   8  -5  215.71    9.15
   3   8  -5  236.74    7.55
   3  -8   4   82.84    5.67
   3   8  -4   92.24    4.54
   3   8  -3  794.98   16.71
   3  -8   3  799.77   20.37
   3  -8   3  795.86   15.89
  -3  -8  -2   64.08    3.32
   3  -8   2   67.85    5.20
   3  -8   2   71.69    3.74
   3   8  -2   65.73    3.84
   3  -8   1  967.35   18.70
   3  -8   1  977.10   23.35
   3  -8   0  147.35    5.68
   3  -8   0  148.21    7.67
   3  -8  -1  983.38   19.42
   3  -8  -2   62.19    3.80
   3  -8  -3  814.46   17.53
   3  -8  -4   84.48    5.47
   3  -8  -6  527.69   13.38
   3  -8  -7  258.99    8.41
   3  -8  -8  168.84    6.15
  -3  -8   9   39.02    2.11
   3  -9   9   32.98    1.50
   3  -9   8   43.88    2.26
   3   9  -7   32.96    2.14
   3   9  -6   92.95    4.02
   3   9  -5  109.20    4.65
   3   9  -5   90.22    5.50
   3   9  -4  170.93    6.21
   3  -9   3  382.75    9.60
   3  -9   2  504.99   15.31
   3  -9   2  526.39   11.93
  -3  -9  -2  504.35   11.37
   3  -9   1  185.20    8.71
   3  -9   1  183.24    6.41
  -3  -9  -1  171.62    5.95
   3  -9   0   52.75    3.40
   3  -9   0   50.50    4.62
   3  -9  -1  191.92    6.87
   3  -9  -1  184.10    8.81
   3  -9  -2  523.12   15.65
   3  -9  -3  406.30   11.06
   3   9   4  174.23    8.17
   3  -9  -6   96.00    4.73
   3  -9  -7   33.31    2.55
   3  -9  -8   48.40    2.72
   3 -10   7   41.75    1.90
   3 -10   6   13.22    1.23
   3 -10   5   67.75    2.90
   3 -10   4   14.37    1.36
   3  10  -4   13.67    2.39
  -3 -10  -2  239.85    6.71
   3 -10   2  251.64    7.24
   3 -10   1   26.24    2.30
  -3 -10  -1   23.03    1.97
   3 -10   0   30.73    2.58
  -3 -10   0   27.75    2.26
   3 -10  -2  258.62    8.02
   3 -10  -3   47.69    3.24
   3 -10  -6   15.43    1.68
   3 -10  -7   52.35    2.65
   3  11  -4    5.55    1.37
   3  11  -3  115.36    5.81
   3  11  -2   39.50    3.67
   3 -11   1   49.73    2.79
  -3 -11  -1   49.49    2.50
  -3 -11   0  116.86    4.12
   3 -11  -1   51.26    2.99
  -3 -11   1   49.98    2.66
   3 -11  -2   45.87    2.82
   3  11   2   39.01    3.61
  -3 -11   2   41.47    2.41
  -3 -11   3  118.99    4.16
   3  11   3  108.59    5.57
   3 -11  -6   29.97    1.71
   3  12  -2    7.75    1.38
   3  12  -1   40.15    3.08
   3  12   0  114.53    5.30
  -3 -12   1   35.72    1.67
   3 -12  -1   41.11    2.09
   3  12   1   38.35    2.98
   3  12   2    7.51    1.37
  -3 -12   2    6.84    0.77
   3 -12  -2    6.97    0.93
  -3 -12   3   18.37    1.11
   3 -12  -3   21.55    1.43
   3 -12  -4    5.29    0.67
   4   0   0  334.24    6.60
   4   0  -1   58.98    1.70
   4   0   1   61.22    2.53
   4   0  -2   16.05    0.76
   4   0   2   14.69    1.39
   4   0   3  381.23    9.40
   4   0  -3  429.17    9.07
   4   0  -4    1.68    0.69
   4   0   4    2.60    0.86
   4   0  -5 1086.07   20.88
   4   0   6 2006.94   31.79
   4   0  -6 2031.30   34.95
   4   0  -7  520.24   13.78
   4   0   7  527.45   10.93
   4   0  -8  562.65   15.11
  -4   0   8  579.18   12.70
   4   0   8  567.73   12.69
   4   0   9  576.64   12.80
  -4   0   9  574.16   12.73
   4   0   9  588.75   12.88
  -4   0  10   19.14    1.77
   4   0  10   20.27    1.93
   4   0  11   59.65    2.80
   4  -1  12  383.01    7.50
   4  -1  11   45.94    2.52
   4  -1   9    2.31    0.85
   4  -1   8  522.93   11.13
   4  -1   8  495.16   11.73
  -4   1   8  486.65   11.32
   4  -1   7  214.17    6.48
   4  -1   7  216.18    6.76
   4   1  -6  606.68   14.17
   4  -1   6  561.69   12.06
   4   1  -5  729.44   15.20
   4  -1   5  710.32   16.33
   4  -1   4  726.06   15.70
   4   1  -4  751.43   14.49
   4   1  -3  258.34    6.37
   4  -1   3  235.53    7.18
   4  -1   2  625.76   12.67
   4  -1   1  597.70   11.73
   4  -1   0  842.10   14.55
   4  -1  -1  605.06   10.52
   4  -1  -1  596.89   10.41
   4   1   2  601.97    9.19
   4  -1  -2  637.63   11.48
   4  -1  -2  620.05   10.65
   4  -1  -3  238.86    6.54
   4  -1  -4  762.15   15.39
   4  -1  -5  731.14   15.55
   4   1   5  678.50   13.25
   4   1   6  566.22   11.97
   4  -1  -6  595.49   14.55
   4   1   7  232.20    6.85
   4  -1  -7  247.02    9.21
   4   1   8  506.25   11.44
   4  -1  -8  506.92   14.25
  -4  -1   8  466.63   11.36
   4   1   8  494.53   11.36
   4  -1  -9    1.97    1.14
   4   1   9    3.96    1.07
  -4  -1   9    1.94    0.88
   4   1  10   18.30    1.70
  -4  -1  10   16.50    1.69
   4   1  11   48.79    2.37
   4   2 -12   75.10    3.21
   4  -2  11   68.51    3.07
   4  -2  10    0.74    0.80
   4  -2   9   18.65    1.73
   4  -2   9   16.16    1.83
   4  -2   8  538.10   11.93
   4  -2   8  522.61   12.38
   4  -2   7  840.23   16.73
   4  -2   6  220.67    6.56
   4  -2   5  612.52   15.03
   4  -2   4 1060.77   21.31
   4  -2   3  883.95   17.71
  -4   2   3  866.14   14.05
   4  -2   2 2084.77   33.90
   4  -2   1  973.45   17.75
   4  -2   0   12.53    1.32
   4  -2   0   11.85    1.29
   4  -2  -1  930.90   16.39
   4   2   2 2073.06   29.94
   4  -2  -2 2080.52   31.81
   4   2   3  915.47   14.79
   4  -2  -4 1059.21   20.45
   4   2   5  605.83   11.82
   4  -2  -5  595.89   13.45
   4  -2  -5  610.22   14.55
   4  -2  -6  238.31    8.70
   4   2   6  246.23    6.63
   4  -2  -6  228.66    7.98
   4   2   7  874.10   16.37
   4  -2  -7  871.71   20.28
   4   2   8  529.92   11.50
   4  -2  -8  536.12   15.37
  -4  -2   8  526.58   12.37
   4   2   9   25.05    2.00
  -4  -2   9   16.55    1.84
   4   2  10    0.75    0.61
  -4  -2  10    0.47    0.62
   4  -2 -12   75.11    3.16
   4  -3  12   89.00    2.65
   4  -3  11  236.22    6.01
   4  -3  10   11.61    1.49
   4  -3   9  262.40    7.42
   4  -3   8   50.90    3.28
   4  -3   7   36.58    3.66
   4  -3   7   38.01    2.79
  -4   3   5  423.65    9.22
   4   3  -4  712.41   17.12
   4  -3   4  717.66   16.88
  -4   3   4  757.03   13.52
  -4   3   3 2237.89   33.52
   4   3  -3 2247.71   38.96
   4  -3   3 2231.64   37.78
  -4   3   2 3193.05   46.37
   4  -3   2 3304.30   50.80
   4  -3   1 2544.79   40.12
   4  -3   1 2470.79   39.98
   4  -3   0  644.76   13.47
   4  -3  -1 2488.67   38.97
   4   3   2 3274.86   47.32
   4  -3  -2 3304.16   49.64
   4   3   3 2251.92   33.76
   4   3   4  680.01   16.71
   4   3   4  720.53   13.17
   4  -3  -5  422.72   12.16
   4   3   5  400.98    8.77
   4  -3  -5  410.19   10.66
   4   3   5  414.66    9.08
   4  -3  -6   52.41    3.60
   4   3   6   43.85    2.60
   4  -3  -6   51.89    4.07
   4  -3  -7   38.26    3.72
   4  -3  -7   38.69    3.37
   4   3   7   31.01    2.14
  -4  -3   7   36.03    2.72
   4   3   7   37.64    2.56
   4   3   8   48.80    2.67
  -4  -3   8   47.83    3.16
   4  -3  -8   48.38    4.23
  -4  -3   9  254.11    7.63
   4  -4  11   46.58    2.17
   4  -4  10   11.80    1.37
   4  -4   9   66.25    3.51
   4  -4   9   73.46    3.60
   4  -4   8  422.36   10.72
   4  -4   7  452.58   13.93
   4  -4   6  477.70   14.23
  -4   4   5  353.52    8.81
  -4   4   4  555.59   11.38
   4   4  -4  548.55   14.87
   4  -4   4  550.73   10.99
   4   4  -3  881.89   17.41
  -4   4   3  945.25   16.27
   4  -4   3  926.16   19.89
   4   4  -3  907.59   20.55
   4  -4   2 1499.66   27.87
   4   4  -2 1522.09   29.18
   4  -4   1  469.81   11.89
   4  -4   1  456.71   11.91
   4   4  -1  470.20   13.09
   4  -4   0   74.36    4.08
   4  -4  -1  463.12   11.43
   4   4   1  466.52   13.07
   4  -4  -2 1450.01   25.65
   4   4   2 1475.59   28.68
   4   4   3  930.97   16.25
   4   4   3  918.25   20.67
   4   4   4  552.44   15.11
   4  -4  -4  552.29   12.68
   4   4   4  574.24   11.60
   4  -4  -5  325.42    9.57
   4   4   5  314.51    7.23
   4  -4  -6  486.48   12.83
   4  -4  -6  501.16   14.64
   4   4   6  523.07   11.68
   4   4   7  441.14    9.38
   4  -4  -7  444.34   14.09
   4  -4  -8  434.75   13.56
  -4  -4   8  409.70   10.59
  -4  -4   9   65.82    3.53
   4  -5  11    1.13    0.44
   4   5 -11    0.40    0.44
   4  -5  10   16.48    1.38
   4  -5   9   25.84    2.18
   4  -5   9   27.46    2.00
   4  -5   8   50.80    2.89
   4  -5   7  386.21    9.31
   4  -5   7  389.45   12.86
   4  -5   6  316.23   11.46
   4  -5   6  301.71    7.80
   4  -5   5   11.15    1.33
   4   5  -5   10.54    1.58
   4  -5   5   12.38    2.25
   4   5  -4  394.94   12.72
   4   5  -3  111.19    6.28
   4   5  -3  106.90    4.46
   4  -5   2  773.30   17.80
   4   5  -2  734.23   14.74
   4   5  -1  351.65    8.75
   4  -5   1  380.58   11.26
   4   5   0  145.07    5.03
   4  -5   0  143.67    6.47
   4  -5  -1  371.42   10.79
   4  -5  -2  765.58   15.15
   4  -5  -2  760.38   16.89
   4   5   3  116.87    4.48
   4  -5  -3  110.61    5.38
   4   5   3  108.82    6.25
   4  -5  -3  114.89    4.80
   4   5   4  402.98    9.74
   4  -5  -4  400.12   10.58
   4   5   4  384.82   12.70
   4   5   5   11.96    1.61
   4   5   5   10.99    2.17
   4  -5  -5   12.48    1.89
   4   5   6  324.82    8.99
   4  -5  -6  317.65   11.67
   4  -5  -6  323.63   10.08
   4  -5  -7  383.08   12.92
  -4  -5   8   40.94    2.92
  -4  -5   9   18.65    1.80
   4   6 -11    9.93    0.80
   4  -6  10    3.13    0.53
   4  -6  10    4.22    0.78
   4   6 -10    4.40    0.84
   4  -6   9    7.93    1.28
   4  -6   9    7.01    0.93
   4   6  -9    6.96    1.23
   4  -6   8  218.11    5.83
   4   6  -8  236.51    7.28
   4  -6   7  469.01    9.90
   4  -6   6  461.25   14.51
   4   6  -5  285.60   10.72
   4  -6   5  284.51   11.07
   4   6  -5  275.39    8.47
   4  -6   4  548.02   15.80
   4   6  -4  523.44   15.79
   4   6  -3  403.77   13.52
   4  -6   2   13.74    2.30
   4  -6   1  406.74    9.20
   4   6  -1  400.95   10.01
   4  -6   1  405.15    9.24
   4  -6   1  420.25   12.92
   4  -6   0   39.22    2.49
   4  -6   0   40.42    3.63
   4  -6  -1  403.66    9.79
   4  -6  -1  422.59   12.47
   4  -6  -2   16.85    1.87
   4  -6  -2   17.37    2.43
   4  -6  -3  402.68   10.51
   4  -6  -3  402.94   12.07
   4   6   3  396.87   13.34
   4  -6  -4  532.65   14.32
   4  -6  -4  532.58   13.11
   4   6   4  523.46   15.72
   4   6   5  273.17   10.44
   4   6   5  279.02    8.32
   4  -6  -5  289.01    9.88
   4  -6  -5  283.29    9.19
   4  -6  -6  470.40   12.86
  -4  -6   8  221.54    6.92
   4  -7  10   36.00    1.67
   4   7 -10   37.64    1.75
   4   7  -9    0.59    0.62
   4   7  -8   22.00    1.96
   4   7  -7   15.73    1.90
   4   7  -6  255.07    8.02
   4   7  -5   18.72    2.74
   4   7  -5   14.87    1.93
   4  -7   5   16.50    2.73
   4  -7   4  748.43   19.69
   4   7  -4  737.72   15.95
   4   7  -4  737.97   19.96
   4   7  -3   45.67    3.16
   4  -7   3   46.85    4.32
   4   7  -3   39.31    4.18
   4   7  -2  225.58    7.44
   4  -7   2  233.46    6.57
   4  -7   1   67.00    5.09
   4  -7   1   60.86    3.24
   4  -7   1   65.88    5.18
   4  -7   0  540.17   12.09
   4  -7   0  560.46   15.95
   4  -7  -1   68.39    3.72
   4  -7  -1   72.58    5.16
   4  -7  -2  233.55    7.61
   4  -7  -2  230.44    9.45
   4  -7  -3   49.42    3.42
   4  -7  -3   52.80    4.39
   4   7   3   50.07    4.73
   4  -7  -4  748.72   18.65
   4  -7  -4  753.40   16.77
   4   7   4  740.40   19.83
   4   7   5   12.79    2.30
   4  -7  -5   16.08    2.44
   4  -7  -5   15.22    2.19
   4  -7  -6  283.85    9.33
   4  -8   9    0.78    0.54
   4   8  -9    1.30    0.50
   4  -8   8   84.22    3.43
   4   8  -8   81.75    3.32
   4   8  -7   12.47    1.53
   4   8  -6    8.12    1.43
   4   8  -5  148.37    7.43
   4   8  -5  165.70    6.16
   4   8  -4   51.21    3.43
   4   8  -4   47.13    4.52
   4  -8   3  200.09    9.25
   4   8  -3  208.84    7.30
   4   8  -3  214.29   10.03
   4  -8   2  587.87   12.44
   4  -8   2  581.09   12.16
   4  -8   1  606.58   13.07
   4  -8   0  116.81    4.95
   4  -8   0  123.62    7.23
   4  -8  -1  631.03   17.69
   4  -8  -2  628.22   14.37
   4  -8  -2  614.06   17.28
   4  -8  -3  221.90    7.65
   4  -8  -3  211.92    9.28
   4   8   3  212.93    9.85
   4  -8  -4   57.64    3.81
   4   8   4   53.75    4.71
   4  -8  -5  160.27    6.53
   4  -8  -6    8.69    1.64
   4  -8  -8   79.98    3.86
   4  -9   8   99.37    3.03
   4  -9   7   50.19    2.45
   4  -9   6   77.92    3.35
   4   9  -6   72.85    3.41
   4   9  -5  228.89    8.68
   4  -9   5  261.66    6.91
   4  -9   4   53.07    2.86
   4   9  -4   57.76    4.72
   4  -9   3  424.35    9.48
   4   9  -3  449.93   14.75
   4   9  -2   40.10    4.49
   4  -9   1  247.13    7.32
  -4  -9   0  134.37    4.87
   4  -9  -1  264.74    8.02
   4  -9  -2   41.97    3.05
   4   9   2   39.53    4.36
   4  -9  -3  478.66   11.81
   4   9   3  447.60   14.73
   4  -9  -4   58.95    3.66
   4   9   4   57.14    4.60
   4  -9  -5  264.62    8.18
   4  -9  -6   78.96    3.95
   4 -10   6   73.10    2.49
   4 -10   5   33.34    1.75
   4  10  -4  209.19    8.03
   4 -10   4  197.73    4.88
   4  10  -3  289.85   10.65
   4  10  -2  313.69   11.74
   4  10  -1   75.94    5.70
  -4 -10   0    9.03    1.14
   4  10   0    8.33    2.31
   4 -10  -1   86.85    3.99
  -4 -10   1   77.67    3.40
   4  10   1   86.71    6.00
   4 -10  -2  326.05    8.58
   4  10   2  286.70   11.16
   4 -10  -3  311.05    8.34
   4  10   3  266.17   10.10
   4 -10  -4  246.90    7.20
   4 -10  -5   42.14    2.61
   4 -10  -6   92.21    3.61
   4  11  -3   26.69    2.64
   4  11  -2   83.49    4.94
   4  11  -1   94.08    5.52
   4  11   0   31.14    3.31
  -4 -11   1   88.73    2.94
   4  11   1   78.50    5.01
   4  11   2   79.56    4.76
  -4 -11   2   81.01    2.82
  -4 -11   3   30.14    1.64
   4 -11  -3   30.73    2.00
   4 -11  -4    1.24    0.59
  -4 -11   4    1.40    0.47
  -4 -11   5   83.50    2.39
   4 -11  -5   92.46    3.01
   4  12  -1   19.12    1.90
   4  12   0   43.62    2.89
   5   0   0    0.17    0.30
   5   0   0    0.47    1.00
   5   0   0    0.70    0.60
   5   0  -1 1162.58   24.36
   5   0   1 1114.14   24.06
   5   0   1 1114.54   19.17
   5   0  -2  315.58   10.73
   5   0   2  312.17   10.65
   5   0   2  299.30    7.85
   5   0  -2  337.07    9.26
   5   0  -3  616.02   11.60
   5   0  -3  643.55   16.43
   5   0  -3  608.16   14.40
   5   0  -4  688.60   13.68
   5   0  -4  651.63   16.96
   5   0   4  673.36   13.21
   5   0   4  627.94   16.54
   5   0   4  669.87   13.11
   5   0  -5 3728.54   57.15
   5   0   5 3698.07   55.54
   5   0  -6 1147.30   22.23
   5   0   6 1096.51   19.96
   5   0  -7  397.98   11.69
   5   0   7  390.17    9.32
   5   0   8    2.70    1.02
   5   0   9   13.76    1.60
   5   0  10   34.31    2.27
   5   0 -11   21.13    2.12
   5   0  11   23.44    1.55
   5  -1  11    3.46    0.77
   5  -1   8  172.90    5.61
   5  -1   8  160.66    5.81
   5  -1   7  462.96   10.63
   5  -1   7  443.11   10.70
   5  -1   6  305.13    8.18
   5  -1   6  292.18    8.05
   5  -1   5  453.98   10.43
   5  -1   5  436.22   10.07
   5  -1   5  437.60   12.30
   5  -1   4  303.76    7.89
   5   1  -4  289.39   10.41
   5  -1   4  316.22    7.69
   5  -1   4  304.98    9.34
   5   1  -3  352.10   11.45
   5  -1   3  327.78   11.19
   5  -1   3  338.09    9.47
   5   1  -3  369.68   10.24
   5   1  -2  234.01    9.09
   5  -1   2  224.88    9.02
   5  -1   2  225.05    6.92
   5   1  -1 2103.33   38.25
   5  -1   1 2093.95   33.82
   5  -1   1 2039.88   38.32
   5   1   0 2764.41   45.70
   5  -1   0 2643.24   45.81
   5   1   0 2613.48   40.74
   5  -1   0 2678.86   39.47
   5   1   1 2111.20   38.16
   5  -1  -1 2104.97   38.65
   5  -1  -1 2144.53   31.69
   5  -1  -1 2040.67   34.32
   5   1   2  214.04    8.75
   5  -1  -2  230.38    9.16
   5  -1  -2  243.07    7.66
   5   1   3  330.79   11.21
   5  -1  -3  365.63   11.86
   5  -1  -3  365.10   10.29
   5  -1  -3  361.65    8.32
   5   1   4  301.66    7.46
   5   1   4  304.26    7.56
   5  -1  -4  313.51    8.41
   5   1   5  443.38   10.06
   5  -1  -5  466.15   11.81
   5   1   5  436.64    9.78
   5  -1  -6  258.99    8.89
   5   1   6  264.86    7.04
   5   1   6  285.77    7.61
   5   1   7  448.99    9.72
   5   1   7  433.43   10.39
   5  -1  -8  159.03    7.09
   5   1   8  159.63    5.57
   5   1   9   33.08    2.37
   5   1  10  257.79    6.59
   5  -1 -11    2.68    1.05
   5   2 -11  138.73    5.13
   5  -2  11  155.83    4.30
   5  -2  10   35.05    2.29
   5  -2   9  105.79    4.40
   5  -2   8   82.96    3.94
   5  -2   8   81.02    3.98
   5  -2   7  763.17   15.58
   5  -2   7  754.62   15.39
   5  -2   6  553.42   12.48
   5  -2   6  551.58   12.14
   5  -2   6  569.33   15.44
   5  -2   5 1273.57   22.65
   5  -2   5 1274.34   22.05
   5  -2   5 1247.59   25.53
   5   2  -4  310.90   10.84
   5  -2   4  307.50    8.15
   5  -2   4  305.11    7.60
   5  -2   4  312.89    9.90
   5   2  -3  600.82   14.07
   5   2  -3  603.00   16.13
   5  -2   3  593.82   12.36
   5  -2   3  600.47   11.68
   5  -2   3  585.43   14.14
   5   2  -3  587.96   11.90
   5   2  -2  264.61    9.95
   5   2  -2  277.07    8.18
   5  -2   2  265.51    8.22
   5   2  -1  534.94   14.86
   5  -2   1  509.56   11.72
   5   2  -1  521.47   11.75
   5   2   0    4.58    1.59
   5  -2   0    5.06    0.98
   5  -2   0    5.74    1.08
   5   2   0    4.36    1.00
   5   2   1  514.36   14.61
   5  -2  -1  494.03   11.71
   5  -2  -1  520.94   10.77
   5  -2  -1  517.28   10.75
   5   2   2  265.30   10.04
   5  -2  -2  260.68    8.06
   5  -2  -2  261.80    6.78
   5  -2  -2  258.15    6.55
   5   2   3  581.53   15.83
   5   2   3  586.81   11.59
   5  -2  -3  598.93   14.17
   5  -2  -3  591.90   12.55
   5  -2  -3  590.89   11.71
   5   2   4  293.46   10.62
   5  -2  -4  313.80    8.86
   5   2   4  309.08    7.61
   5  -2  -4  314.52    8.73
   5   2   4  306.70    7.46
   5   2   5 1271.38   21.34
   5   2   5 1275.72   21.90
   5  -2  -5 1250.33   24.07
   5  -2  -5 1279.79   24.45
   5   2   6  572.84   12.18
   5  -2  -6  584.66   14.82
   5   2   7  764.25   15.10
   5  -2  -7  763.94   18.48
   5   2   8   91.05    3.95
   5   2   9  100.87    3.93
   5  -2 -11  138.79    4.98
   5  -3  11    3.83    0.73
   5  -3  10  101.16    3.81
   5   3 -10   98.88    4.63
   5  -3   9   35.25    2.42
   5  -3   9   33.35    2.31
   5  -3   8   34.29    2.60
   5  -3   8   35.53    2.56
   5  -3   7   96.67    4.53
   5  -3   7   99.78    4.37
   5  -3   6   60.55    4.64
   5  -3   6   49.81    3.22
   5  -3   6   55.86    3.11
   5  -3   5  377.09    8.94
   5  -3   5  350.80   11.63
   5   3  -4 1079.89   24.29
   5  -3   4 1063.89   20.07
   5  -3   4 1087.96   19.02
   5   3  -4 1099.51   21.91
   5  -3   4 1134.39   23.50
   5   3  -3  485.09   14.48
   5  -3   3  460.79   10.71
   5  -3   3  490.92   13.15
   5  -3   3  461.82    9.78
   5   3  -3  488.82   12.00
   5   3  -2  857.57   20.62
   5  -3   2  837.55   15.80
   5  -3   2  855.94   18.02
   5   3  -2  805.39   15.28
   5   3  -2  835.42   16.84
   5   3  -1   26.94    3.22
   5  -3   1   23.85    2.33
   5   3  -1   22.55    2.00
   5  -3   0  115.82    4.93
   5  -3   0  113.10    4.93
   5   3   1   22.02    2.96
   5  -3  -1   24.59    2.15
   5  -3  -1   24.38    2.06
   5  -3  -1   25.52    2.19
   5   3   2  823.08   20.33
   5  -3  -2  794.59   16.53
   5  -3  -2  845.93   16.45
   5   3   3  473.91   14.47
   5  -3  -3  478.49   11.68
   5  -3  -3  470.31   11.92
   5  -3  -3  488.69   11.10
   5   3   4 1032.28   23.80
   5  -3  -4 1061.80   20.36
   5   3   4 1085.42   18.10
   5  -3  -4 1063.83   19.69
   5  -3  -4 1052.35   21.50
   5  -3  -4 1062.75   21.38
   5   3   5  317.31   11.19
   5  -3  -5  331.95    9.93
   5  -3  -5  343.18   10.65
   5  -3  -6   62.74    4.40
   5   3   6   54.10    2.93
   5  -3  -6   59.88    4.11
   5   3   7   93.14    3.85
   5  -3  -7   82.54    5.25
   5   3   8   33.03    2.19
   5  -3 -10   98.50    4.53
   5  -3 -11    3.13    0.74
   5  -4  11  110.14    2.98
   5   4 -11  110.25    3.25
   5  -4  10   38.34    2.08
   5  -4   9    5.04    1.06
   5  -4   9    5.71    1.04
   5  -4   8  164.50    5.87
   5  -4   8  168.20    5.48
   5   4  -8  151.45    6.47
   5  -4   7   14.61    1.88
   5  -4   7   14.88    1.68
   5   4  -7   15.60    2.24
   5  -4   6  619.80   12.73
   5  -4   6  626.74   17.07
   5   4  -6  577.85   14.69
   5  -4   5 1551.13   27.41
   5  -4   5 1564.15   25.91
   5  -4   5 1585.24   31.54
   5   4  -5 1561.41   28.74
   5   4  -4  698.54   18.57
   5  -4   4  676.56   14.49
   5  -4   4  674.38   13.15
   5   4  -4  688.44   15.37
   5  -4   4  710.58   17.70
   5   4  -3  238.55   10.07
   5  -4   3  252.83    7.38
   5  -4   3  245.03    9.20
   5  -4   3  257.66    6.37
   5   4  -3  243.97    7.64
   5   4  -3  245.27    7.17
   5   4  -2  691.14   18.44
   5  -4   2  683.81   13.88
   5  -4   2  701.01   16.58
   5   4  -2  669.54   14.07
   5   4  -2  675.40   13.73
   5   4  -1  110.63    6.61
   5  -4   1  116.27    5.65
   5  -4   1  116.70    4.40
   5   4  -1  111.00    4.30
   5   4  -1  121.14    4.01
   5   4   0   24.57    3.21
   5  -4   0   24.19    2.45
   5   4   0   21.66    1.82
   5   4   0   25.55    1.72
   5  -4   0   23.08    2.49
   5   4   1  114.34    6.74
   5   4   1  122.90    3.90
   5   4   1  117.35    4.10
   5  -4  -1  117.26    5.38
   5   4   2  687.71   18.40
   5   4   2  657.79   12.22
   5   4   2  662.01   12.60
   5  -4  -2  647.69   13.83
   5  -4  -2  698.76   15.34
   5   4   3  246.11   10.23
   5   4   3  243.00    6.01
   5   4   3  244.29    6.11
   5  -4  -3  224.53    7.66
   5  -4  -3  231.07    7.58
   5  -4  -3  226.22    7.18
   5   4   4  710.04   18.94
   5  -4  -4  709.66   16.85
   5  -4  -4  723.26   15.63
   5  -4  -4  682.33   15.64
   5  -4  -4  728.35   15.65
   5   4   5 1471.66   30.70
   5  -4  -5 1567.08   30.28
   5  -4  -5 1603.47   28.11
   5  -4  -5 1612.80   28.84
   5  -4  -5 1523.00   28.70
   5  -4  -6  589.73   15.99
   5  -4  -6  619.61   15.22
   5  -4  -6  596.82   14.90
   5  -4  -7   15.55    2.41
   5  -4  -7   21.10    2.62
   5  -4  -7   18.11    2.37
   5  -4  -8  160.23    6.55
   5  -4  -9    6.25    1.27
   5  -4 -10   32.30    2.11
   5   5 -11   21.31    1.10
   5  -5  10    2.96    0.59
   5   5 -10    3.60    0.79
   5  -5   9   49.98    2.75
   5  -5   9   51.50    2.46
   5  -5   8  176.60    6.04
   5  -5   8  181.51    5.38
   5  -5   7   39.67    2.43
   5  -5   6  402.24   10.59
   5  -5   6  412.16    9.27
   5   5  -5  678.23   18.28
   5  -5   5  681.10   14.97
   5  -5   5  702.94   13.34
   5  -5   5  727.91   19.07
   5   5  -5  642.52   14.56
   5   5  -5  699.69   15.12
   5   5  -4  341.30   12.49
   5  -5   4  338.93    9.17
   5  -5   4  326.75   11.68
   5   5  -4  301.16    8.58
   5   5  -4  328.91    9.09
   5   5  -3  305.93   12.03
   5  -5   3  307.87   11.05
   5  -5   3  338.27    8.93
   5   5  -3  316.17    8.76
   5  -5   2  481.24   13.94
   5  -5   2  497.01   11.25
   5   5  -2  479.01   11.30
   5   5  -2  499.24   15.71
   5  -5   1   51.37    3.97
   5  -5   1   45.48    2.74
   5   5  -1   49.92    3.02
   5   5  -1   58.54    5.03
   5  -5   0  651.58   15.96
   5  -5   0  613.89   12.49
   5  -5   0  655.69   16.26
   5   5   0  632.16   18.12
   5   5   1   45.54    2.29
   5  -5  -1   48.50    3.77
   5   5   1   44.98    4.45
   5   5   2  472.27    9.44
   5  -5  -2  487.49   13.27
   5  -5  -2  482.15   11.21
   5   5   2  497.66   15.71
   5   5   3  309.46   12.08
   5  -5  -3  311.11    9.99
   5  -5  -3  302.81    8.85
   5   5   4  313.66   12.10
   5  -5  -4  321.04   10.12
   5  -5  -4  325.82    9.63
   5   5   5  643.02   17.71
   5  -5  -5  648.93   17.12
   5  -5  -5  675.89   15.90
   5  -5  -5  692.61   15.85
   5  -5  -6  413.12   11.81
   5  -5  -6  392.60   12.68
   5  -5  -7   40.94    3.47
   5  -6   9   21.89    1.70
   5  -6   9   19.36    1.17
   5  -6   8    7.40    0.92
   5  -6   7   35.88    2.74
   5  -6   7   33.83    1.96
   5  -6   6   81.55    4.23
   5   6  -6   75.00    4.08
   5   6  -5  925.44   22.64
   5  -6   5  976.52   19.06
   5   6  -5  962.18   19.22
   5   6  -4  295.37   11.80
   5  -6   4  289.16    8.47
   5  -6   4  307.29   11.49
   5   6  -4  293.63    8.74
   5   6  -3  216.08   10.20
   5  -6   3  231.14    9.70
   5  -6   3  231.59    7.17
   5   6  -3  216.45    7.26
   5  -6   2  343.94   11.91
   5  -6   2  342.20    8.90
   5   6  -2  341.31    9.36
   5   6  -2  343.32   13.21
   5   6  -1  412.56   10.61
   5  -6   1  421.79    9.82
   5  -6   1  436.21   13.30
   5   6  -1  428.38   14.95
   5  -6   0 2281.01   41.20
   5  -6   0 2306.24   41.87
   5   6   0 2282.82   44.49
   5  -6  -1  408.43   10.07
   5  -6  -1  426.75   13.04
   5   6   1  435.86   14.99
   5  -6  -2  341.19   11.36
   5  -6  -2  335.02    9.19
   5   6   2  350.13   13.28
   5   6   3  222.64   10.34
   5  -6  -3  227.73    9.00
   5  -6  -3  227.16    7.58
   5   6   4  281.05   11.54
   5  -6  -4  288.52   10.21
   5  -6  -4  309.80    9.43
   5   6   5  918.80   22.28
   5  -6  -5  967.26   20.97
   5  -6  -5  969.19   20.04
   5  -6  -5  911.58   21.69
   5  -6  -6   77.91    4.63
   5  -6  -7   36.26    3.16
   5   7  -9   29.82    1.73
   5  -7   8   12.10    1.39
   5  -7   7  127.69    4.80
   5  -7   6  290.10    8.18
   5   7  -5   70.78    5.21
   5  -7   5   78.58    4.02
   5   7  -4    9.20    2.47
   5  -7   4   11.87    1.67
   5  -7   4    7.74    2.01
   5   7  -3  399.84   14.51
   5   7  -3  397.20   10.64
   5  -7   3  398.13   13.52
   5  -7   3  388.67    9.84
   5  -7   2   28.61    3.47
   5  -7   2   29.09    2.27
   5   7  -2   29.73    2.65
   5   7  -2   25.32    3.68
   5  -7   1  142.85    7.55
   5   7  -1  135.77    8.34
   5  -7   0  583.66   12.58
   5  -7   0  590.43   16.60
   5  -7   0  623.19   17.30
   5   7   0  585.51   18.70
   5  -7  -1  139.10    5.37
   5  -7  -1  145.61    7.54
   5   7   1  144.05    8.53
   5  -7  -2   30.62    3.41
   5  -7  -2   31.89    2.61
   5   7   2   32.14    4.07
   5   7   3  388.02   14.15
   5  -7  -3  397.84   12.77
   5  -7  -3  405.49   10.76
   5   7   4    8.13    2.19
   5  -7  -4   10.07    1.73
   5  -7  -5   73.36    4.30
   5  -7  -6  274.55    8.77
   5  -7  -7  129.44    5.52
   5   8  -8   14.20    1.24
   5  -8   8   15.70    1.27
   5  -8   7  121.08    4.17
   5   8  -7  123.90    4.33
   5   8  -6   32.01    2.39
   5  -8   6   28.50    2.12
   5   8  -5  151.53    7.20
   5  -8   5  173.60    5.63
   5   8  -4   67.54    5.29
   5  -8   4   62.14    3.28
   5   8  -3  161.55    8.67
   5  -8   3  152.99    5.24
   5  -8   2  119.11    4.36
   5   8  -2  121.35    7.76
   5   8  -1  363.11   14.08
   5  -8   0  132.10    7.17
   5   8   0  125.67    8.14
   5   8   1  353.38   13.80
   5  -8  -1  353.01    9.25
   5  -8  -2  116.87    5.03
   5   8   2  114.47    7.50
   5   8   3  147.42    8.29
   5  -8  -3  165.79    6.18
   5   8   4   61.10    4.95
   5  -8  -4   73.49    4.10
   5  -8  -5  174.48    6.41
   5  -8  -6   29.56    2.50
   5  -8  -7  119.45    4.72
   5  -9   7   10.87    0.97
   5  -9   6   22.43    1.54
   5  -9   5   36.05    2.10
   5   9  -4   96.39    5.78
   5  -9   4  103.91    3.71
   5   9  -3   28.83    3.58
   5  -9   3   33.24    1.98
   5   9  -2  348.17   13.00
   5   9  -1   86.92    6.43
   5   9   0  219.71   10.38
   5   9   1   75.56    5.94
   5   9   2  317.88   12.19
   5   9   3   32.98    3.69
   5  -9  -3   32.31    2.48
   5  -9  -4  103.41    4.44
   5  -9  -5   32.56    2.37
   5  -9  -6   22.25    1.84
   5  10  -4  117.31    5.20
   5  10  -3   84.37    5.10
   5  10  -2  167.04    7.78
   5  10  -1   58.13    4.76
   5  10   0   84.00    5.70
   5  10   1   53.71    4.47
   5  10   2  174.24    7.84
   5  10   3   83.02    4.90
  -5 -10   3   76.01    2.69
   5  11  -2  160.88    6.16
   5  11  -1   62.83    3.98
   5  11   0    2.17    1.01
   5  11   1   65.94    4.06
   5  11   2  155.24    5.89
   6   0   0    5.84    1.02
   6   0   0    2.96    1.76
   6   0  -1  175.00    8.85
   6   0   1  182.86    8.95
   6   0   1  179.40    5.83
   6   0   1  185.60    5.42
   6   0  -1  192.10    5.47
   6   0  -1  179.95    6.79
   6   0  -1  179.72    5.60
   6   0  -2  496.37   15.55
   6   0   2  453.40   15.07
   6   0  -2  474.91   10.39
   6   0  -2  472.60   10.17
   6   0  -2  485.88   12.65
   6   0  -3  556.23   16.77
   6   0   3  539.28   11.92
   6   0  -3  540.06   11.44
   6   0   3  518.53   16.26
   6   0  -3  574.49   14.36
   6   0  -4  160.33    8.34
   6   0   4  156.69    5.58
   6   0   4  159.54    5.53
   6   0  -4  159.33    5.29
   6   0  -4  159.97    7.22
   6   0   5    8.56    1.40
   6   0  -5    9.68    2.00
   6   0   6  968.16   18.21
   6   0  -6  965.26   21.86
   6   0   7  172.31    5.62
   6   0  -7  158.55    7.51
   6   0  -8   75.94    5.07
   6   0   9   12.58    1.48
   6   0  -9    9.82    1.91
   6   0 -10   23.38    2.27
   6   0  10   22.02    1.61
   6   0 -11    1.82    0.68
   6   1 -11    8.21    1.09
   6  -1   9  132.52    4.69
   6  -1   8   27.71    2.27
   6  -1   8   27.28    2.06
   6  -1   7  574.49   12.38
   6  -1   7  546.70   12.42
   6  -1   6  699.00   14.72
   6  -1   6  710.14   14.63
   6  -1   5  217.45    6.90
   6  -1   5  207.35    6.57
   6   1  -4  105.83    6.68
   6  -1   4  108.62    4.42
   6  -1   4  106.10    4.60
   6   1  -4  103.99    5.65
   6   1  -3  279.95   11.31
   6  -1   3  280.27    7.49
   6   1  -3  281.92    7.53
   6  -1   3  289.70    8.84
   6   1  -3  288.38    9.43
   6   1  -2  192.33    9.17
   6  -1   2  188.83    9.19
   6  -1   2  195.13    6.23
   6   1  -2  187.14    5.68
   6  -1   2  188.16    6.41
   6   1  -2  196.14    5.92
   6   1  -2  205.52    7.45
   6   1  -1  714.80   19.39
   6  -1   1  702.90   19.63
   6  -1   1  716.94   13.50
   6  -1   1  750.98   14.54
   6  -1   1  699.51   14.09
   6   1  -1  701.92   13.90
   6   1  -1  722.60   13.70
   6   1  -1  722.93   15.68
   6   1   0 1332.23   29.01
   6  -1   0 1288.14   29.04
   6  -1   0 1299.64   22.58
   6  -1   0 1314.96   21.63
   6   1   0 1292.87   22.19
   6   1   0 1285.15   21.78
   6   1   1  757.62   19.89
   6  -1  -1  696.28   19.58
   6  -1  -1  719.48   13.38
   6   1   1  713.42   13.59
   6  -1  -1  695.49   15.47
   6   1   2  196.09    9.28
   6  -1  -2  187.72    9.26
   6  -1  -2  197.11    5.62
   6  -1  -2  192.35    5.73
   6  -1  -2  192.57    7.26
   6   1   3  277.58   11.30
   6   1   3  269.97    7.59
   6  -1  -3  276.99    7.18
   6  -1  -3  292.66    9.53
   6   1   4   98.62    6.50
   6   1   4  107.01    4.44
   6   1   4  115.14    4.53
   6  -1  -4  110.66    4.18
   6  -1  -4  111.36    5.91
   6   1   5  204.95    6.44
   6   1   5  217.95    6.69
   6  -1  -5  220.29    8.64
   6   1   6  734.40   14.42
   6   1   6  740.14   14.87
   6   1   7  556.48   12.23
   6  -1  -7  537.50   14.95
   6   1   8   28.24    2.22
   6  -1  -8   23.74    2.89
   6   1   9  139.28    4.65
   6  -1  -9  128.38    6.07
   6  -1 -10   19.57    2.04
   6  -1 -11    7.91    1.04
   6  -2  10   16.99    1.44
   6   2 -10   16.36    1.79
   6  -2   9    2.96    0.91
   6   2  -9    3.28    1.32
   6  -2   8   19.78    1.91
   6  -2   8   20.00    1.86
   6   2  -8   23.41    2.79
   6  -2   7  532.34   12.08
   6  -2   7  524.28   11.88
   6   2  -7  526.44   14.57
   6  -2   6   16.45    1.89
   6  -2   6   15.34    1.76
   6   2  -6   14.02    2.35
   6  -2   5  463.46   10.81
   6  -2   5  477.47   11.45
   6  -2   5  468.66   13.44
   6   2  -5  469.17   13.43
   6   2  -4   90.20    6.21
   6  -2   4   84.32    3.83
   6  -2   4   87.62    5.12
   6   2  -4   94.96    5.29
   6   2  -3  311.28   11.96
   6  -2   3  293.85    8.32
   6  -2   3  296.00    7.71
   6   2  -3  301.00    8.04
   6  -2   3  303.35    9.55
   6   2  -3  306.25    9.63
   6   2  -2   49.72    4.67
   6  -2   2   44.43    3.21
   6   2  -2   48.95    2.90
   6  -2   2   49.27    3.01
   6   2  -2   54.20    3.64
   6   2  -1  101.50    6.65
   6  -2   1  103.61    3.80
   6  -2   1   94.17    4.46
   6   2  -1  107.03    4.23
   6   2  -1  104.29    4.81
   6  -2   1   99.35    4.23
   6   2   0  659.76   18.60
   6  -2   0  645.28   13.29
   6  -2   0  628.84   13.34
   6   2   0  664.93   12.76
   6  -2   0  654.96   12.40
   6   2   1   97.12    6.61
   6  -2  -1  109.40    3.86
   6   2   1  110.56    4.23
   6   2   1  107.12    4.03
   6  -2  -1  104.03    4.86
   6   2   2   54.86    4.95
   6   2   2   51.97    2.77
   6  -2  -2   52.77    2.64
   6  -2  -2   50.02    2.71
   6   2   2   53.58    2.89
   6  -2  -2   49.80    3.57
   6   2   3  290.32   11.67
   6  -2  -3  296.37    7.32
   6  -2  -3  300.39    9.70
   6   2   4   87.48    6.20
   6  -2  -4   89.28    5.13
   6   2   5  450.40   14.32
   6  -2  -5  463.27   13.29
   6   2   6   14.88    1.68
   6  -2  -6   13.82    2.34
   6   2   7  548.38   11.81
   6  -2  -7  526.00   14.54
   6  -2  -8   16.98    2.37
   6  -2  -9    3.97    1.25
   6  -2 -10   16.67    1.77
   6  -3  10   26.07    1.62
   6  -3   9    5.24    0.99
   6   3  -9    4.51    1.22
   6  -3   8   31.26    2.33
   6  -3   8   32.51    2.31
   6   3  -8   33.33    3.00
   6  -3   7   97.58    4.47
   6  -3   7   94.24    4.11
   6   3  -7  102.72    5.53
   6  -3   6  265.58    8.09
   6  -3   6  272.16    7.56
   6   3  -6  260.24    9.31
   6   3  -5  104.11    6.45
   6  -3   5  109.70    4.42
   6  -3   5  113.85    6.28
   6   3  -5  110.77    5.74
   6   3  -4  277.36   11.29
   6  -3   4  272.63    8.23
   6  -3   4  275.13    7.45
   6  -3   4  284.27   10.09
   6   3  -4  284.83    9.34
   6   3  -4  274.42    7.68
   6   3  -3  861.63   22.19
   6  -3   3  840.59   17.01
   6  -3   3  839.00   19.21
   6   3  -3  828.42   16.08
   6   3  -3  894.52   18.46
   6   3  -2  226.69   10.43
   6  -3   2  228.25    8.22
   6   3  -2  220.12    6.38
   6   3  -2  222.77    6.77
   6   3  -2  224.52    7.55
   6   3  -1  339.63   13.00
   6   3  -1  329.68    8.07
   6  -3   1  327.84    7.56
   6  -3   1  332.12    9.82
   6  -3   1  329.38    8.63
   6   3   0   49.73    4.80
   6   3   0   48.86    2.69
   6  -3   0   49.20    2.89
   6  -3   0   47.54    3.21
   6   3   0   47.51    2.84
   6   3   1  339.74   13.04
   6   3   1  339.76    8.05
   6  -3  -1  338.75    8.36
   6   3   1  325.65    8.19
   6   3   2  228.04   10.43
   6   3   2  224.75    6.25
   6   3   2  226.36    6.41
   6  -3  -2  226.82    6.19
   6  -3  -2  225.40    7.69
   6   3   3  882.28   22.71
   6   3   3  858.05   15.99
   6   3   3  883.67   16.15
   6  -3  -3  877.15   18.85
   6   3   4  281.65   11.49
   6  -3  -4  275.03    8.52
   6   3   4  288.33    7.26
   6  -3  -4  281.75    9.36
   6   3   5  109.91    6.67
   6   3   5  108.39    3.95
   6  -3  -5  105.23    5.64
   6  -3  -6  260.47    9.24
   6  -3  -7   91.91    5.16
   6  -3  -8   33.12    3.01
   6  -3  -9    3.70    1.16
   6  -3 -10   25.95    1.84
   6  -4   9   61.48    2.80
   6  -4   9   67.60    2.79
   6   4  -9   71.28    3.09
   6  -4   8  162.79    5.49
   6  -4   8  165.27    5.07
   6   4  -8  159.75    5.46
   6  -4   7   64.06    3.56
   6  -4   7   64.46    3.20
   6   4  -7   63.25    3.90
   6   4  -7   61.72    3.46
   6  -4   6   12.11    1.47
   6   4  -6   12.28    1.87
   6   4  -6   10.64    1.56
   6   4  -5  792.47   20.52
   6  -4   5  814.19   16.88
   6  -4   5  812.45   15.51
   6  -4   5  822.80   20.13
   6   4  -5  806.32   17.69
   6   4  -5  833.71   16.63
   6   4  -4  505.76   16.12
   6  -4   4  495.94   12.21
   6  -4   4  538.77   11.14
   6  -4   4  519.75   14.91
   6   4  -4  513.70   12.83
   6   4  -4  517.01   11.88
   6   4  -3  434.27   15.12
   6  -4   3  447.13   10.99
   6  -4   3  428.48   13.13
   6   4  -3  449.69   10.59
   6   4  -3  424.33   11.06
   6   4  -2  127.27    7.91
   6  -4   2  123.63    5.10
   6   4  -2  130.94    4.94
   6  -4   2  139.24    6.66
   6   4  -1  238.13   10.94
   6   4  -1  235.39    6.96
   6  -4   1  248.11    7.27
   6  -4   1  252.90    8.90
   6   4   0    1.24    1.87
   6   4   0    1.63    0.79
   6  -4   0    1.43    0.73
   6  -4   0    0.66    0.68
   6   4   0    1.65    0.98
   6   4   1  240.62   11.08
   6   4   1  236.97    6.40
   6  -4  -1  238.64    7.96
   6  -4  -1  249.29    6.80
   6   4   1  237.97    6.80
   6   4   2  136.05    8.23
   6   4   2  133.30    4.52
   6   4   2  135.04    4.75
   6   4   3  422.00   14.96
   6   4   3  438.03    9.58
   6   4   3  425.24    9.40
   6  -4  -3  421.08   10.54
   6  -4  -3  419.66   11.00
   6   4   4  504.70   16.23
   6   4   4  533.30   10.85
   6   4   4  527.75   10.68
   6  -4  -4  484.94   12.42
   6  -4  -4  509.63   12.90
   6   4   5  778.62   20.36
   6   4   5  804.51   14.89
   6  -4  -5  824.12   17.73
   6  -4  -5  800.70   17.63
   6   4   6   11.88    1.32
   6  -4  -6   15.31    2.04
   6  -4  -7   63.49    3.88
   6  -4  -8  151.90    5.67
   6  -4  -9   59.43    2.91
   6  -5   9   95.06    3.36
   6   5  -9  104.34    3.56
   6  -5   8   37.37    2.43
   6   5  -8   42.26    2.56
   6  -5   7   68.94    3.01
   6   5  -7   70.69    3.64
   6  -5   6  667.80   14.46
   6  -5   6  669.10   12.92
   6   5  -6  683.27   14.49
   6   5  -5  270.75   10.80
   6  -5   5  290.48    8.53
   6  -5   5  294.10   10.91
   6   5  -5  299.96    8.51
   6   5  -5  261.82    7.78
   6   5  -4   64.28    5.47
   6  -5   4   67.37    3.81
   6  -5   4   75.88    5.39
   6   5  -4   69.78    3.81
   6   5  -4   60.54    3.40
   6   5  -3  129.09    8.03
   6  -5   3  126.13    5.22
   6  -5   3  126.16    6.82
   6   5  -3  121.72    5.09
   6   5  -2  459.50   16.18
   6   5  -2  466.91   11.29
   6  -5   2  494.81   11.48
   6  -5   2  481.06   14.15
   6   5  -1  802.51   22.61
   6  -5   1  825.93   16.11
   6  -5   1  796.73   19.02
   6   5   0  231.83   11.21
   6  -5   0  242.53    6.87
   6  -5   0  227.95    8.65
   6   5   1  804.27   22.54
   6   5   1  804.20   14.85
   6  -5  -1  794.77   18.10
   6  -5  -1  827.25   18.95
   6   5   2  497.87   16.93
   6   5   2  505.12   10.32
   6   5   3  123.31    7.83
   6   5   3  115.55    4.02
   6  -5  -3  121.29    5.11
   6   5   4   74.78    5.86
   6   5   4   73.38    3.04
   6  -5  -4   69.60    4.03
   6   5   5  276.18   10.80
   6  -5  -5  295.42    9.18
   6  -5  -6  665.66   15.49
   6  -6   9   44.74    1.97
   6   6  -9   45.34    2.00
   6   6  -8  143.73    4.58
   6  -6   7   89.16    3.92
   6   6  -7   92.75    3.97
   6  -6   6  393.66    9.92
   6   6  -6  416.23   10.15
   6   6  -5  155.94    7.77
   6  -6   5  157.36    5.84
   6   6  -5  160.90    5.97
   6   6  -4   73.12    5.79
   6  -6   4   79.61    4.04
   6   6  -4   74.65    3.98
   6   6  -3  650.01   19.51
   6   6  -3  649.49   14.27
   6  -6   3  637.99   13.82
   6  -6   3  629.22   17.45
   6   6  -2  799.93   22.59
   6  -6   2  790.74   15.88
   6  -6   2  783.91   19.79
   6   6  -1  143.81    8.85
   6  -6   1  150.78    5.28
   6  -6   1  142.52    7.19
   6   6   0   86.90    6.80
   6  -6   0   82.29    5.23
   6   6   1  136.14    8.55
   6  -6  -1  141.49    6.74
   6  -6  -1  145.22    7.17
   6   6   2  750.85   21.88
   6  -6  -2  797.86   18.89
   6   6   3  614.92   18.86
   6  -6  -3  593.65   13.44
   6   6   4   72.52    5.69
   6  -6  -4   77.90    4.17
   6  -6  -5  168.21    6.47
   6  -6  -6  414.39   10.93
   6   7  -8    8.41    0.98
   6  -7   8    8.11    0.96
   6   7  -7  228.70    6.13
   6  -7   7  218.64    5.99
   6   7  -6   85.83    3.87
   6  -7   6   84.94    3.73
   6   7  -5   79.96    5.17
   6   7  -5   92.97    4.22
   6  -7   5   89.23    3.98
   6   7  -4   57.33    4.97
   6   7  -4   64.15    3.62
   6  -7   4   59.52    3.29
   6   7  -3   23.23    3.47
   6  -7   3   25.06    2.13
   6   7  -2  286.42   12.44
   6  -7   2  294.23    7.75
   6   7  -1  366.68   14.44
   6  -7   1  370.82    8.67
   6   7   0    6.32    2.35
   6   7   1  347.81   14.00
   6   7   2  292.18   12.52
   6   7   3   25.33    3.59
   6   7   4   61.21    4.95
   6  -8   7  100.38    3.16
   6  -8   6  115.97    3.85
   6  -8   5   11.24    1.29
   6   8  -4   27.78    3.35
   6  -8   4   30.08    2.09
   6   8  -3   53.31    4.82
   6  -8   3   53.32    2.71
   6   8  -2   56.75    5.23
   6  -8   2   51.28    2.54
   6   8  -1   14.97    3.08
   6   8   0    0.90    1.86
   6   8   1   15.26    3.16
   6   8   2   48.51    4.79
   6   8   3   48.69    4.51
   6  -9   6   23.78    1.18
   6  -9   5  184.25    4.33
   6   9  -4   21.31    2.45
   6  -9   4   21.13    1.32
   6   9  -3  132.93    6.72
   6   9  -2    2.09    1.59
   6   9  -1   18.56    3.10
   6   9   0   15.94    2.92
   6   9   1   16.97    2.89
   6   9   2    2.68    1.61
   6   9   3  123.06    6.29
   6  10  -3  161.65    5.95
   6  10  -2   34.14    3.07
   6  10  -1  117.36    5.90
   6  10   0  141.83    6.66
   6  10   1  108.89    5.63
   6  10   2   31.83    2.90
   7   0   0   -0.20    1.59
   7   0   0   -0.07    1.01
   7   0  -1  252.40   11.89
   7   0  -1  262.87    7.27
   7   0   1  257.86    7.27
   7   0  -1  257.18    7.53
   7   0  -2  356.44    9.04
   7   0  -2  376.52   14.57
   7   0   2  350.77   14.20
   7   0   2  364.95    9.03
   7   0  -2  378.81    9.48
   7   0  -2  373.30   10.90
   7   0   3  144.34    5.66
   7   0  -3  142.50    5.32
   7   0  -3  148.68    8.69
   7   0  -3  144.14    6.69
   7   0   4  301.09    8.66
   7   0  -4  320.51   10.57
   7   0   5  540.64   12.44
   7   0  -5  553.90   14.84
   7   0   6  408.94    9.95
   7   0  -6  405.14   12.36
   7   0  -7   12.88    2.16
   7   0  -8   59.07    3.91
   7   0  -9  257.37    7.76
   7   0  10    6.57    0.74
   7   0 -10    5.15    0.93
   7   1 -10   21.67    1.60
   7  -1   7   88.62    3.93
   7  -1   6  223.42    6.99
   7  -1   5  675.48   14.57
   7   1  -4  659.28   19.24
   7  -1   4  632.00   14.09
   7   1  -3  958.66   24.92
   7   1  -3  927.04   18.04
   7   1  -2  233.18   11.25
   7  -1   2  234.55    6.83
   7  -1   2  236.88    7.61
   7   1  -2  242.34    7.28
   7   1  -1  299.90   13.02
   7   1  -1  314.98    8.22
   7  -1   1  305.91    7.99
   7   1  -1  312.59    8.48
   7   1   0   26.47    4.01
   7   1   0   27.49    2.22
   7  -1   0   30.39    2.24
   7   1   0   29.07    2.45
   7  -1  -1  300.07    7.84
   7   1   1  312.16    8.16
   7  -1  -1  316.63    8.44
   7   1   2  231.33   11.32
   7   1   2  241.99    7.03
   7  -1  -2  256.08    7.00
   7  -1  -2  246.37    7.21
   7  -1  -2  237.77    8.40
   7   1   3  914.42   24.74
   7  -1  -3  954.74   17.78
   7  -1  -3  946.01   20.56
   7   1   4  635.28   19.03
   7  -1  -4  639.69   16.28
   7  -1  -5  725.01   17.69
   7  -1  -6  215.15    8.52
   7  -1  -7   81.19    4.88
   7  -1  -8   28.16    2.73
   7  -1  -9  118.63    4.82
   7  -1 -10   23.81    1.68
   7   2  -9   43.94    2.74
   7   2  -8  157.46    6.16
   7  -2   7   22.82    2.02
   7   2  -7   23.37    2.58
   7  -2   6  177.44    6.22
   7   2  -6  182.67    7.48
   7   2  -5  563.24   16.47
   7  -2   5  536.81   12.70
   7   2  -5  557.28   14.56
   7   2  -4  115.26    7.41
   7   2  -4  118.91    5.98
   7   2  -3  465.71   16.17
   7  -2   3  442.10   11.25
   7   2  -3  462.61   12.53
   7   2  -2  452.96   16.05
   7  -2   2  400.80   10.62
   7  -2   2  415.87    9.69
   7   2  -2  441.22   10.64
   7   2  -2  446.45   11.88
   7   2  -1    7.12    2.45
   7  -2   1    5.57    1.18
   7  -2   1    6.68    1.44
   7   2   0  137.76    8.67
   7  -2   0  137.13    4.76
   7  -2  -1    9.41    1.35
   7   2   1    5.65    1.19
   7   2   1    5.49    1.35
   7  -2  -1    7.14    1.33
   7   2   2  434.64   15.91
   7   2   2  421.50   10.05
   7  -2  -2  427.33   10.03
   7   2   2  428.64   10.34
   7  -2  -2  428.72   11.75
   7   2   3  464.46   16.36
   7   2   3  448.13   10.50
   7  -2  -3  448.54   10.23
   7   2   3  463.11   10.72
   7  -2  -3  458.57   12.71
   7   2   4  120.70    7.74
   7   2   4  112.78    4.57
   7   2   4  115.14    4.58
   7  -2  -4  115.92    5.98
   7   2   5  555.19   11.67
   7  -2  -5  540.35   14.41
   7  -2  -6  184.88    7.54
   7  -2  -7   23.86    2.58
   7   2   8  158.99    4.69
   7  -2  -8  154.67    6.07
   7  -2  -9   45.58    2.73
   7  -3  10   36.00    1.35
   7  -3   8  116.28    4.11
   7   3  -8  114.42    4.71
   7  -3   7   15.92    1.73
   7   3  -7   16.44    2.03
   7  -3   6   20.33    2.09
   7   3  -6   23.56    2.51
   7   3  -5  217.40    9.67
   7   3  -5  232.99    8.24
   7   3  -4  276.88   11.70
   7  -3   4  270.56    8.32
   7  -3   4  260.55    9.41
   7   3  -4  286.23    9.17
   7   3  -3  246.59   11.39
   7  -3   3  250.68    7.92
   7  -3   3  239.99    8.65
   7   3  -3  247.03    8.28
   7   3  -2   21.57    3.59
   7  -3   2   18.09    1.70
   7  -3   2   18.33    2.01
   7   3  -1  184.43   10.15
   7  -3   1  189.40    5.63
   7  -3   1  191.68    6.61
   7   3   0  112.13    7.91
   7   3   0  114.07    4.55
   7  -3   0  114.12    4.15
   7   3   0  116.23    4.85
   7  -3  -1  188.08    5.53
   7   3   1  189.52    6.06
   7   3   1  191.68    6.29
   7   3   2   19.86    3.54
   7   3   2   19.53    1.88
   7   3   2   21.21    2.06
   7  -3  -2   22.81    1.93
   7   3   3  250.91   11.58
   7   3   3  250.28    7.11
   7   3   3  253.76    7.22
   7  -3  -3  257.79    8.67
   7   3   4  262.88   11.47
   7   3   4  266.12    7.28
   7   3   4  247.12    6.99
   7  -3  -4  265.23    8.85
   7   3   5  227.97    6.50
   7   3   5  225.07    9.78
   7  -3  -5  209.41    7.83
   7   3   6   20.31    1.78
   7  -3  -6   20.67    2.43
   7   3   7   17.46    1.56
   7  -3  -7   17.14    2.07
   7  -3  -8  114.24    4.65
   7  -3  -9  180.21    5.04
   7  -4   9   44.51    1.73
   7  -4   8  211.98    5.67
   7  -4   7   32.67    2.33
   7   4  -6   24.67    2.26
   7   4  -5  151.18    7.81
   7  -4   5  146.91    5.70
   7   4  -5  153.33    5.87
   7   4  -4  466.13   15.58
   7  -4   4  438.79   11.12
   7   4  -4  448.03   10.36
   7   4  -4  458.93   11.44
   7   4  -3  423.51   15.36
   7  -4   3  436.42    9.35
   7   4  -3  410.01    9.84
   7  -4   3  405.42   12.25
   7  -4   3  417.44   10.73
   7   4  -2  369.81   14.53
   7  -4   2  376.83    9.88
   7  -4   2  369.21    8.41
   7   4  -1   52.46    5.40
   7  -4   1   46.07    3.06
   7   4   0  508.97   17.82
   7   4   0  523.90   11.53
   7  -4   0  544.51   12.07
   7   4   1   49.02    3.01
   7   4   1   49.48    2.88
   7   4   2  365.35   14.46
   7   4   2  369.97    9.12
   7   4   2  356.24    8.75
   7   4   3  427.55   15.43
   7   4   3  411.61    9.53
   7   4   3  423.74    9.70
   7   4   4  473.00   15.77
   7   4   4  465.64   10.17
   7  -4  -4  464.81   11.77
   7   4   5  147.19    4.78
   7  -4  -5  147.93    5.82
   7  -4  -6   24.94    2.25
   7  -4  -7   37.02    2.49
   7  -4  -8  184.54    5.12
   7  -5   8  111.81    2.89
   7  -5   8  124.39    3.83
   7  -5   7  239.56    5.36
   7  -5   6  334.14    8.56
   7   5  -5  242.05    9.66
   7  -5   5  242.66    5.99
   7  -5   5  243.62    7.38
   7   5  -5  264.93    7.19
   7   5  -4  128.48    7.59
   7  -5   4  136.86    4.22
   7   5  -4  131.00    5.00
   7  -5   4  147.69    5.57
   7   5  -3  248.86   11.40
   7  -5   3  259.49    7.76
   7   5  -2  694.55   20.92
   7  -5   2  728.85   15.03
   7   5  -1   63.09    5.93
   7  -5   1   62.56    3.43
   7   5   0  110.82    7.91
   7   5   2  692.04   20.78
   7   5   2  694.01   13.38
   7   5   3  249.98   11.33
   7   5   3  244.99    6.41
   7   5   4  126.07    7.49
   7  -6   7  251.67    6.24
   7  -6   6   38.61    2.39
   7   6  -5  112.41    4.32
   7  -6   5  109.20    4.39
   7   6  -4   46.63    4.42
   7  -6   4   47.23    2.89
   7   6  -3   72.72    5.83
   7  -6   3   72.77    3.64
   7   6  -2   29.52    4.21
   7  -6   2   39.53    2.59
   7   6  -1  118.82    8.02
   7  -6   1  135.69    4.87
   7   6   0   99.06    7.35
   7   6   2   35.95    4.39
   7   6   3   72.42    5.76
   7   6   4   44.70    4.25
   7  -7   7   48.42    2.04
   7  -7   6  222.62    5.61
   7  -7   5   34.04    2.13
   7   7  -4  129.70    6.74
   7  -7   4  144.14    4.71
   7   7  -3   43.33    4.33
   7  -7   3   44.65    2.53
   7   7  -2   82.75    6.26
   7  -7   2  100.37    3.80
   7   7  -1  106.50    7.18
   7   7   0    1.78    1.72
   7   7   1  111.33    7.35
   7   7   2   84.71    6.17
   7   7   3   46.67    4.39
   7  -8   6   47.07    1.79
   7  -8   5   79.59    2.69
   7   8  -4   99.91    5.04
   7  -8   4  106.17    3.34
   7   8  -3   16.92    2.55
   7  -8   3   21.04    1.43
   7   8  -2    0.81    1.44
   7   8  -1   17.81    2.94
   7   8   0   94.28    6.28
   7   8   1   15.41    2.78
   7   8   2    1.31    1.38
   7   8   3   19.66    2.60
   7   9  -3   20.97    2.24
   7   9  -2  263.23    8.91
   7   9  -1   48.35    3.82
   7   9   0    8.85    1.87
   7   9   1   47.67    3.77
   7   9   2  248.03    8.47
   8   0   0   72.78    3.72
   8   0   0   68.09    3.84
   8   0  -1  759.51   15.33
   8   0   1  763.22   15.36
   8   0  -1  762.52   15.90
   8   0   1  746.32   15.78
   8   0   2   60.83    3.38
   8   0  -2   51.09    3.32
   8   0   3   35.35    2.61
   8   0  -3   36.39    2.77
   8   0   3   35.12    2.73
   8   0   4   56.35    3.21
   8   0  -4   50.12    3.79
   8   0   5   21.50    2.04
   8   0  -5   20.80    2.47
   8   0   6   39.50    2.49
   8   0   6   40.40    2.49
   8   0  -6   38.87    3.14
   8   0  -7    4.82    1.25
   8   0  -8  160.67    5.33
   8   0   9   92.45    2.65
   8  -1   9    0.49    0.39
   8  -1   8   21.07    1.50
   8   1  -8   20.91    1.81
   8  -1   7   14.77    1.48
   8  -1   6   28.43    2.12
   8  -1   5  102.73    4.21
   8  -1   4    6.32    1.30
   8  -1   3  467.29   10.78
   8  -1   2   79.39    3.82
   8   1  -2   87.17    4.33
   8   1  -2   83.59    6.90
   8   1  -1   11.05    1.67
   8  -1   1    8.70    1.44
   8   1  -1   12.04    3.09
   8   1  -1   11.28    1.75
   8  -1   1    9.46    1.67
   8   1   0   16.36    1.91
   8  -1   0   22.59    2.10
   8   1   0   13.75    3.36
   8   1   0   18.23    2.13
   8  -1   0   19.33    2.14
   8  -1  -1   10.88    1.56
   8   1   1    8.99    1.51
   8  -1  -1   12.87    1.80
   8   1   2   93.98    7.31
   8   1   2   88.15    4.12
   8  -1  -2   83.63    4.13
   8   1   2   83.68    4.21
   8  -1  -3  463.78   10.76
   8   1   3  464.37   11.15
   8   1   4    6.93    1.43
   8  -1  -4    5.73    1.59
   8   1   5   91.90    3.98
   8  -1  -5   92.02    4.93
   8   1   6   29.06    2.15
   8  -1  -6   31.24    2.78
   8   1   7   14.16    1.44
   8  -1  -7   14.44    1.80
   8   1   8   22.20    1.49
   8  -1  -8   20.85    1.82
   8  -2   9   32.28    1.37
   8  -2   8  115.13    3.41
   8   2  -8  100.33    3.81
   8  -2   7   18.48    1.54
   8   2  -7   14.43    1.70
   8  -2   6   53.72    2.78
   8   2  -6   53.22    3.41
   8  -2   5  100.56    4.02
   8  -2   5   97.05    4.42
   8   2  -5  100.97    4.97
   8  -2   4  211.10    6.28
   8   2  -3  386.64   14.55
   8  -2   3  348.35    8.73
   8  -2   2  670.01   13.61
   8   2  -2  688.15   20.97
   8   2  -1  156.52    9.56
   8  -2   1  153.24    5.32
   8   2  -1  160.19    6.06
   8   2   0  561.36   19.12
   8  -2   0  560.83   11.87
   8  -2   0  549.43   12.63
   8  -2  -1  157.75    5.31
   8   2   1  154.90    5.86
   8  -2  -1  152.03    5.63
   8   2   2  654.86   20.73
   8   2   2  650.52   13.85
   8  -2  -2  674.36   13.86
   8   2   2  666.51   14.25
   8   2   3  350.34   14.04
   8   2   3  347.27    8.99
   8  -2  -3  366.19    8.77
   8   2   3  357.03    9.22
   8   2   4  204.86    6.39
   8   2   4  217.52    6.50
   8   2   5  101.81    4.13
   8  -2  -5   98.41    4.91
   8   2   6   51.71    2.73
   8  -2  -6   49.20    3.26
   8   2   7   17.89    1.49
   8  -2  -7   16.87    1.79
   8  -2  -8  103.71    3.79
   8  -3   8  170.26    4.07
   8  -3   7  104.25    3.41
   8  -3   6  171.13    4.90
   8  -3   6  162.84    5.42
   8  -3   5  168.56    5.11
   8   3  -4 1095.36   25.68
   8  -3   4 1066.15   18.65
   8  -3   4 1043.00   20.11
   8   3  -3  120.87    7.81
   8  -3   3  108.53    4.16
   8  -3   3  111.25    4.93
   8   3  -2  477.15   16.76
   8  -3   2  449.60    9.94
   8   3  -1  270.28   12.64
   8  -3   1  277.51    7.17
   8   3   0   80.90    6.91
   8   3   0   81.96    3.99
   8  -3   0   86.04    3.61
   8   3   0   91.18    4.40
   8  -3   0   85.48    4.10
   8   3   1  278.71    7.85
   8   3   1  282.53    8.17
   8  -3  -1  292.59    7.85
   8   3   2  466.06   16.80
   8   3   2  456.37   10.84
   8  -3  -2  453.40   10.21
   8   3   2  464.03   10.66
   8   3   3  115.85    7.74
   8   3   3  114.01    4.52
   8   3   3  116.60    4.59
   8   3   4 1093.68   25.96
   8   3   4 1072.82   19.12
   8   3   4 1078.26   18.97
   8   3   5  167.23    5.17
   8   3   6  164.70    4.77
   8  -4   7   44.03    1.85
   8  -4   6   31.72    1.78
   8  -4   5  137.61    4.17
   8  -4   5  135.53    5.01
   8   4  -4  133.84    7.45
   8  -4   4  140.50    4.34
   8  -4   4  132.90    5.17
   8   4  -3  194.03    9.69
   8  -4   3  176.94    5.10
   8  -4   3  183.59    6.29
   8   4  -2  465.93   16.58
   8  -4   2  488.90    9.94
   8   4  -1   57.51    5.64
   8  -4   1   64.57    2.83
   8   4   0  574.33   19.10
   8  -4   0  589.65   12.44
   8  -4  -1   65.69    3.20
   8   4   2  505.64   17.11
   8   4   2  504.04   10.92
   8   4   3  184.62    9.56
   8   4   3  189.71    5.69
   8   4   4  129.21    7.35
   8   4   4  129.88    4.37
   8  -5   6   56.03    2.69
   8  -5   5   59.89    3.03
   8   5  -4  236.56    9.58
   8  -5   4  236.89    6.78
   8   5  -3  179.88    8.96
   8  -5   3  181.39    5.88
   8   5  -2  120.97    7.68
   8   5  -1  253.05   11.51
   8   5   0   26.81    4.05
   8  -5   0   29.04    2.07
   8   5   2  128.47    7.92
   8   5   3  173.58    8.74
   8  -6   5  141.24    4.34
   8   6  -4  126.95    6.28
   8  -6   4  135.14    4.43
   8   6  -3   97.88    6.06
   8   6  -2  140.79    7.82
   8   6  -1   89.53    6.40
   8  -6   1   94.67    3.49
   8   6   0    8.31    2.46
   8   6   1   86.68    6.23
   8   6   2  146.10    7.91
   8   6   3  101.63    6.12
   8   7  -4   10.36    1.63
   8   7  -3   75.23    4.75
   8   7  -2   33.28    3.48
   8  -7   2   27.43    1.56
   8   7  -1  166.08    7.99
   8   7   0   38.52    3.93
   8   7   1  159.14    7.79
   8   7   2   28.63    3.22
   8   8  -2   36.71    3.10
   8   8  -1   19.75    2.50
   8   8   0  106.22    5.58
   8   8   1   19.56    2.47
   8   8   2   34.81    2.94
   9   0   0    2.55    1.09
   9   0   0    0.28    1.01
   9   0   1  126.67    4.89
   9   0  -1  132.65    5.27
   9   0   1  126.46    5.17
   9   0   2    2.71    1.02
   9   0  -2    2.90    1.19
   9   0   3   43.94    2.71
   9   0   3   41.80    2.82
   9   0   4    8.43    1.32
   9   0   4    0.06    0.83
   9   0   5   38.11    2.25
   9   0   5   35.48    2.23
   9   0   6    3.28    0.84
   9   0   7  112.53    3.26
   9  -1   7  105.88    3.08
   9  -1   6   62.02    2.59
   9  -1   6   62.67    2.62
   9  -1   5   20.42    1.66
   9  -1   5   21.97    1.84
   9  -1   4  767.24   14.23
   9  -1   4  748.40   14.69
   9  -1   3   18.89    1.80
   9  -1   2   52.10    2.93
   9  -1   2   53.43    3.28
   9  -1   1   37.01    2.54
   9   1  -1   45.41    3.08
   9  -1   1   39.43    2.85
   9  -1   0  157.88    5.35
   9   1   0  159.08    5.90
   9  -1   0  156.30    5.74
   9   1   1   39.97    2.75
   9  -1  -1   44.90    2.95
   9   1   2   55.78    3.14
   9  -1  -2   55.24    3.15
   9   1   2   56.13    3.33
   9   1   3   20.51    1.94
   9   1   3   18.94    1.94
   9   1   4  764.56   14.59
   9   1   6   58.10    2.53
   9   1   7  105.40    3.06
   9  -2   7    0.76    0.46
   9  -2   6  273.05    6.00
   9  -2   6  268.39    6.25
   9  -2   5  140.60    4.21
   9  -2   5  136.65    4.58
   9  -2   4   61.82    2.84
   9  -2   3  124.67    4.29
   9  -2   3  115.35    4.64
   9  -2   2  312.85    7.64
   9  -2   2  308.14    8.30
   9  -2   1  196.45    5.79
   9   2  -1  203.51   10.34
   9  -2   1  192.58    6.27
   9   2   0    7.34    2.59
   9  -2   0    5.30    1.30
   9   2   1  186.50    6.27
   9  -2  -1  182.89    5.93
   9  -2  -2  329.49    8.01
   9   2   2  302.21    8.24
   9   2   3  119.81    4.46
   9   2   3  116.61    4.49
   9   2   4   61.66    2.97
   9   2   4   58.49    2.85
   9   2   5  147.24    4.47
   9   2   6  272.46    6.06
   9  -3   7  178.09    3.91
   9  -3   6   93.21    2.76
   9  -3   6   86.08    3.04
   9  -3   5  129.44    3.73
   9  -3   4  154.58    4.37
   9  -3   4  147.62    4.91
   9  -3   3  304.57    6.99
   9  -3   3  302.63    7.80
   9  -3   2   28.40    1.90
   9   3  -2   24.65    3.62
   9  -3   2   28.24    2.24
   9  -3   1   68.19    2.96
   9   3  -1   68.74    5.87
   9  -3   1   69.80    3.44
   9   3   0    6.63    2.38
   9  -3   0    7.71    1.32
   9  -3  -1   71.68    3.29
   9   3   2   23.31    1.95
   9   3   2   20.00    3.30
   9  -3  -2   26.69    1.85
   9   3   3  307.37    7.48
   9   3   4  137.75    4.33
   9   3   5  137.34    3.98
   9  -4   5   14.39    0.94
   9  -4   5   15.28    1.36
   9  -4   4   42.07    1.78
   9  -4   3  251.08    5.54
   9  -4   3  261.03    6.72
   9   4  -2  387.43   13.35
   9  -4   2  391.40    8.88
   9   4  -1   82.00    6.09
   9  -4   1   84.95    3.54
   9   4   0   53.92    5.10
   9  -4   0   52.63    2.67
   9   4   1   84.36    6.22
   9  -4  -1   88.67    3.26
   9   4   2  396.12   13.47
   9  -5   6   72.83    2.18
   9  -5   5   19.44    1.31
   9  -5   4   69.42    2.70
   9   5  -3    1.95    1.15
   9  -5   3    0.46    0.66
   9   5  -2   49.44    4.28
   9  -5   2   55.76    2.52
   9   5  -1  182.96    8.57
   9  -5   1  176.73    4.79
   9   5   0  173.20    8.39
   9  -5   0  168.88    4.41
   9   5   1  178.08    8.42
   9   5   2   47.84    4.15
   9  -6   4   21.48    1.19
   9   6  -3   16.93    2.07
   9  -6   3   12.91    1.01
   9   6  -2    8.97    1.76
   9  -6   2    7.43    0.80
   9   6  -1    5.01    1.70
   9   6   0   13.91    2.36
   9   6   1    4.39    1.60
   9   6   2    6.62    1.53
   9   7  -1   37.37    2.95
   9   7   0  138.98    5.87
   9   7   1   37.93    2.90
  10   0   0  289.99    7.39
  10   0   1  110.87    4.14
  10   0   3  108.57    3.61
  10   0   3  105.35    3.73
  10   0   4   30.43    1.71
  10   0   4   27.09    1.68
  10   0   5  104.93    3.00
  10   0   6    0.31    0.30
  10  -1   5  120.56    3.11
  10  -1   5  109.95    3.10
  10  -1   4   36.31    1.81
  10  -1   4   35.85    1.93
  10  -1   3   14.53    1.28
  10  -1   2   71.31    3.15
  10  -1   1   25.74    1.97
  10  -1   0  102.59    3.88
  10   1   2   75.86    3.27
  10   1   3   15.34    1.37
  10   1   3   14.15    1.38
  10  -2   5   27.33    1.21
  10  -2   5   30.74    1.46
  10  -2   4  176.18    4.11
  10  -2   3   54.73    2.51
  10  -2   2  139.20    4.36
  10  -2   1   16.19    1.52
  10  -2   0  321.91    7.37
  10  -3   4   17.40    1.22
  10  -3   3    4.15    0.79
  10  -3   2   80.69    2.98
  10  -3   1  681.09   12.19
  10  -3   0  430.28    8.46
  10  -4   4   29.71    1.32
  10  -4   3    1.22    0.51
  10  -4   2   29.11    1.52
  10  -4   1   66.61    2.31
  10  -4   0  529.23    8.99
   0   0   0    0.00    0.00


TITL zhangchsh_0412_1_auto in P2(1)2(1)2(1)
REM P2(1)2(1)2(1) (#19 in standard setting)
CELL 1.54184   8.796047  10.413323  10.785708  90.0000  90.0000  90.0000
ZERR    4.00   0.000185   0.000225   0.000245   0.0000   0.0000   0.0000
LATT -1
SYMM -x+1/2,-y, z+1/2
SYMM -x, y+1/2,-z+1/2
SYMM  x+1/2,-y+1/2,-z
SFAC C H N O
UNIT 44.00 40.00 4.00 4.00
REM  CrysAlisPro recorded range (K): Min=150.0; max=150.0; aver:150.0
TEMP -123
TREF
HKLF 4
END
_computing_structure_solution     'SHELXT 2018/2 (Sheldrick, 2018)'
;
_shelx_hkl_checksum              38489
_olex2_submission_special_instructions 'No special instructions were received'
_oxdiff_exptl_absorpt_empirical_details 
;
Empirical correction (ABSPACK) includes:
- Absorption correction using spherical harmonics
- Frame scaling
;
_oxdiff_exptl_absorpt_empirical_full_max 1.923
_oxdiff_exptl_absorpt_empirical_full_min 0.529
